# Supplementary material for: Global huntingtin knockout in adult mice leads to fatal neurodegeneration that spares the pancreas
Source: Life Sci Alliance. 2024 Jul 25;7(9):e202402571. doi: 10.26508/lsa.202402571 (PMC11272958; doi:10.26508/lsa.202402571)
Supplement: Supplementary file 1 [file LSA-2024-02571_Supplemental_Data_1.zip]

Archive with 31 entries (31 files):
- _stats/01b_SentinelStats.csv
- _stats/01c_Interim_stats.csv
- _stats/02_NfL_anova.csv
- _stats/02_NfL_tukey.csv
- _stats/04_endpoint_anova_ctx.csv
- _stats/04_endpoint_anova_liv.csv
- _stats/04_endpoint_means.csv
- _stats/04_endpoint_tukey_ctx.csv
- _stats/04_endpoint_tukey_liv.csv
- _stats/05_endpoint_body_weight_anova.csv
- _stats/05_endpoint_body_weight_tukey.csv
- _stats/05_endpoint_kid_anova.csv
- _stats/05_endpoint_kid_tukey.csv
- _stats/05_endpoint_liv_anova.csv
- _stats/05_endpoint_liv_tukey.csv
- _stats/05_endpoint_spl_anova.csv
- _stats/05_endpoint_spl_tukey.csv
- _stats/05_endpoint_test_anova.csv
- _stats/05_endpoint_test_tukey.csv
- _stats/3b_BB_anova.csv
- _stats/3b_BB_means.csv
- _stats/3b_BB_tukey.csv
- _stats/3b_OF_anova.csv
- _stats/3b_OF_means.csv
- _stats/3b_OF_tukey.csv
- _stats/7b_gfap_aov.csv
- _stats/7b_gfap_tukey.csv
- _stats/7b_iba1_aov.csv
- _stats/7b_iba1_tukey.csv
- _stats/desktop.ini
- _stats/S1_5mo_tissue_survey_stats.csv
