# Supplementary material for: Global huntingtin knockout in adult mice leads to fatal neurodegeneration that spares the pancreas
Source: Life Sci Alliance. 2024 Jul 25;7(9):e202402571. doi: 10.26508/lsa.202402571 (PMC11272958; doi:10.26508/lsa.202402571)
Supplement: Supplementary file 1 [file LSA-2024-02571_Supplemental_Data_1.zip › _stats/01b_SentinelStats.csv]

geno	mean	sac.month	Tissue	percentKD	genotype.f.anova	genotype.p.anova	num.df.anova	den.df.anova	Tukey.fl.fl	Tukey.fl.fl.CAG..
fl/fl	31.4641933333333	5	Cortex	0	14.9995249312555	0.00136253658966669	2	9	NA	NA
fl/fl;CAG/+	24.660352	5	Cortex	21.6240768077321	14.9995249312555	0.00136253658966669	2	9	0.181448459530712	NA
fl/fl;UBC/+	12.2063075	5	Cortex	61.205719241915	14.9995249312555	0.00136253658966669	2	9	0.00133836746521643	0.00941071239951541
fl/fl	33.91017	6	Cortex	0	12.3089294126245	0.00265782309951419	2	9	NA	NA
fl/fl;CAG/+	26.70441	6	Cortex	21.2495543372387	12.3089294126245	0.00265782309951419	2	9	0.276083927430291	NA
fl/fl;UBC/+	14.106148	6	Cortex	58.4014235257446	12.3089294126245	0.00265782309951419	2	9	0.00273667733894534	0.0233737543336161
fl/fl	35.5843233333333	7	Cortex	0	46.6386254408859	1.77862988486254e-05	2	9	NA	NA
fl/fl;CAG/+	30.9987675	7	Cortex	12.886449435552	46.6386254408859	1.77862988486254e-05	2	9	0.358541160478903	NA
fl/fl;UBC/+	9.789975	7	Cortex	72.4879551360491	46.6386254408859	1.77862988486254e-05	2	9	3.54607617316649e-05	8.57177026367673e-05
fl/fl	34.4027575	8	Cortex	0	73.1061268573973	2.7222265787381e-06	2	9	NA	NA
fl/fl;CAG/+	27.6014675	8	Cortex	19.7696071310563	73.1061268573973	2.7222265787381e-06	2	9	0.0298710420776961	NA
fl/fl;UBC/+	8.9667665	8	Cortex	73.9359076085689	73.1061268573973	2.7222265787381e-06	2	9	2.60330239476581e-06	3.43509058619018e-05
fl/fl	33.600234	9	Cortex	0	58.3051997448441	1.39728949184313e-06	2	11	NA	NA
fl/fl;CAG/+	27.047472	9	Cortex	19.5021320387233	58.3051997448441	1.39728949184313e-06	2	11	0.0417803733755663	NA
fl/fl;UBC/+	7.54630075	9	Cortex	77.5409279887753	58.3051997448441	1.39728949184313e-06	2	11	1.22926464396489e-06	2.0825318588269e-05
fl/fl	36.8069625	10	Cortex	0	110.055623447636	4.71935288439881e-07	2	9	NA	NA
fl/fl;CAG/+	33.15416	10	Cortex	9.92421610449382	110.055623447636	4.71935288439881e-07	2	9	0.295004024765735	NA
fl/fl;UBC/+	5.79595725	10	Cortex	84.2530954571435	110.055623447636	4.71935288439881e-07	2	9	7.27477200035409e-07	2.10543652179318e-06
fl/fl	40.7091	11	Cortex	0	202.172487495099	1.4168279713991e-07	2	8	NA	NA
fl/fl;CAG/+	35.323685	11	Cortex	13.2290200471148	202.172487495099	1.4168279713991e-07	2	8	0.0275810960258671	NA
fl/fl;UBC/+	6.68268233333333	11	Cortex	83.584303427653	202.172487495099	1.4168279713991e-07	2	8	1.3681085608841e-07	5.9795060136647e-07
fl/fl	39.28576	12	Cortex	0	247.011594585397	1.37070899902164e-08	2	9	NA	NA
fl/fl;CAG/+	35.656075	12	Cortex	9.23918743076371	247.011594585397	1.37070899902164e-08	2	9	0.1143789897742	NA
fl/fl;UBC/+	6.66783575	12	Cortex	83.0273469318145	247.011594585397	1.37070899902164e-08	2	9	1.93661141567603e-08	6.19584584748978e-08
fl/fl	141.355206833333	5	Striatum	0	13.8134085545521	0.0018071532497723	2	9	NA	NA
fl/fl;CAG/+	113.13061899	5	Striatum	19.9671370270866	13.8134085545521	0.0018071532497723	2	9	0.221346821746319	NA
fl/fl;UBC/+	59.1031538375	5	Striatum	58.1882017921092	13.8134085545521	0.0018071532497723	2	9	0.00181739346178422	0.0111208854671887
fl/fl	147.7408538	6	Striatum	0	30.5066712140318	9.78988615700058e-05	2	9	NA	NA
fl/fl;CAG/+	116.444001735	6	Striatum	21.1836139158687	30.5066712140318	9.78988615700058e-05	2	9	0.0576306351386681	NA
fl/fl;UBC/+	64.745985342	6	Striatum	56.1759772759618	30.5066712140318	9.78988615700058e-05	2	9	9.88567224984305e-05	0.00171773349743998
fl/fl	142.162903966667	7	Striatum	0	26.9043062884877	0.00015958971241787	2	9	NA	NA
fl/fl;CAG/+	117.038890075	7	Striatum	17.6726932206995	26.9043062884877	0.00015958971241787	2	9	0.261785924105032	NA
fl/fl;UBC/+	46.308751614	7	Striatum	67.4255728309699	26.9043062884877	0.00015958971241787	2	9	0.000225213228798204	0.00111543852782892
fl/fl	127.743667075	8	Striatum	0	107.076181382795	5.31354777111705e-07	2	9	NA	NA
fl/fl;CAG/+	107.2461998075	8	Striatum	16.0457795966243	107.076181382795	5.31354777111705e-07	2	9	0.0700610282190727	NA
fl/fl;UBC/+	31.500024495	8	Striatum	75.3412241747327	107.076181382795	5.31354777111705e-07	2	9	6.46679287896745e-07	3.73915066609332e-06
fl/fl	126.275447475	9	Striatum	0	162.84940449383	8.57329052959901e-08	2	9	NA	NA
fl/fl;CAG/+	88.6558374325	9	Striatum	29.7917059846079	162.84940449383	8.57329052959901e-08	2	9	0.000175059882916995	NA
fl/fl;UBC/+	29.49670029	9	Striatum	76.6409853381516	162.84940449383	8.57329052959901e-08	2	9	6.600238677823e-08	4.50894587367134e-06
fl/fl	121.558556825	10	Striatum	0	221.929235022819	2.1991763934588e-08	2	9	NA	NA
fl/fl;CAG/+	97.95034629	10	Striatum	19.4212658916206	221.929235022819	2.1991763934588e-08	2	9	0.00177406872564501	NA
fl/fl;UBC/+	27.0419259325	10	Striatum	77.7539922825585	221.929235022819	2.1991763934588e-08	2	9	1.9735800660392e-08	2.81622239417523e-07
fl/fl	121.91022045	11	Striatum	0	378.571217974383	1.19506297359037e-08	2	8	NA	NA
fl/fl;CAG/+	100.6550518125	11	Striatum	17.4350998292367	378.571217974383	1.19506297359037e-08	2	8	0.000589932517515712	NA
fl/fl;UBC/+	24.9759595966667	11	Striatum	79.5128255002129	378.571217974383	1.19506297359037e-08	2	8	1.14254267158387e-08	6.28975221905748e-08
fl/fl	117.9042871	12	Striatum	0	105.875241064948	5.57871042504502e-07	2	9	NA	NA
fl/fl;CAG/+	100.92698475	12	Striatum	14.3992239532399	105.875241064948	5.57871042504502e-07	2	9	0.0677513719872485	NA
fl/fl;UBC/+	28.35103287	12	Striatum	75.9541967749195	105.875241064948	5.57871042504502e-07	2	9	6.73096606118584e-07	3.99211964474677e-06
fl/fl	93.2824063933333	5	Liver	0	1.52511576675897	0.268913144163125	2	9	NA	NA
fl/fl;CAG/+	60.997149794	5	Liver	34.6102312832709	1.52511576675897	0.268913144163125	2	9	NA	NA
fl/fl;UBC/+	55.9523289875	5	Liver	40.0183473488321	1.52511576675897	0.268913144163125	2	9	NA	NA
fl/fl	85.3123253266667	6	Liver	0	4.82873767714541	0.0376056714775187	2	9	NA	NA
fl/fl;CAG/+	51.0263839175	6	Liver	40.1887315553567	4.82873767714541	0.0376056714775187	2	9	0.0306143610545447	NA
fl/fl;UBC/+	66.360094344	6	Liver	22.215114768115	4.82873767714541	0.0376056714775187	2	9	0.225070815666291	0.301684680107885
fl/fl	79.3723173266667	7	Liver	0	13.6923291776651	0.00186191108035206	2	9	NA	NA
fl/fl;CAG/+	37.38750069	7	Liver	52.8960449319791	13.6923291776651	0.00186191108035206	2	9	0.00153917377731605	NA
fl/fl;UBC/+	60.736794852	7	Liver	23.4786171077378	13.6923291776651	0.00186191108035206	2	9	0.0923844790779773	0.0238184978003971
fl/fl	73.6680588675	8	Liver	0	6.34319935938612	0.0191094338322799	2	9	NA	NA
fl/fl;CAG/+	40.44110566	8	Liver	45.1036089701539	6.34319935938612	0.0191094338322799	2	9	0.0249388784703911	NA
fl/fl;UBC/+	70.220878895	8	Liver	4.67934139366984	6.34319935938612	0.0191094338322799	2	9	0.940065148318312	0.0420610107510355
fl/fl	70.678221554	9	Liver	0	16.8199790374328	0.000451002541374304	2	11	NA	NA
fl/fl;CAG/+	39.216471224	9	Liver	44.5140661978349	16.8199790374328	0.000451002541374304	2	11	0.000702562414394592	NA
fl/fl;UBC/+	68.4009328225	9	Liver	3.22205154774601	16.8199790374328	0.000451002541374304	2	11	0.931497833588712	0.00198012037759365
fl/fl	84.4822464375	10	Liver	0	5.19994734622526	0.0315496188079883	2	9	NA	NA
fl/fl;CAG/+	42.763949875	10	Liver	49.3811402060233	5.19994734622526	0.0315496188079883	2	9	0.0307860762595068	NA
fl/fl;UBC/+	73.8427497625	10	Liver	12.5937662925087	5.19994734622526	0.0315496188079883	2	9	0.717330531930381	0.10515052406942
fl/fl	75.491809125	11	Liver	0	29.6967573688274	0.000198558060497339	2	8	NA	NA
fl/fl;CAG/+	38.767726335	11	Liver	48.6464468339763	29.6967573688274	0.000198558060497339	2	8	0.000410958983561582	NA
fl/fl;UBC/+	77.6026891433333	11	Liver	-2.79617092609097	29.6967573688274	0.000198558060497339	2	8	0.933664845029045	0.000474916181210649
fl/fl	75.823577065	12	Liver	0	1.69437351720756	0.237393082191862	2	9	NA	NA
fl/fl;CAG/+	58.9064622025	12	Liver	22.3111537563016	1.69437351720756	0.237393082191862	2	9	NA	NA
fl/fl;UBC/+	68.3275585025	12	Liver	9.88613153409263	1.69437351720756	0.237393082191862	2	9	NA	NA
