# Supplementary material for: Global huntingtin knockout in adult mice leads to fatal neurodegeneration that spares the pancreas
Source: Life Sci Alliance. 2024 Jul 25;7(9):e202402571. doi: 10.26508/lsa.202402571 (PMC11272958; doi:10.26508/lsa.202402571)
Supplement: Supplementary file 1 [file LSA-2024-02571_Supplemental_Data_1.zip › _stats/01c_Interim_stats.csv]

	Genotype	mean	Sac.month	Tissue	percentKD	genotype.f.anova	genotype.p.anova	num.df.anova	den.df.anova	Tukey.fl.fl	Tukey.fl.fl.CAG..
1	fl/fl	99.9999999875	3 months	Cortex	0	148.119493310671	1.29781048578264e-07	2	9	NA	NA
2	fl/fl; CAG/+	18.89735479	3 months	Cortex	81.1026452076378	148.119493310671	1.29781048578264e-07	2	9	3.11837356492539e-07	NA
3	fl/fl; UBC/+	19.9619936635	3 months	Cortex	80.0380063340047	148.119493310671	1.29781048578264e-07	2	9	3.48756582502219e-07	0.978893575857505
4	fl/fl	99.999999985	6 months	Cortex	0	116.989237609045	1.19468388307827e-06	2	8	NA	NA
5	fl/fl; CAG/+	9.79718909625	6 months	Cortex	90.2028109022804	116.989237609045	1.19468388307827e-06	2	8	2.77268776660566e-06	NA
6	fl/fl; UBC/+	4.07330940633333	6 months	Cortex	95.9266905930557	116.989237609045	1.19468388307827e-06	2	8	3.11972164446228e-06	0.72811951649335
7	fl/fl	NA	9 months	Cortex	NA	15.9014717779837	0.00163192120268631	2	8	NA	NA
8	fl/fl; CAG/+	NA	9 months	Cortex	NA	15.9014717779837	0.00163192120268631	2	8	0.00561647577427016	NA
9	fl/fl; UBC/+	NA	9 months	Cortex	NA	15.9014717779837	0.00163192120268631	2	8	0.0022120793719248	0.933074949552781
10	fl/fl	99.999999995	3 months	Striatum	0	222.558643001526	2.17187657392258e-08	2	9	NA	NA
11	fl/fl; CAG/+	12.78459059	3 months	Striatum	87.2154094093608	222.558643001526	2.17187657392258e-08	2	9	4.21950023810069e-08	NA
12	fl/fl; UBC/+	17.52211697325	3 months	Striatum	82.4778830258739	222.558643001526	2.17187657392258e-08	2	9	7.17368769942439e-08	0.584087881334805
13	fl/fl	99.99999999	6 months	Striatum	0	1029.24004272425	2.24613083808135e-10	2	8	NA	NA
14	fl/fl; CAG/+	7.65060703825	6 months	Striatum	92.3493929609849	1029.24004272425	2.24613083808135e-10	2	8	8.63573768050685e-10	NA
15	fl/fl; UBC/+	6.07639463966667	6 months	Striatum	93.9236053597257	1029.24004272425	2.24613083808135e-10	2	8	1.44233947008132e-09	0.808270104729479
16	fl/fl	NA	9 months	Striatum	NA	336.881125156484	1.89595552963587e-08	2	8	NA	NA
17	fl/fl; CAG/+	NA	9 months	Striatum	NA	336.881125156484	1.89595552963587e-08	2	8	8.80416751725122e-08	NA
18	fl/fl; UBC/+	NA	9 months	Striatum	NA	336.881125156484	1.89595552963587e-08	2	8	2.12863503490368e-08	0.157777722980782
19	fl/fl	99.999999995	3 months	Liver	0	24.4331356497354	0.000230768510909469	2	9	NA	NA
20	fl/fl; CAG/+	37.918122295	3 months	Liver	62.0818777031041	24.4331356497354	0.000230768510909469	2	9	0.00093684649134107	NA
21	fl/fl; UBC/+	27.66301365375	3 months	Liver	72.3369863448668	24.4331356497354	0.000230768510909469	2	9	0.000307530688854474	0.644481918665192
22	fl/fl	99.99999999	6 months	Liver	0	71.9065171986108	7.71123084268291e-06	2	8	NA	NA
23	fl/fl; CAG/+	22.466896646	6 months	Liver	77.5331033517533	71.9065171986108	7.71123084268291e-06	2	8	3.11187900433607e-05	NA
24	fl/fl; UBC/+	4.956782856	6 months	Liver	95.0432171435043	71.9065171986108	7.71123084268291e-06	2	8	1.21131172657885e-05	0.174722099881008
25	fl/fl	NA	9 months	Liver	NA	112.656415088953	1.38231003387865e-06	2	8	NA	NA
26	fl/fl; CAG/+	NA	9 months	Liver	NA	112.656415088953	1.38231003387865e-06	2	8	1.16706283587176e-05	NA
27	fl/fl; UBC/+	NA	9 months	Liver	NA	112.656415088953	1.38231003387865e-06	2	8	1.58043629505666e-06	0.123395580495559
28	fl/fl	NA	3 months	Pancreas	NA	0.532392300779337	0.604604131302951	2	9	NA	NA
29	fl/fl; CAG/+	NA	3 months	Pancreas	NA	0.532392300779337	0.604604131302951	2	9	NA	NA
30	fl/fl; UBC/+	NA	3 months	Pancreas	NA	0.532392300779337	0.604604131302951	2	9	NA	NA
31	fl/fl	NA	6 months	Pancreas	NA	15.0274658481019	0.00195306258765699	2	8	NA	NA
32	fl/fl; CAG/+	NA	6 months	Pancreas	NA	15.0274658481019	0.00195306258765699	2	8	0.00277009486043422	NA
33	fl/fl; UBC/+	NA	6 months	Pancreas	NA	15.0274658481019	0.00195306258765699	2	8	0.00610638606995484	0.966395407322588
34	fl/fl	NA	9 months	Pancreas	NA	1.52179327790979	0.275371753753022	2	8	NA	NA
35	fl/fl; CAG/+	NA	9 months	Pancreas	NA	1.52179327790979	0.275371753753022	2	8	NA	NA
36	fl/fl; UBC/+	NA	9 months	Pancreas	NA	1.52179327790979	0.275371753753022	2	8	NA	NA
