# Supplementary material for: Global huntingtin knockout in adult mice leads to fatal neurodegeneration that spares the pancreas
Source: Life Sci Alliance. 2024 Jul 25;7(9):e202402571. doi: 10.26508/lsa.202402571 (PMC11272958; doi:10.26508/lsa.202402571)
Supplement: Supplementary file 1 [file LSA-2024-02571_Supplemental_Data_1.zip › _stats/02_NfL_anova.csv]

	Df	Sum Sq	Mean Sq	F value	Pr(>F)
Genotype	2	20877882.4647409	10438941.2323705	55.2199439339327	2.09151105999135e-11
Treatment	1	5429646.33201554	5429646.33201554	28.7217601249871	5.86582152247908e-06
Genotype:Treatment	2	6705909.87185789	3352954.93592894	17.7364714920381	5.29998629250659e-06
Residuals	34	6427460.38143828	189042.952395244	NA	NA
