# Supplementary material for: Global huntingtin knockout in adult mice leads to fatal neurodegeneration that spares the pancreas
Source: Life Sci Alliance. 2024 Jul 25;7(9):e202402571. doi: 10.26508/lsa.202402571 (PMC11272958; doi:10.26508/lsa.202402571)
Supplement: Supplementary file 1 [file LSA-2024-02571_Supplemental_Data_1.zip › _stats/02_NfL_tukey.csv]

	diff	lwr	upr	p adj
fl/fl;CAG/+-Htt+/+	1560.36458969364	1160.42624336278	1960.3029360245	1.08611675209147e-10
fl/fl;UBC/+-Htt+/+	1272.00906990778	844.361226323109	1699.65691349245	5.73304933526586e-08
fl/fl;UBC/+-fl/fl;CAG/+	-288.355519785859	-767.229169684812	190.518130113094	0.315083035003892
Tamoxifen-Vehicle	736.840323650054	457.071219405887	1016.60942789422	5.98753403979746e-06
fl/fl;CAG/+:Vehicle-Htt+/+:Vehicle	595.360698928	-123.417586327557	1314.13898418356	0.152551931408486
fl/fl;UBC/+:Vehicle-Htt+/+:Vehicle	475.129723103	-301.239557961584	1251.49900416758	0.450683640239987
Htt+/+:Tamoxifen-Htt+/+:Vehicle	-69.742590804	-656.622603160256	517.137421552256	0.999147892090225
fl/fl;CAG/+:Tamoxifen-Htt+/+:Vehicle	2300.603790428	1622.93312419621	2978.27445665979	9.1707086369297e-11
fl/fl;UBC/+:Tamoxifen-Htt+/+:Vehicle	1846.744215628	1127.96593037244	2565.52250088356	7.3561516655829e-08
fl/fl;UBC/+:Vehicle-fl/fl;CAG/+:Vehicle	-120.230975825001	-1000.55099435938	760.089042709383	0.998335046075186
Htt+/+:Tamoxifen-fl/fl;CAG/+:Vehicle	-665.103289732	-1383.88157498756	53.6749955235568	0.0831182925757353
fl/fl;CAG/+:Tamoxifen-fl/fl;CAG/+:Vehicle	1705.2430915	910.60379828409	2499.88238471591	2.96734855553815e-06
fl/fl;UBC/+:Tamoxifen-fl/fl;CAG/+:Vehicle	1251.3835167	421.409843740092	2081.35718965991	0.000857407723405812
Htt+/+:Tamoxifen-fl/fl;UBC/+:Vehicle	-544.872313907	-1321.24159497158	231.496967157584	0.30234962123356
fl/fl;CAG/+:Tamoxifen-fl/fl;UBC/+:Vehicle	1825.474067325	978.385734535261	2672.56240011474	2.73790726512679e-06
fl/fl;UBC/+:Tamoxifen-fl/fl;UBC/+:Vehicle	1371.614492525	491.294473990616	2251.93451105938	0.000553225429160031
fl/fl;CAG/+:Tamoxifen-Htt+/+:Tamoxifen	2370.346381232	1692.67571500021	3048.01704746379	4.21184198629021e-11
fl/fl;UBC/+:Tamoxifen-Htt+/+:Tamoxifen	1916.486806432	1197.70852117644	2635.26509168756	3.22307062150529e-08
fl/fl;UBC/+:Tamoxifen-fl/fl;CAG/+:Tamoxifen	-453.8595748	-1248.49886801591	340.779718415909	0.526217776093266
