# Supplementary material for: Global huntingtin knockout in adult mice leads to fatal neurodegeneration that spares the pancreas
Source: Life Sci Alliance. 2024 Jul 25;7(9):e202402571. doi: 10.26508/lsa.202402571 (PMC11272958; doi:10.26508/lsa.202402571)
Supplement: Supplementary file 1 [file LSA-2024-02571_Supplemental_Data_1.zip › _stats/04_endpoint_anova_ctx.csv]

	Df	Sum Sq	Mean Sq	F value	Pr(>F)
Genotype	3	19.1003375289409	6.36677917631363	411.16189404292	1.37089880696249e-68
Treatment	1	0.720936451841885	0.720936451841885	46.5575432750473	2.57091942327913e-10
Genotype:Treatment	3	2.29559911246901	0.765199704156336	49.4160313981813	9.34606427672824e-22
Residuals	138	2.13690893796584	0.0154848473765641	NA	NA
