# Supplementary material for: Global huntingtin knockout in adult mice leads to fatal neurodegeneration that spares the pancreas
Source: Life Sci Alliance. 2024 Jul 25;7(9):e202402571. doi: 10.26508/lsa.202402571 (PMC11272958; doi:10.26508/lsa.202402571)
Supplement: Supplementary file 1 [file LSA-2024-02571_Supplemental_Data_1.zip › _stats/04_endpoint_anova_liv.csv]

	Df	Sum Sq	Mean Sq	F value	Pr(>F)
Genotype	3	11.1681188202402	3.72270627341341	50.0172725182125	4.01239175054727e-22
Treatment	1	6.97622772124867	6.97622772124867	93.730704883913	2.46471922313514e-17
Genotype:Treatment	3	5.39640626229806	1.79880208743269	24.1682173143771	1.07421004629456e-12
Residuals	142	10.5688348086597	0.074428414145491	NA	NA
