# Supplementary material for: Global huntingtin knockout in adult mice leads to fatal neurodegeneration that spares the pancreas
Source: Life Sci Alliance. 2024 Jul 25;7(9):e202402571. doi: 10.26508/lsa.202402571 (PMC11272958; doi:10.26508/lsa.202402571)
Supplement: Supplementary file 1 [file LSA-2024-02571_Supplemental_Data_1.zip › _stats/04_endpoint_means.csv]

Tissue	Genotype	Treatment	mean	percentKD
Cortex	Htt +/+	Vehicle	1	0
Cortex	Fl/Fl	Vehicle	0.938923451755203	6.10765482447976
Cortex	Fl/Fl;CAG/+	Vehicle	0.815527656411454	18.4472343588546
Cortex	Fl/Fl;UBC/+	Vehicle	0.171469002085979	82.8530997914021
Cortex	Htt +/+	Tamoxifen	1	0
Cortex	Fl/Fl	Tamoxifen	0.947564019040948	5.24359809590524
Cortex	Fl/Fl;CAG/+	Tamoxifen	0.149137658812783	85.0862341187217
Cortex	Fl/Fl;UBC/+	Tamoxifen	0.0979005184484865	90.2099481551514
Liver	Htt +/+	Vehicle	1	0
Liver	Fl/Fl	Vehicle	1.25218639412263	-25.2186394122634
Liver	Fl/Fl;CAG/+	Vehicle	0.459196160654456	54.0803839345545
Liver	Fl/Fl;UBC/+	Vehicle	1.1688128197597	-16.8812819759702
Liver	Htt +/+	Tamoxifen	1	0
Liver	Fl/Fl	Tamoxifen	0.908543780654525	9.14562193454751
Liver	Fl/Fl;CAG/+	Tamoxifen	0.260094363732274	73.9905636267726
Liver	Fl/Fl;UBC/+	Tamoxifen	0.166938881345416	83.3061118654583
