# Supplementary material for: Global huntingtin knockout in adult mice leads to fatal neurodegeneration that spares the pancreas
Source: Life Sci Alliance. 2024 Jul 25;7(9):e202402571. doi: 10.26508/lsa.202402571 (PMC11272958; doi:10.26508/lsa.202402571)
Supplement: Supplementary file 1 [file LSA-2024-02571_Supplemental_Data_1.zip › _stats/04_endpoint_tukey_ctx.csv]

	diff	lwr	upr	p adj
Fl/Fl-Htt +/+	-0.0571319414404354	-0.131626122435648	0.017362239554777	0.195061000089395
Fl/Fl;CAG/+-Htt +/+	-0.480645675854622	-0.565212123561684	-0.39607922814756	2.19824158875781e-14
Fl/Fl;UBC/+-Htt +/+	-0.862623709843591	-0.938958666966313	-0.786288752720869	2.19824158875781e-14
Fl/Fl;CAG/+-Fl/Fl	-0.423513734414186	-0.501970352840178	-0.345057115988195	2.19824158875781e-14
Fl/Fl;UBC/+-Fl/Fl	-0.805491768403156	-0.87499703853412	-0.735986498272191	2.19824158875781e-14
Fl/Fl;UBC/+-Fl/Fl;CAG/+	-0.381978033988969	-0.462184540281302	-0.301771527696636	2.38697950294409e-14
Tamoxifen-Vehicle	-0.13966714996142	-0.180409251872927	-0.098925048049914	3.2480884648578e-10
Fl/Fl:Vehicle-Htt +/+:Vehicle	-0.0610765482447974	-0.192046135511425	0.0698930390218308	0.839210528291159
Fl/Fl;CAG/+:Vehicle-Htt +/+:Vehicle	-0.184472343588546	-0.329610649993969	-0.0393340371831232	0.00349574517932871
Fl/Fl;UBC/+:Vehicle-Htt +/+:Vehicle	-0.828530997914021	-0.962520676916462	-0.694541318911581	2.19824158875781e-14
Htt +/+:Tamoxifen-Htt +/+:Vehicle	0	-0.137862723438556	0.137862723438556	1
Fl/Fl:Tamoxifen-Htt +/+:Vehicle	-0.0524359809590524	-0.187605408988377	0.0827334470702722	0.932422908107687
Fl/Fl;CAG/+:Tamoxifen-Htt +/+:Vehicle	-0.850862341187217	-1.00419266266551	-0.697532019708924	2.19824158875781e-14
Fl/Fl;UBC/+:Tamoxifen-Htt +/+:Vehicle	-0.902099481551514	-1.03996220499007	-0.764236758112958	2.19824158875781e-14
Fl/Fl;CAG/+:Vehicle-Fl/Fl:Vehicle	-0.123395795343749	-0.248489283542672	0.00169769285517443	0.0560850764073564
Fl/Fl;UBC/+:Vehicle-Fl/Fl:Vehicle	-0.767454449669224	-0.879420903943336	-0.655487995395112	2.19824158875781e-14
Htt +/+:Tamoxifen-Fl/Fl:Vehicle	0.0610765482447974	-0.0554969621142695	0.177650058603864	0.741962077793729
Fl/Fl:Tamoxifen-Fl/Fl:Vehicle	0.00864056728574492	-0.104735034486923	0.122016169058412	0.999997946833979
Fl/Fl;CAG/+:Tamoxifen-Fl/Fl:Vehicle	-0.789785792942419	-0.924297652226931	-0.655273933657907	2.19824158875781e-14
Fl/Fl;UBC/+:Tamoxifen-Fl/Fl:Vehicle	-0.841022933306716	-0.957596443665783	-0.724449422947649	2.19824158875781e-14
Fl/Fl;UBC/+:Vehicle-Fl/Fl;CAG/+:Vehicle	-0.644058654325475	-0.772310679963125	-0.515806628687825	2.19824158875781e-14
Htt +/+:Tamoxifen-Fl/Fl;CAG/+:Vehicle	0.184472343588546	0.0521791898923742	0.316765497284718	0.000850011484710311
Fl/Fl:Tamoxifen-Fl/Fl;CAG/+:Vehicle	0.132036362629494	0.00255230077337948	0.261520424485608	0.0421748484418599
Fl/Fl;CAG/+:Tamoxifen-Fl/Fl;CAG/+:Vehicle	-0.66638999759867	-0.814732626285167	-0.518047368912173	2.20934381900406e-14
Fl/Fl;UBC/+:Tamoxifen-Fl/Fl;CAG/+:Vehicle	-0.717627137962967	-0.849920291659139	-0.585333984266795	2.19824158875781e-14
Htt +/+:Tamoxifen-Fl/Fl;UBC/+:Vehicle	0.828530997914021	0.708574403231521	0.948487592596521	2.19824158875781e-14
Fl/Fl:Tamoxifen-Fl/Fl;UBC/+:Vehicle	0.776095016954969	0.659243708157418	0.89294632575252	2.19824158875781e-14
Fl/Fl;CAG/+:Tamoxifen-Fl/Fl;UBC/+:Vehicle	-0.0223313432731953	-0.159785486821371	0.115122800274981	0.999645624733119
Fl/Fl;UBC/+:Tamoxifen-Fl/Fl;UBC/+:Vehicle	-0.0735684836374923	-0.193525078319992	0.046388111045008	0.561671847334441
Fl/Fl:Tamoxifen-Htt +/+:Tamoxifen	-0.0524359809590524	-0.173708916119456	0.0688369542013506	0.885533147870497
Fl/Fl;CAG/+:Tamoxifen-Htt +/+:Tamoxifen	-0.850862341187217	-0.992094554273613	-0.70963012810082	2.19824158875781e-14
Fl/Fl;UBC/+:Tamoxifen-Htt +/+:Tamoxifen	-0.902099481551514	-1.02636726113472	-0.777831701968307	2.19824158875781e-14
Fl/Fl;CAG/+:Tamoxifen-Fl/Fl:Tamoxifen	-0.798426360228164	-0.937030767709168	-0.65982195274716	2.19824158875781e-14
Fl/Fl;UBC/+:Tamoxifen-Fl/Fl:Tamoxifen	-0.849663500592461	-0.970936435752864	-0.728390565432058	2.19824158875781e-14
Fl/Fl;UBC/+:Tamoxifen-Fl/Fl;CAG/+:Tamoxifen	-0.051237140364297	-0.192469353450693	0.0899950727220992	0.952194935953856
