# Supplementary material for: Global huntingtin knockout in adult mice leads to fatal neurodegeneration that spares the pancreas
Source: Life Sci Alliance. 2024 Jul 25;7(9):e202402571. doi: 10.26508/lsa.202402571 (PMC11272958; doi:10.26508/lsa.202402571)
Supplement: Supplementary file 1 [file LSA-2024-02571_Supplemental_Data_1.zip › _stats/04_endpoint_tukey_liv.csv]

	diff	lwr	upr	p adj
Fl/Fl-Htt +/+	0.0953060705828443	-0.0679571610692569	0.258569302234946	0.429704685056932
Fl/Fl;CAG/+-Htt +/+	-0.636921948204528	-0.81876048235976	-0.455083414049297	0
Fl/Fl;UBC/+-Htt +/+	-0.297175058572524	-0.462758310339039	-0.131591806806009	4.1397233424334e-05
Fl/Fl;CAG/+-Fl/Fl	-0.732228018787373	-0.900397703239379	-0.564058334335367	0
Fl/Fl;UBC/+-Fl/Fl	-0.392481129155368	-0.542925815105178	-0.242036443205558	1.76643066840398e-09
Fl/Fl;UBC/+-Fl/Fl;CAG/+	0.339746889632004	0.169323965045044	0.510169814218965	4.37824524679442e-06
Tamoxifen-Vehicle	-0.428916276396354	-0.516992260408106	-0.340840292384603	0
Fl/Fl:Vehicle-Htt +/+:Vehicle	0.252186394122635	-0.0348240519109242	0.539196840156194	0.130142883983747
Fl/Fl;CAG/+:Vehicle-Htt +/+:Vehicle	-0.540803839345543	-0.858864015966334	-0.222743662724752	1.61199623971431e-05
Fl/Fl;UBC/+:Vehicle-Htt +/+:Vehicle	0.168812819759704	-0.122435374898168	0.460061014417575	0.632365797875487
Htt +/+:Tamoxifen-Htt +/+:Vehicle	2.33146835171283e-15	-0.302116258982691	0.302116258982696	1
Fl/Fl:Tamoxifen-Htt +/+:Vehicle	-0.0914562193454738	-0.387670314834822	0.204757876143875	0.980388318001628
Fl/Fl;CAG/+:Tamoxifen-Htt +/+:Vehicle	-0.739905636267724	-1.06319675484109	-0.416614517694359	2.09681616514246e-09
Fl/Fl;UBC/+:Tamoxifen-Htt +/+:Vehicle	-0.833061118654582	-1.1320932675362	-0.534028969772965	4.28213020597923e-13
Fl/Fl;CAG/+:Vehicle-Fl/Fl:Vehicle	-0.792990233468178	-1.06712363033668	-0.518856836599674	5.44009282066327e-14
Fl/Fl;UBC/+:Vehicle-Fl/Fl:Vehicle	-0.0833735743629314	-0.325886160053005	0.159139011327143	0.964269643280287
Htt +/+:Tamoxifen-Fl/Fl:Vehicle	-0.252186394122633	-0.507648871344463	0.00327608309919764	0.0557409235563031
Fl/Fl:Tamoxifen-Fl/Fl:Vehicle	-0.343642613468109	-0.592097103653311	-0.0951881232829061	0.000964582790114465
Fl/Fl;CAG/+:Tamoxifen-Fl/Fl:Vehicle	-0.992092030390359	-1.27227766648728	-0.711906394293442	0
Fl/Fl;UBC/+:Tamoxifen-Fl/Fl:Vehicle	-1.08524751277722	-1.33705511669611	-0.833439908858325	0
Fl/Fl;UBC/+:Vehicle-Fl/Fl;CAG/+:Vehicle	0.709616659105246	0.431049550426293	0.988183767784199	2.75787170878061e-11
Htt +/+:Tamoxifen-Fl/Fl;CAG/+:Vehicle	0.540803839345545	0.250892892522249	0.830714786168842	1.52717340806685e-06
Fl/Fl:Tamoxifen-Fl/Fl;CAG/+:Vehicle	0.449347620000069	0.165592596233343	0.733102643766795	7.81124053577109e-05
Fl/Fl;CAG/+:Tamoxifen-Fl/Fl;CAG/+:Vehicle	-0.199101796922181	-0.511017283063379	0.112813689219017	0.509865212023935
Fl/Fl;UBC/+:Tamoxifen-Fl/Fl;CAG/+:Vehicle	-0.292257279309039	-0.578952848181388	-0.00556171043669063	0.0422817148966215
Htt +/+:Tamoxifen-Fl/Fl;UBC/+:Vehicle	-0.168812819759701	-0.429027331321607	0.0914016918022042	0.488286496617059
Fl/Fl:Tamoxifen-Fl/Fl;UBC/+:Vehicle	-0.260269039105177	-0.513607051358127	-0.00693102685222741	0.0394267789448814
Fl/Fl;CAG/+:Tamoxifen-Fl/Fl;UBC/+:Vehicle	-0.908718456027428	-1.19324350841143	-0.624193403643423	0
Fl/Fl;UBC/+:Tamoxifen-Fl/Fl;UBC/+:Vehicle	-1.00187393841429	-1.25850126383085	-0.745246612997719	0
Fl/Fl:Tamoxifen-Htt +/+:Tamoxifen	-0.0914562193454761	-0.357217148570418	0.174304709879466	0.964077776824048
Fl/Fl;CAG/+:Tamoxifen-Htt +/+:Tamoxifen	-0.739905636267726	-1.0355460064548	-0.444265266080654	5.90266724387334e-11
Fl/Fl;UBC/+:Tamoxifen-Htt +/+:Tamoxifen	-0.833061118654584	-1.10195943995966	-0.564162797349506	0
Fl/Fl;CAG/+:Tamoxifen-Fl/Fl:Tamoxifen	-0.64844941692225	-0.938055675330496	-0.358843158514004	4.6996105895758e-09
Fl/Fl;UBC/+:Tamoxifen-Fl/Fl:Tamoxifen	-0.741604899309108	-1.00385452013927	-0.479355278478946	1.99285032920216e-13
Fl/Fl;UBC/+:Tamoxifen-Fl/Fl;CAG/+:Tamoxifen	-0.093155482386858	-0.385643466084323	0.199332501310607	0.976604363287409
