# Supplementary material for: Global huntingtin knockout in adult mice leads to fatal neurodegeneration that spares the pancreas
Source: Life Sci Alliance. 2024 Jul 25;7(9):e202402571. doi: 10.26508/lsa.202402571 (PMC11272958; doi:10.26508/lsa.202402571)
Supplement: Supplementary file 1 [file LSA-2024-02571_Supplemental_Data_1.zip › _stats/05_endpoint_body_weight_anova.csv]

	Df	Sum Sq	Mean Sq	F value	Pr(>F)
Genotype	3	416.8150857692	138.938361923067	14.2530806677317	3.76493944560861e-08
Treatment	1	0.17854987046727	0.17854987046727	0.0183166525915442	0.892539620617888
Sex	1	713.422510212427	713.422510212427	73.1869042321366	1.93960847037212e-14
Genotype:Treatment	3	107.191674052871	35.7305580176237	3.66544213332712	0.0139638353436558
Genotype:Sex	3	10.249413524318	3.41647117477268	0.35048087928357	0.788855982884047
Treatment:Sex	1	21.9735213233119	21.9735213233119	2.25416773049842	0.135523317070206
Genotype:Treatment:Sex	3	23.0453123102717	7.68177077009056	0.788039364662664	0.502512655182754
Residuals	139	1354.96548132423	9.74795310305203	NA	NA
