# Supplementary material for: Global huntingtin knockout in adult mice leads to fatal neurodegeneration that spares the pancreas
Source: Life Sci Alliance. 2024 Jul 25;7(9):e202402571. doi: 10.26508/lsa.202402571 (PMC11272958; doi:10.26508/lsa.202402571)
Supplement: Supplementary file 1 [file LSA-2024-02571_Supplemental_Data_1.zip › _stats/05_endpoint_body_weight_tukey.csv]

	diff	lwr	upr	p adj
Fl/Fl-Htt +/+	-2.43760869565217	-4.19283952255476	-0.682377868749584	0.00237364896069481
Fl/Fl;CAG/+-Htt +/+	-4.66425925925926	-6.68643756664108	-2.64208095187743	9.79912058163279e-08
Fl/Fl;UBC/+-Htt +/+	-3.47880952380953	-5.272494658771	-1.68512438884806	8.31808552748114e-06
Fl/Fl;CAG/+-Fl/Fl	-2.22665056360709	-4.19496535353813	-0.258335773676048	0.0197780519677337
Fl/Fl;UBC/+-Fl/Fl	-1.04120082815736	-2.77393403577975	0.691532379465035	0.403394681237303
Fl/Fl;UBC/+-Fl/Fl;CAG/+	1.18544973544973	-0.817232021578551	3.18813149247801	0.416987501265049
Tamoxifen-Vehicle	-0.068030781395656	-1.06220610469856	0.926144541907245	0.892572781456874
Male-Female	4.29029290208197	3.2951179049988	5.28546789916514	4.46309655899313e-14
Fl/Fl:Vehicle-Htt +/+:Vehicle	-0.822146867805348	-3.666442077565	2.02214834195431	0.986577383271049
Fl/Fl;CAG/+:Vehicle-Htt +/+:Vehicle	-2.67876210916356	-5.92717615168427	0.569651933357147	0.188545410283379
Fl/Fl;UBC/+:Vehicle-Htt +/+:Vehicle	-1.68822038479638	-4.61971192857177	1.24327115897901	0.639670028018545
Htt +/+:Tamoxifen-Htt +/+:Vehicle	2.71246793156353	-0.329950570804098	5.75488643393116	0.118432818444504
Fl/Fl:Tamoxifen-Htt +/+:Vehicle	-1.5385192381049	-4.5039019834468	1.42686350723699	0.751511461910243
Fl/Fl;CAG/+:Tamoxifen-Htt +/+:Vehicle	-4.24718059502035	-7.72440008568538	-0.769961104355329	0.00596358950836473
Fl/Fl;UBC/+:Tamoxifen-Htt +/+:Vehicle	-2.74277081498936	-5.74499202553177	0.259450395553046	0.100457312933324
Fl/Fl;CAG/+:Vehicle-Fl/Fl:Vehicle	-1.85661524135821	-4.99488135587687	1.28165087316044	0.607148117181357
Fl/Fl;UBC/+:Vehicle-Fl/Fl:Vehicle	-0.866073516991033	-3.67501692779819	1.94286989381612	0.980491734380929
Htt +/+:Tamoxifen-Fl/Fl:Vehicle	3.53461479936888	0.610092486675886	6.45913711206187	0.00682620678080781
Fl/Fl:Tamoxifen-Fl/Fl:Vehicle	-0.716372370299556	-3.56066758005921	2.1279228394601	0.994124165181784
Fl/Fl;CAG/+:Tamoxifen-Fl/Fl:Vehicle	-3.42503372721501	-6.79958196366844	-0.0504854907615671	0.0439551674315775
Fl/Fl;UBC/+:Tamoxifen-Fl/Fl:Vehicle	-1.92062394718402	-4.80330544379806	0.962057549430032	0.452187688505777
Fl/Fl;UBC/+:Vehicle-Fl/Fl;CAG/+:Vehicle	0.99054172436718	-2.22696377469586	4.20804722343022	0.980660129833041
Htt +/+:Tamoxifen-Fl/Fl;CAG/+:Vehicle	5.39123004072709	2.07234328327013	8.71011679818405	4.59771313748858e-05
Fl/Fl:Tamoxifen-Fl/Fl;CAG/+:Vehicle	1.14024287105866	-2.10817117146205	4.38865691357936	0.959925559128909
Fl/Fl;CAG/+:Tamoxifen-Fl/Fl;CAG/+:Vehicle	-1.56841848585679	-5.28994429545895	2.15310732374537	0.89858687025826
Fl/Fl;UBC/+:Tamoxifen-Fl/Fl;CAG/+:Vehicle	-0.0640087058258025	-3.34608596913101	3.21806855747941	0.999999999846751
Htt +/+:Tamoxifen-Fl/Fl;UBC/+:Vehicle	4.40068831635991	1.39129332925634	7.41008330346348	0.000371716158944935
Fl/Fl:Tamoxifen-Fl/Fl;UBC/+:Vehicle	0.149701146691477	-2.78179039708392	3.08119269046687	0.999999872722331
Fl/Fl;CAG/+:Tamoxifen-Fl/Fl;UBC/+:Vehicle	-2.55896021022397	-6.00732260868442	0.88940218823648	0.309991616209961
Fl/Fl;UBC/+:Tamoxifen-Fl/Fl;UBC/+:Vehicle	-1.05455043019298	-4.02330101619476	1.9142001558088	0.957288348432082
Fl/Fl:Tamoxifen-Htt +/+:Tamoxifen	-4.25098716966843	-7.29340567203606	-1.20856866730081	0.000820226744504771
Fl/Fl;CAG/+:Tamoxifen-Htt +/+:Tamoxifen	-6.95964852658388	-10.5027927380771	-3.41650431509063	3.60254713949182e-07
Fl/Fl;UBC/+:Tamoxifen-Htt +/+:Tamoxifen	-5.45523874655289	-8.53357396452513	-2.37690352858066	5.99643301768538e-06
Fl/Fl;CAG/+:Tamoxifen-Fl/Fl:Tamoxifen	-2.70866135691545	-6.18588084758047	0.768558133749575	0.250921709410291
Fl/Fl;UBC/+:Tamoxifen-Fl/Fl:Tamoxifen	-1.20425157688446	-4.20647278742687	1.79796963365795	0.920189065884256
Fl/Fl;UBC/+:Tamoxifen-Fl/Fl;CAG/+:Tamoxifen	1.50440978003099	-2.00427840174294	5.01309796180491	0.889999276031774
Fl/Fl:Female-Htt +/+:Female	-2.35608443709775	-5.36547942420132	0.653310550005814	0.245070122265761
Fl/Fl;CAG/+:Female-Htt +/+:Female	-4.23059727965804	-7.98462611519636	-0.476568444119724	0.015616446154442
Fl/Fl;UBC/+:Female-Htt +/+:Female	-3.14724409305129	-6.22557931102353	-0.0689088750790567	0.0411973358667179
Htt +/+:Male-Htt +/+:Female	4.77104926218296	1.72863075981533	7.81346776455059	9.6681409418542e-05
Fl/Fl:Male-Htt +/+:Female	2.28852905407789	-0.662185591037876	5.23924369919366	0.256030207220816
Fl/Fl;CAG/+:Male-Htt +/+:Female	-0.941141406586823	-4.14907518811215	2.26679237493851	0.985358745108922
Fl/Fl;UBC/+:Male-Htt +/+:Female	1.00165991328001	-2.00773507382356	4.01105490038358	0.970004294629069
Fl/Fl;CAG/+:Female-Fl/Fl:Female	-1.87451284256029	-5.53921812753628	1.7901924424157	0.764796571729701
Fl/Fl;UBC/+:Female-Fl/Fl:Female	-0.791159655953539	-3.75991024195532	2.17759093004824	0.991719524496117
Htt +/+:Male-Fl/Fl:Female	7.12713369928072	4.19564215550532	10.0586252430561	2.1081658641009e-10
Fl/Fl:Male-Fl/Fl:Female	4.64461349117564	1.80841017607667	7.48081680627462	3.85094593677859e-05
Fl/Fl;CAG/+:Male-Fl/Fl:Female	1.41494303051093	-1.6879864682578	4.51787252927966	0.854337290012829
Fl/Fl;UBC/+:Male-Fl/Fl:Female	3.35774435037776	0.460540436932622	6.2549482638229	0.0113692003577365
Fl/Fl;UBC/+:Female-Fl/Fl;CAG/+:Female	1.08335318660675	-2.63817262299541	4.80487899620891	0.986009331854753
Htt +/+:Male-Fl/Fl;CAG/+:Female	9.001646541841	5.30977479692953	12.6935182867525	1.87557191999588e-10
Fl/Fl:Male-Fl/Fl;CAG/+:Female	6.51912633373593	2.90245333853336	10.1357993289385	3.88884070279261e-06
Fl/Fl;CAG/+:Male-Fl/Fl;CAG/+:Female	3.28945587307122	-0.539962592437382	7.11887433857982	0.149494480229023
Fl/Fl;UBC/+:Male-Fl/Fl;CAG/+:Female	5.23225719293805	1.56755190796206	8.89696247791404	0.000568048838340718
Htt +/+:Male-Fl/Fl;UBC/+:Female	7.91829335523425	4.91607214469185	10.9205145657767	6.47015774291049e-12
Fl/Fl:Male-Fl/Fl;UBC/+:Female	5.43577314712918	2.52652259580458	8.34502369845379	1.49624630807477e-06
Fl/Fl;CAG/+:Male-Fl/Fl;UBC/+:Female	2.20610268646447	-0.963733429194076	5.37593880212301	0.393645647990218
Fl/Fl;UBC/+:Male-Fl/Fl;UBC/+:Female	4.1489040063313	1.18015342032952	7.11765459233308	0.00081743261873346
Fl/Fl:Male-Htt +/+:Male	-2.48252020810507	-5.35373970506507	0.388699288854926	0.143724929351264
Fl/Fl;CAG/+:Male-Htt +/+:Male	-5.71219066876979	-8.84715855209394	-2.57722278544563	2.93516367277924e-06
Fl/Fl;UBC/+:Male-Htt +/+:Male	-3.76938934890295	-6.70088089267835	-0.837897805127562	0.00296424723023836
Fl/Fl;CAG/+:Male-Fl/Fl:Male	-3.22967046066471	-6.27572203652907	-0.183618884800355	0.0293419447401578
Fl/Fl;UBC/+:Male-Fl/Fl:Male	-1.28686914079788	-4.12307245589686	1.54933417430109	0.857534289316547
Fl/Fl;UBC/+:Male-Fl/Fl;CAG/+:Male	1.94280131986683	-1.1601281789019	5.04573081863556	0.534942619211449
Tamoxifen:Female-Vehicle:Female	-0.960104379536638	-2.89659681718547	0.976388058112196	0.571303172274796
Vehicle:Male-Vehicle:Female	3.62737590174937	1.84181639617334	5.4129354073254	2.85480250883374e-06
Tamoxifen:Male-Vehicle:Female	4.10693136722015	2.27990350624363	5.93395922819666	2.05382416185174e-07
Vehicle:Male-Tamoxifen:Female	4.58748028128601	2.7012296749909	6.47373088758112	1.94459442992567e-08
Tamoxifen:Male-Tamoxifen:Female	5.06703574675678	3.141484031902	6.99258746161156	1.36381139714814e-09
Tamoxifen:Male-Vehicle:Male	0.479555465470774	-1.29413255485917	2.25324348580072	0.895722582772511
Fl/Fl:Vehicle:Female-Htt +/+:Vehicle:Female	-1.73333333333331	-6.39874251217736	2.93207584551074	0.995460652121003
Fl/Fl;CAG/+:Vehicle:Female-Htt +/+:Vehicle:Female	-3.0785714285714	-8.44820268415974	2.29105982701693	0.820611154593756
Fl/Fl;UBC/+:Vehicle:Female-Htt +/+:Vehicle:Female	-2.12999999999997	-7.00286096356419	2.74286096356424	0.977626526989156
Htt +/+:Tamoxifen:Female-Htt +/+:Vehicle:Female	0.472222222222232	-4.5341665041638	5.47861094860826	0.999999999948851
Fl/Fl:Tamoxifen:Female-Htt +/+:Vehicle:Female	-2.59999999999998	-7.47286096356419	2.27286096356424	0.888142897277133
Fl/Fl;CAG/+:Tamoxifen:Female-Htt +/+:Vehicle:Female	-5.41666666666665	-12.5893237941772	1.75599046084386	0.383380047812915
Fl/Fl;UBC/+:Tamoxifen:Female-Htt +/+:Vehicle:Female	-3.76	-8.63286096356422	1.11286096356422	0.346043050578505
Htt +/+:Vehicle:Male-Htt +/+:Vehicle:Female	2.89545454545457	-1.86537164991219	7.65628074082133	0.747497044161918
Fl/Fl:Vehicle:Male-Htt +/+:Vehicle:Female	2.9269230769231	-1.6561972966083	7.5100434504545	0.675463039449798
Fl/Fl;CAG/+:Vehicle:Male-Htt +/+:Vehicle:Female	-0.262499999999982	-5.43094954667319	4.90594954667323	1
Fl/Fl;UBC/+:Vehicle:Male-Htt +/+:Vehicle:Female	1.64166666666668	-3.02374251217737	6.30707584551073	0.997460771470751
Htt +/+:Tamoxifen:Male-Htt +/+:Vehicle:Female	7.41000000000001	2.53713903643579	12.2828609635642	4.88497685658951e-05
Fl/Fl:Tamoxifen:Male-Htt +/+:Vehicle:Female	2.1227272727273	-2.63809892263947	6.88355346809406	0.973256404106036
Fl/Fl;CAG/+:Tamoxifen:Male-Htt +/+:Vehicle:Female	-1.29444444444443	-6.30083317083045	3.7119442819416	0.999933876359706
Fl/Fl;UBC/+:Tamoxifen:Male-Htt +/+:Vehicle:Female	0.880000000000017	-3.9928609635642	5.75286096356423	0.999999438196074
Fl/Fl;CAG/+:Vehicle:Female-Fl/Fl:Vehicle:Female	-1.34523809523809	-6.52734275037634	3.83686655990015	0.99993045511973
Fl/Fl;UBC/+:Vehicle:Female-Fl/Fl:Vehicle:Female	-0.396666666666661	-5.06207584551071	4.26874251217739	0.999999999988933
Htt +/+:Tamoxifen:Female-Fl/Fl:Vehicle:Female	2.20555555555555	-2.59915014984405	7.01026126095514	0.965495915592575
Fl/Fl:Tamoxifen:Female-Fl/Fl:Vehicle:Female	-0.866666666666664	-5.53207584551072	3.79874251217739	0.999999171115572
Fl/Fl;CAG/+:Tamoxifen:Female-Fl/Fl:Vehicle:Female	-3.68333333333334	-10.7167023059269	3.35003563926021	0.902027504526612
Fl/Fl;UBC/+:Tamoxifen:Female-Fl/Fl:Vehicle:Female	-2.02666666666669	-6.69207584551074	2.63874251217736	0.978860780345629
Htt +/+:Vehicle:Male-Fl/Fl:Vehicle:Female	4.62878787878788	0.0805206374854661	9.1770551200903	0.0415494127557205
Fl/Fl:Vehicle:Male-Fl/Fl:Vehicle:Female	4.66025641025641	0.298346141338335	9.02216667917448	0.0238716979532493
Fl/Fl;CAG/+:Vehicle:Male-Fl/Fl:Vehicle:Female	1.47083333333333	-3.50250956177463	6.44417622844129	0.999653583294953
Fl/Fl;UBC/+:Vehicle:Male-Fl/Fl:Vehicle:Female	3.37499999999999	-1.07329311555081	7.82329311555079	0.375196291036751
Htt +/+:Tamoxifen:Male-Fl/Fl:Vehicle:Female	9.14333333333332	4.47792415448927	13.8087425121774	2.75507189284596e-08
Fl/Fl:Tamoxifen:Male-Fl/Fl:Vehicle:Female	3.85606060606061	-0.692206635241807	8.40432784736302	0.20090648340274
Fl/Fl;CAG/+:Tamoxifen:Male-Fl/Fl:Vehicle:Female	0.438888888888886	-4.36581681651071	5.24359459428848	0.999999999968089
Fl/Fl;UBC/+:Tamoxifen:Male-Fl/Fl:Vehicle:Female	2.61333333333333	-2.05207584551072	7.27874251217738	0.845008524869525
Fl/Fl;UBC/+:Vehicle:Female-Fl/Fl;CAG/+:Vehicle:Female	0.94857142857143	-4.4210598270169	6.31820268415976	0.999999585831046
Htt +/+:Tamoxifen:Female-Fl/Fl;CAG/+:Vehicle:Female	3.55079365079364	-1.94029858394876	9.04188588553603	0.655600509188784
Fl/Fl:Tamoxifen:Female-Fl/Fl;CAG/+:Vehicle:Female	0.478571428571428	-4.89105982701691	5.84820268415976	0.999999999977786
Fl/Fl;CAG/+:Tamoxifen:Female-Fl/Fl;CAG/+:Vehicle:Female	-2.33809523809525	-9.85708294386991	5.18089246767941	0.999372499749833
Fl/Fl;UBC/+:Tamoxifen:Female-Fl/Fl;CAG/+:Vehicle:Female	-0.681428571428597	-6.05105982701693	4.68820268415974	0.999999996165914
Htt +/+:Vehicle:Male-Fl/Fl;CAG/+:Vehicle:Female	5.97402597402597	0.705854382927835	11.2421975651241	0.0110919817786566
Fl/Fl:Vehicle:Male-Fl/Fl;CAG/+:Vehicle:Female	6.0054945054945	0.897348245935975	11.113640765053	0.00663402016690406
Fl/Fl;CAG/+:Vehicle:Male-Fl/Fl;CAG/+:Vehicle:Female	2.81607142857142	-2.82316935075957	8.45531220790242	0.931313686971797
Fl/Fl;UBC/+:Vehicle:Male-Fl/Fl;CAG/+:Vehicle:Female	4.72023809523808	-0.461866559900161	9.90234275037633	0.118221004438711
Htt +/+:Tamoxifen:Male-Fl/Fl;CAG/+:Vehicle:Female	10.4885714285714	5.11894017298308	15.8582026841597	3.10050843888021e-08
Fl/Fl:Tamoxifen:Male-Fl/Fl;CAG/+:Vehicle:Female	5.2012987012987	-0.0668728897994386	10.4694702923968	0.0569392031492884
Fl/Fl;CAG/+:Tamoxifen:Male-Fl/Fl;CAG/+:Vehicle:Female	1.78412698412698	-3.70696525061542	7.27521921886937	0.998957490587333
Fl/Fl;UBC/+:Tamoxifen:Male-Fl/Fl;CAG/+:Vehicle:Female	3.95857142857142	-1.41105982701691	9.32820268415975	0.42613821880419
Htt +/+:Tamoxifen:Female-Fl/Fl;UBC/+:Vehicle:Female	2.60222222222221	-2.40416650416382	7.60861094860823	0.90720937792418
Fl/Fl:Tamoxifen:Female-Fl/Fl;UBC/+:Vehicle:Female	-0.470000000000002	-5.34286096356422	4.40286096356421	0.999999999929022
Fl/Fl;CAG/+:Tamoxifen:Female-Fl/Fl;UBC/+:Vehicle:Female	-3.28666666666668	-10.4593237941772	3.88599046084383	0.966022969935624
Fl/Fl;UBC/+:Tamoxifen:Female-Fl/Fl;UBC/+:Vehicle:Female	-1.63000000000003	-6.50286096356424	3.24286096356419	0.998550191101674
Htt +/+:Vehicle:Male-Fl/Fl;UBC/+:Vehicle:Female	5.02545454545454	0.264628350087782	9.7862807408213	0.0275511013699002
Fl/Fl:Vehicle:Male-Fl/Fl;UBC/+:Vehicle:Female	5.05692307692307	0.473802703391669	9.64004345045447	0.015967223159417
Fl/Fl;CAG/+:Vehicle:Male-Fl/Fl;UBC/+:Vehicle:Female	1.86749999999999	-3.30094954667322	7.0359495466732	0.996620132016594
Fl/Fl;UBC/+:Vehicle:Male-Fl/Fl;UBC/+:Vehicle:Female	3.77166666666665	-0.893742512177398	8.43707584551071	0.269805240431572
Htt +/+:Tamoxifen:Male-Fl/Fl;UBC/+:Vehicle:Female	9.53999999999998	4.66713903643577	14.4128609635642	2.85874161010113e-08
Fl/Fl:Tamoxifen:Male-Fl/Fl;UBC/+:Vehicle:Female	4.25272727272727	-0.508098922639491	9.01355346809403	0.138024827152884
Fl/Fl;CAG/+:Tamoxifen:Male-Fl/Fl;UBC/+:Vehicle:Female	0.835555555555548	-4.17083317083048	5.84194428194157	0.999999812159124
Fl/Fl;UBC/+:Tamoxifen:Male-Fl/Fl;UBC/+:Vehicle:Female	3.00999999999999	-1.86286096356423	7.88286096356421	0.725648060999362
Fl/Fl:Tamoxifen:Female-Htt +/+:Tamoxifen:Female	-3.07222222222221	-8.07861094860824	1.93416650416382	0.735016708155757
Fl/Fl;CAG/+:Tamoxifen:Female-Htt +/+:Tamoxifen:Female	-5.88888888888889	-13.152921128512	1.37514335073426	0.265488150716341
Fl/Fl;UBC/+:Tamoxifen:Female-Htt +/+:Tamoxifen:Female	-4.23222222222223	-9.23861094860826	0.774166504163794	0.204788921549771
Htt +/+:Vehicle:Male-Htt +/+:Tamoxifen:Female	2.42323232323234	-2.47417721365014	7.32064186011482	0.936056438798354
Fl/Fl:Vehicle:Male-Htt +/+:Tamoxifen:Female	2.45470085470086	-2.27014268426799	7.17954439366972	0.907533788503958
Fl/Fl;CAG/+:Vehicle:Male-Htt +/+:Tamoxifen:Female	-0.734722222222214	-6.0292500412032	4.55980559675878	0.999999986180466
Fl/Fl;UBC/+:Vehicle:Male-Htt +/+:Tamoxifen:Female	1.16944444444445	-3.63526126095515	5.97415014984404	0.999969437377517
Htt +/+:Tamoxifen:Male-Htt +/+:Tamoxifen:Female	6.93777777777778	1.93138905139175	11.9441665041638	0.00037762139787989
Fl/Fl:Tamoxifen:Male-Htt +/+:Tamoxifen:Female	1.65050505050506	-3.24690448637742	6.54791458738754	0.998423393716559
Fl/Fl;CAG/+:Tamoxifen:Male-Htt +/+:Tamoxifen:Female	-1.76666666666666	-6.90311312206189	3.36977978872857	0.998022816877562
Fl/Fl;UBC/+:Tamoxifen:Male-Htt +/+:Tamoxifen:Female	0.407777777777785	-4.59861094860824	5.41416650416381	0.999999999994165
Fl/Fl;CAG/+:Tamoxifen:Female-Fl/Fl:Tamoxifen:Female	-2.81666666666668	-9.98932379417719	4.35599046084383	0.99198197529297
Fl/Fl;UBC/+:Tamoxifen:Female-Fl/Fl:Tamoxifen:Female	-1.16000000000003	-6.03286096356424	3.71286096356419	0.999977065168568
Htt +/+:Vehicle:Male-Fl/Fl:Tamoxifen:Female	5.49545454545455	0.734628350087784	10.2562807408213	0.00865499318779439
Fl/Fl:Vehicle:Male-Fl/Fl:Tamoxifen:Female	5.52692307692307	0.943802703391672	10.1100434504545	0.00451241200306141
Fl/Fl;CAG/+:Vehicle:Male-Fl/Fl:Tamoxifen:Female	2.3375	-2.83094954667321	7.5059495466732	0.969677056683484
Fl/Fl;UBC/+:Vehicle:Male-Fl/Fl:Tamoxifen:Female	4.24166666666666	-0.423742512177395	8.90707584551071	0.120029419182401
Htt +/+:Tamoxifen:Male-Fl/Fl:Tamoxifen:Female	10.01	5.13713903643577	14.8828609635642	4.85493123481007e-09
Fl/Fl:Tamoxifen:Male-Fl/Fl:Tamoxifen:Female	4.72272727272727	-0.038098922639489	9.48355346809403	0.0542840047164864
Fl/Fl;CAG/+:Tamoxifen:Male-Fl/Fl:Tamoxifen:Female	1.30555555555555	-3.70083317083048	6.31194428194158	0.999926342847786
Fl/Fl;UBC/+:Tamoxifen:Male-Fl/Fl:Tamoxifen:Female	3.47999999999999	-1.39286096356422	8.35286096356421	0.483333720453045
Fl/Fl;UBC/+:Tamoxifen:Female-Fl/Fl;CAG/+:Tamoxifen:Female	1.65666666666665	-5.51599046084386	8.82932379417716	0.999984530298124
Htt +/+:Vehicle:Male-Fl/Fl;CAG/+:Tamoxifen:Female	8.31212121212122	1.21510054418671	15.4091418800557	0.00701549448783167
Fl/Fl:Vehicle:Male-Fl/Fl;CAG/+:Tamoxifen:Female	8.34358974358975	1.36453331332083	15.3226461738587	0.00515806866911772
Fl/Fl;CAG/+:Vehicle:Male-Fl/Fl;CAG/+:Tamoxifen:Female	5.15416666666667	-2.22249294423485	12.5308262775682	0.522642296218482
Fl/Fl;UBC/+:Vehicle:Male-Fl/Fl;CAG/+:Tamoxifen:Female	7.05833333333333	0.0249643607397836	14.0917023059269	0.0481954099820417
Htt +/+:Tamoxifen:Male-Fl/Fl;CAG/+:Tamoxifen:Female	12.8266666666667	5.65400953915615	19.9993237941772	5.8182802054052e-07
Fl/Fl:Tamoxifen:Male-Fl/Fl;CAG/+:Tamoxifen:Female	7.53939393939395	0.442373271459434	14.6364146073285	0.0255547566337435
Fl/Fl;CAG/+:Tamoxifen:Male-Fl/Fl;CAG/+:Tamoxifen:Female	4.12222222222223	-3.14181001740092	11.3862544618454	0.831671039769157
Fl/Fl;UBC/+:Tamoxifen:Male-Fl/Fl;CAG/+:Tamoxifen:Female	6.29666666666667	-0.875990460843839	13.4693237941772	0.157383139496461
Htt +/+:Vehicle:Male-Fl/Fl;UBC/+:Tamoxifen:Female	6.65545454545457	1.89462835008781	11.4162807408213	0.000315844086250849
Fl/Fl:Vehicle:Male-Fl/Fl;UBC/+:Tamoxifen:Female	6.6869230769231	2.1038027033917	11.2700434504545	0.000126588854374998
Fl/Fl;CAG/+:Vehicle:Male-Fl/Fl;UBC/+:Tamoxifen:Female	3.49750000000002	-1.67094954667319	8.66594954667323	0.579209968257836
Fl/Fl;UBC/+:Vehicle:Male-Fl/Fl;UBC/+:Tamoxifen:Female	5.40166666666668	0.73625748782263	10.0670758455107	0.00828844431595344
Htt +/+:Tamoxifen:Male-Fl/Fl;UBC/+:Tamoxifen:Female	11.17	6.2971390364358	16.0428609635642	5.27621279999835e-11
Fl/Fl:Tamoxifen:Male-Fl/Fl;UBC/+:Tamoxifen:Female	5.8827272727273	1.12190107736054	10.6435534680941	0.00306096212555185
Fl/Fl;CAG/+:Tamoxifen:Male-Fl/Fl;UBC/+:Tamoxifen:Female	2.46555555555558	-2.54083317083045	7.4719442819416	0.938370784550993
Fl/Fl;UBC/+:Tamoxifen:Male-Fl/Fl;UBC/+:Tamoxifen:Female	4.64000000000002	-0.232860963564199	9.51286096356424	0.0805401651040007
Fl/Fl:Vehicle:Male-Htt +/+:Vehicle:Male	0.0314685314685264	-4.43235095979016	4.49528802272721	1
Fl/Fl;CAG/+:Vehicle:Male-Htt +/+:Vehicle:Male	-3.15795454545455	-8.22091443160503	1.90500534069593	0.71146972211052
Fl/Fl;UBC/+:Vehicle:Male-Htt +/+:Vehicle:Male	-1.25378787878789	-5.80205512009031	3.29447936251453	0.999852763191535
Htt +/+:Tamoxifen:Male-Htt +/+:Vehicle:Male	4.51454545454544	-0.24628074082132	9.2753716499122	0.0836416408709764
Fl/Fl:Tamoxifen:Male-Htt +/+:Vehicle:Male	-0.772727272727273	-5.41881790408098	3.87336335862644	0.999999821082897
Fl/Fl;CAG/+:Tamoxifen:Male-Htt +/+:Vehicle:Male	-4.189898989899	-9.08730852678148	0.707510546983483	0.188979704512605
Fl/Fl;UBC/+:Tamoxifen:Male-Htt +/+:Vehicle:Male	-2.01545454545455	-6.77628074082131	2.74537164991221	0.983355235324572
Fl/Fl;CAG/+:Vehicle:Male-Fl/Fl:Vehicle:Male	-3.18942307692308	-8.0856552103658	1.70680905651965	0.643680810447476
Fl/Fl;UBC/+:Vehicle:Male-Fl/Fl:Vehicle:Male	-1.28525641025642	-5.64716667917449	3.07665385866166	0.999668574741513
Htt +/+:Tamoxifen:Male-Fl/Fl:Vehicle:Male	4.48307692307691	-0.100043450454486	9.06619729660832	0.0624296250845879
Fl/Fl:Tamoxifen:Male-Fl/Fl:Vehicle:Male	-0.8041958041958	-5.26801529545449	3.65962368706289	0.999999456530092
Fl/Fl;CAG/+:Tamoxifen:Male-Fl/Fl:Vehicle:Male	-4.22136752136752	-8.94621106033638	0.503476017601331	0.137827110543157
Fl/Fl;UBC/+:Tamoxifen:Male-Fl/Fl:Vehicle:Male	-2.04692307692308	-6.63004345045448	2.53619729660832	0.972854704948559
Fl/Fl;UBC/+:Vehicle:Male-Fl/Fl;CAG/+:Vehicle:Male	1.90416666666666	-3.0691762284413	6.87750956177462	0.993798998528888
Htt +/+:Tamoxifen:Male-Fl/Fl;CAG/+:Vehicle:Male	7.67249999999999	2.50405045332678	12.8409495466732	8.57258451608667e-05
Fl/Fl:Tamoxifen:Male-Fl/Fl;CAG/+:Vehicle:Male	2.38522727272728	-2.6777326134232	7.44818715887776	0.957000775214023
Fl/Fl;CAG/+:Tamoxifen:Male-Fl/Fl;CAG/+:Vehicle:Male	-1.03194444444444	-6.32647226342544	4.26258337453655	0.999998400668502
Fl/Fl;UBC/+:Tamoxifen:Male-Fl/Fl;CAG/+:Vehicle:Male	1.1425	-4.02594954667321	6.31094954667321	0.999991320122617
Htt +/+:Tamoxifen:Male-Fl/Fl;UBC/+:Vehicle:Male	5.76833333333333	1.10292415448928	10.4337425121774	0.00303069039956994
Fl/Fl:Tamoxifen:Male-Fl/Fl;UBC/+:Vehicle:Male	0.481060606060616	-4.0672066352418	5.02932784736303	0.999999999726652
Fl/Fl;CAG/+:Tamoxifen:Male-Fl/Fl;UBC/+:Vehicle:Male	-2.93611111111111	-7.7408168165107	1.86859459428849	0.740901366087469
Fl/Fl;UBC/+:Tamoxifen:Male-Fl/Fl;UBC/+:Vehicle:Male	-0.761666666666663	-5.42707584551072	3.90374251217739	0.999999862036361
Fl/Fl:Tamoxifen:Male-Htt +/+:Tamoxifen:Male	-5.28727272727271	-10.0480989226395	-0.526446531905953	0.0146709543429174
Fl/Fl;CAG/+:Tamoxifen:Male-Htt +/+:Tamoxifen:Male	-8.70444444444444	-13.7108331708305	-3.69805571805841	1.36660413796452e-06
Fl/Fl;UBC/+:Tamoxifen:Male-Htt +/+:Tamoxifen:Male	-6.52999999999999	-11.4028609635642	-1.65713903643578	0.00073000931988243
Fl/Fl;CAG/+:Tamoxifen:Male-Fl/Fl:Tamoxifen:Male	-3.41717171717172	-8.3145812540542	1.48023781971076	0.525106647352278
Fl/Fl;UBC/+:Tamoxifen:Male-Fl/Fl:Tamoxifen:Male	-1.24272727272728	-6.00355346809404	3.51809892263948	0.999925433766747
Fl/Fl;UBC/+:Tamoxifen:Male-Fl/Fl;CAG/+:Tamoxifen:Male	2.17444444444444	-2.83194428194158	7.18083317083047	0.978891408294616
