# Supplementary material for: Global huntingtin knockout in adult mice leads to fatal neurodegeneration that spares the pancreas
Source: Life Sci Alliance. 2024 Jul 25;7(9):e202402571. doi: 10.26508/lsa.202402571 (PMC11272958; doi:10.26508/lsa.202402571)
Supplement: Supplementary file 1 [file LSA-2024-02571_Supplemental_Data_1.zip › _stats/05_endpoint_kid_anova.csv]

	Df	Sum Sq	Mean Sq	F value	Pr(>F)
Genotype	3	0.0141019636483573	0.00470065454945242	6.8198280695398	0.000245344871835706
Treatment	1	0.00133666146575844	0.00133666146575844	1.93926213631536	0.165837267148858
Genotype:Treatment	3	0.00413210376410611	0.0013773679213687	1.99832008785419	0.11675790529199
Residuals	148	0.102010910865368	0.000689262911252486	NA	NA
