# Supplementary material for: Global huntingtin knockout in adult mice leads to fatal neurodegeneration that spares the pancreas
Source: Life Sci Alliance. 2024 Jul 25;7(9):e202402571. doi: 10.26508/lsa.202402571 (PMC11272958; doi:10.26508/lsa.202402571)
Supplement: Supplementary file 1 [file LSA-2024-02571_Supplemental_Data_1.zip › _stats/05_endpoint_kid_tukey.csv]

	diff	lwr	upr	p adj
Fl/Fl-Htt +/+	-0.0104974019088017	-0.0251494136691055	0.00415460985150216	0.249139506502769
Fl/Fl;CAG/+-Htt +/+	0.0167957542908762	-0.000112124366868974	0.0337036329486214	0.0522480172139169
Fl/Fl;UBC/+-Htt +/+	0.00655342624854824	-0.00842378478218437	0.0215306372792808	0.667295308541617
Fl/Fl;CAG/+-Fl/Fl	0.0272931561996779	0.0107541614776189	0.0438321509217369	0.000188274110971776
Fl/Fl;UBC/+-Fl/Fl	0.0170508281573499	0.00249133517269012	0.0316103211420097	0.0145694924885945
Fl/Fl;UBC/+-Fl/Fl;CAG/+	-0.010242328042328	-0.027070095216	0.00658543913134397	0.39226731912158
Tamoxifen-Vehicle	0.00586339457020194	-0.00246129676503976	0.0141880859054436	0.166053669446575
Fl/Fl:Vehicle-Htt +/+:Vehicle	-0.000435619047619018	-0.0243305639330621	0.0234593258378241	0.99999999990536
Fl/Fl;CAG/+:Vehicle-Htt +/+:Vehicle	0.0174057142857143	-0.00988423587304253	0.0446956644444711	0.511607755559302
Fl/Fl;UBC/+:Vehicle-Htt +/+:Vehicle	0.00513419913419919	-0.0194932827918329	0.0297616810602313	0.998218190221685
Htt +/+:Tamoxifen-Htt +/+:Vehicle	0.011292380952381	-0.0139293014221012	0.0365140633268632	0.866456542990258
Fl/Fl:Tamoxifen-Htt +/+:Vehicle	-0.0104095238095238	-0.0353217259680951	0.0145026783490476	0.903182695837967
Fl/Fl;CAG/+:Tamoxifen-Htt +/+:Vehicle	0.028427380952381	-0.000784765451736589	0.0576395273564985	0.0626809762816897
Fl/Fl;UBC/+:Tamoxifen-Htt +/+:Vehicle	0.019682380952381	-0.00553930142210115	0.0449040633268632	0.249404195544231
Fl/Fl;CAG/+:Vehicle-Fl/Fl:Vehicle	0.0178413333333333	-0.00852326327568519	0.0442059299423518	0.43220051949682
Fl/Fl;UBC/+:Vehicle-Fl/Fl:Vehicle	0.0055698181818182	-0.0180281359817502	0.0291677723453866	0.996098191245904
Htt +/+:Tamoxifen-Fl/Fl:Vehicle	0.011728	-0.0124894283624026	0.0359454283624026	0.812175085827952
Fl/Fl:Tamoxifen-Fl/Fl:Vehicle	-0.00997390476190477	-0.0338688496473479	0.0139210401235384	0.903672696771669
Fl/Fl;CAG/+:Tamoxifen-Fl/Fl:Vehicle	0.028863	0.00051339555435672	0.0572126044456433	0.0427500621555335
Fl/Fl;UBC/+:Tamoxifen-Fl/Fl:Vehicle	0.0201180000000001	-0.00409942836240257	0.0443354283624027	0.181526993770551
Fl/Fl;UBC/+:Vehicle-Fl/Fl;CAG/+:Vehicle	-0.0122715151515151	-0.0393018024103465	0.0147587721073163	0.857863381675685
Htt +/+:Tamoxifen-Fl/Fl;CAG/+:Vehicle	-0.0061133333333333	-0.0336860884564103	0.0214594217897437	0.997364700163837
Fl/Fl:Tamoxifen-Fl/Fl;CAG/+:Vehicle	-0.0278152380952381	-0.0551051882539949	-0.000525287936481253	0.0423261391226151
Fl/Fl;CAG/+:Tamoxifen-Fl/Fl;CAG/+:Vehicle	0.0110216666666667	-0.0202428989118522	0.0422862322451855	0.95926002223464
Fl/Fl;UBC/+:Tamoxifen-Fl/Fl;CAG/+:Vehicle	0.00227666666666673	-0.0252960884564103	0.0298494217897438	0.999996468418008
Htt +/+:Tamoxifen-Fl/Fl;UBC/+:Vehicle	0.00615818181818181	-0.0187823135944353	0.0310986772307989	0.994841076044422
Fl/Fl:Tamoxifen-Fl/Fl;UBC/+:Vehicle	-0.015543722943723	-0.0401712048697551	0.00908375898230912	0.525472169255009
Fl/Fl;CAG/+:Tamoxifen-Fl/Fl;UBC/+:Vehicle	0.0232931818181818	-0.00567653594300998	0.0522628995793736	0.215653608757263
Fl/Fl;UBC/+:Tamoxifen-Fl/Fl;UBC/+:Vehicle	0.0145481818181818	-0.0103923135944353	0.039488677230799	0.625422512563448
Fl/Fl:Tamoxifen-Htt +/+:Tamoxifen	-0.0217019047619048	-0.046923587136387	0.0035197776125774	0.148277567280232
Fl/Fl;CAG/+:Tamoxifen-Htt +/+:Tamoxifen	0.017135	-0.0123415151085629	0.0466115151085629	0.629567787252752
Fl/Fl;UBC/+:Tamoxifen-Htt +/+:Tamoxifen	0.00839000000000004	-0.0171374108990513	0.0339174108990513	0.972227723602715
Fl/Fl;CAG/+:Tamoxifen-Fl/Fl:Tamoxifen	0.0388369047619048	0.0096247583577872	0.0680490511660223	0.00178819741472158
Fl/Fl;UBC/+:Tamoxifen-Fl/Fl:Tamoxifen	0.0300919047619048	0.00487022238742264	0.055313587136387	0.0079761747105539
Fl/Fl;UBC/+:Tamoxifen-Fl/Fl;CAG/+:Tamoxifen	-0.00874499999999995	-0.0382215151085629	0.020731515108563	0.98449240519002
