# Supplementary material for: Global huntingtin knockout in adult mice leads to fatal neurodegeneration that spares the pancreas
Source: Life Sci Alliance. 2024 Jul 25;7(9):e202402571. doi: 10.26508/lsa.202402571 (PMC11272958; doi:10.26508/lsa.202402571)
Supplement: Supplementary file 1 [file LSA-2024-02571_Supplemental_Data_1.zip › _stats/05_endpoint_liv_anova.csv]

	Df	Sum Sq	Mean Sq	F value	Pr(>F)
Genotype	3	1.5383746782841	0.512791559428032	13.8128364545223	5.91509698661974e-08
Treatment	1	0.496980722360536	0.496980722360536	13.3869470212679	0.000356323722244213
Genotype:Treatment	3	0.785731788378638	0.261910596126213	7.05496836576839	0.000186992065971072
Residuals	142	5.27164725931007	0.0371242764740146	NA	NA
