# Supplementary material for: Global huntingtin knockout in adult mice leads to fatal neurodegeneration that spares the pancreas
Source: Life Sci Alliance. 2024 Jul 25;7(9):e202402571. doi: 10.26508/lsa.202402571 (PMC11272958; doi:10.26508/lsa.202402571)
Supplement: Supplementary file 1 [file LSA-2024-02571_Supplemental_Data_1.zip › _stats/05_endpoint_liv_tukey.csv]

	diff	lwr	upr	p adj
Fl/Fl-Htt +/+	-0.00589271739130437	-0.114184355407908	0.102398920625299	0.998985616676604
Fl/Fl;CAG/+-Htt +/+	0.191287884615385	0.0651022527094666	0.317473516521303	0.00072582647043451
Fl/Fl;UBC/+-Htt +/+	0.208090921052632	0.094621166314807	0.321560675790457	2.69295546651005e-05
Fl/Fl;CAG/+-Fl/Fl	0.197180602006689	0.0742796442942432	0.320081559719135	0.000304133038029564
Fl/Fl;UBC/+-Fl/Fl	0.213983638443937	0.104178279069256	0.323788997818617	7.36242280630073e-06
Fl/Fl;UBC/+-Fl/Fl;CAG/+	0.0168030364372476	-0.110684028720672	0.144290101595167	0.986109859656622
Tamoxifen-Vehicle	0.115078008587489	0.0527910598765606	0.177364957298417	0.000364755397116778
Fl/Fl:Vehicle-Htt +/+:Vehicle	0.0950390000000001	-0.0828005934602812	0.272878593460281	0.722644002466435
Fl/Fl;CAG/+:Vehicle-Htt +/+:Vehicle	0.183455	-0.0190242842695299	0.385934284269531	0.106398895349356
Fl/Fl;UBC/+:Vehicle-Htt +/+:Vehicle	0.121810789473685	-0.0680991552571758	0.311720734204545	0.503443085880708
Htt +/+:Tamoxifen-Htt +/+:Vehicle	0.128345	-0.059114391164291	0.315804391164292	0.415902190781736
Fl/Fl:Tamoxifen-Htt +/+:Vehicle	0.0145188095238098	-0.170695478002517	0.199733097050136	0.999997517022909
Fl/Fl;CAG/+:Tamoxifen-Htt +/+:Vehicle	0.353649545454546	0.131125621980085	0.576173468929007	7.24629799465637e-05
Fl/Fl;UBC/+:Tamoxifen-Htt +/+:Vehicle	0.42271605263158	0.232806107900719	0.612625997362441	5.81729675541709e-09
Fl/Fl;CAG/+:Vehicle-Fl/Fl:Vehicle	0.0884160000000003	-0.105191226685195	0.282023226685196	0.853626234796306
Fl/Fl;UBC/+:Vehicle-Fl/Fl:Vehicle	0.0267717894736847	-0.153649065124973	0.207192644072342	0.999807018131984
Htt +/+:Tamoxifen-Fl/Fl:Vehicle	0.0333060000000003	-0.144533593460281	0.211145593460282	0.999102453903569
Fl/Fl:Tamoxifen-Fl/Fl:Vehicle	-0.0805201904761903	-0.255991641060939	0.0949512601085588	0.850483266205083
Fl/Fl;CAG/+:Tamoxifen-Fl/Fl:Vehicle	0.258610545454546	0.0441279256810565	0.473093165228035	0.00701867860483274
Fl/Fl;UBC/+:Tamoxifen-Fl/Fl:Vehicle	0.32767705263158	0.147256198032923	0.508097907230237	3.12836713989295e-06
Fl/Fl;UBC/+:Vehicle-Fl/Fl;CAG/+:Vehicle	-0.0616442105263155	-0.266394361515986	0.143105940463355	0.983030864850759
Htt +/+:Tamoxifen-Fl/Fl;CAG/+:Vehicle	-0.05511	-0.25758928426953	0.14736928426953	0.99062748543764
Fl/Fl:Tamoxifen-Fl/Fl;CAG/+:Vehicle	-0.168936190476191	-0.369338709239052	0.0314663282866713	0.166986061900556
Fl/Fl;CAG/+:Tamoxifen-Fl/Fl;CAG/+:Vehicle	0.170194545454545	-0.0651216965286256	0.405510787437716	0.343197074727953
Fl/Fl;UBC/+:Tamoxifen-Fl/Fl;CAG/+:Vehicle	0.23926105263158	0.0345109016419089	0.444011203621251	0.0103016085864258
Htt +/+:Tamoxifen-Fl/Fl;UBC/+:Vehicle	0.00653421052631553	-0.183375734204545	0.196444155257176	0.999999991922907
Fl/Fl:Tamoxifen-Fl/Fl;UBC/+:Vehicle	-0.107291979949875	-0.294986135628406	0.0804021757286555	0.648767132676239
Fl/Fl;CAG/+:Tamoxifen-Fl/Fl;UBC/+:Vehicle	0.231838755980861	0.00724654709894185	0.45643096486278	0.0377516838337907
Fl/Fl;UBC/+:Tamoxifen-Fl/Fl;UBC/+:Vehicle	0.300905263157895	0.108575985928269	0.493234540387521	0.000100285565268976
Fl/Fl:Tamoxifen-Htt +/+:Tamoxifen	-0.113826190476191	-0.299040478002517	0.0713880970501359	0.559501231758579
Fl/Fl;CAG/+:Tamoxifen-Htt +/+:Tamoxifen	0.225304545454545	0.0027806219800843	0.447828468929006	0.0449012716845374
Fl/Fl;UBC/+:Tamoxifen-Htt +/+:Tamoxifen	0.29437105263158	0.104461107900719	0.48428099736244	0.000121082685182072
Fl/Fl;CAG/+:Tamoxifen-Fl/Fl:Tamoxifen	0.339130735930736	0.118494824332769	0.559766647528702	0.000143244351712979
Fl/Fl;UBC/+:Tamoxifen-Fl/Fl:Tamoxifen	0.40819724310777	0.22050308742924	0.595891398786301	1.32095019367284e-08
Fl/Fl;UBC/+:Tamoxifen-Fl/Fl;CAG/+:Tamoxifen	0.0690665071770344	-0.155525701704885	0.293658716058953	0.980831387968611
