# Supplementary material for: Global huntingtin knockout in adult mice leads to fatal neurodegeneration that spares the pancreas
Source: Life Sci Alliance. 2024 Jul 25;7(9):e202402571. doi: 10.26508/lsa.202402571 (PMC11272958; doi:10.26508/lsa.202402571)
Supplement: Supplementary file 1 [file LSA-2024-02571_Supplemental_Data_1.zip › _stats/05_endpoint_spl_anova.csv]

	Df	Sum Sq	Mean Sq	F value	Pr(>F)
Genotype	3	0.020640378164002	0.00688012605466732	4.28523253498399	0.00622043188586317
Treatment	1	0.000123410798441374	0.000123410798441374	0.0768654475873407	0.781977945425208
Genotype:Treatment	3	0.00255913887079008	0.000853046290263361	0.531313189298929	0.661488151352023
Residuals	148	0.237620396974459	0.0016055432228004	NA	NA
