# Supplementary material for: Global huntingtin knockout in adult mice leads to fatal neurodegeneration that spares the pancreas
Source: Life Sci Alliance. 2024 Jul 25;7(9):e202402571. doi: 10.26508/lsa.202402571 (PMC11272958; doi:10.26508/lsa.202402571)
Supplement: Supplementary file 1 [file LSA-2024-02571_Supplemental_Data_1.zip › _stats/05_endpoint_spl_tukey.csv]

	diff	lwr	upr	p adj
Fl/Fl-Htt +/+	-0.0100778897136797	-0.0324401554707398	0.0122843760433803	0.646041712329721
Fl/Fl;CAG/+-Htt +/+	0.0136856368563686	-0.0121195892189333	0.0394908629316705	0.515068123524203
Fl/Fl;UBC/+-Htt +/+	0.0180967479674797	-0.00476184502629698	0.0409553409612563	0.172174993597182
Fl/Fl;CAG/+-Fl/Fl	0.0237635265700483	-0.0014786996429634	0.04900575278306	0.0729868865373476
Fl/Fl;UBC/+-Fl/Fl	0.0281746376811594	0.00595357638682539	0.0503956989754934	0.00669576303564889
Fl/Fl;UBC/+-Fl/Fl;CAG/+	0.0044111111111111	-0.0212718468192872	0.0300940690415094	0.970245801959158
Tamoxifen-Vehicle	-0.00178161962336777	-0.0144869711498062	0.0109237319030706	0.782087215264859
Fl/Fl:Vehicle-Htt +/+:Vehicle	-0.00315161904761911	-0.0396206798510143	0.0333174417557761	0.999995164187387
Fl/Fl;CAG/+:Vehicle-Htt +/+:Vehicle	0.0125390476190475	-0.0291115549009704	0.0541896501390655	0.983119082518429
Fl/Fl;UBC/+:Vehicle-Htt +/+:Vehicle	0.0254296536796536	-0.0121574234239279	0.0630167307832351	0.432523850683939
Htt +/+:Tamoxifen-Htt +/+:Vehicle	0.00612738095238083	-0.0323665796944698	0.0446213415992315	0.999693775222431
Fl/Fl:Tamoxifen-Htt +/+:Vehicle	-0.0117761904761905	-0.0497978146993495	0.0262454337469684	0.980128032666558
Fl/Fl;CAG/+:Tamoxifen-Htt +/+:Vehicle	0.0218440476190475	-0.0227402587485497	0.0664283539866448	0.802895297676063
Fl/Fl;UBC/+:Tamoxifen-Htt +/+:Vehicle	0.0163073809523809	-0.0221865796944698	0.0548013415992315	0.896623238571183
Fl/Fl;CAG/+:Vehicle-Fl/Fl:Vehicle	0.0156906666666667	-0.0245476381882245	0.0559289715215578	0.931095419775161
Fl/Fl;UBC/+:Vehicle-Fl/Fl:Vehicle	0.0285812727272727	-0.00743451342970592	0.0645970588842513	0.23018697899171
Htt +/+:Tamoxifen-Fl/Fl:Vehicle	0.00927899999999994	-0.0276822431283895	0.0462402431283894	0.994287140230101
Fl/Fl:Tamoxifen-Fl/Fl:Vehicle	-0.00862457142857143	-0.0450936322319667	0.0278444893748238	0.996050555533214
Fl/Fl;CAG/+:Tamoxifen-Fl/Fl:Vehicle	0.0249956666666667	-0.0182722066528577	0.068263539986191	0.637019120296468
Fl/Fl;UBC/+:Tamoxifen-Fl/Fl:Vehicle	0.019459	-0.0175022431283895	0.0564202431283894	0.73830067257189
Fl/Fl;UBC/+:Vehicle-Fl/Fl;CAG/+:Vehicle	0.012890606060606	-0.0283636924657779	0.05414490458699	0.979103335437426
Htt +/+:Tamoxifen-Fl/Fl;CAG/+:Vehicle	-0.00641166666666672	-0.0484938931761411	0.0356705598428076	0.999771172390756
Fl/Fl:Tamoxifen-Fl/Fl;CAG/+:Vehicle	-0.0243152380952381	-0.0659658406152561	0.0173353644247799	0.624439352208301
Fl/Fl;CAG/+:Tamoxifen-Fl/Fl;CAG/+:Vehicle	0.00930499999999999	-0.0384117596971252	0.0570217596971252	0.998840329324119
Fl/Fl;UBC/+:Tamoxifen-Fl/Fl;CAG/+:Vehicle	0.00376833333333333	-0.038313893176141	0.0458505598428077	0.999993822056373
Htt +/+:Tamoxifen-Fl/Fl;UBC/+:Vehicle	-0.0193022727272728	-0.0573670788203656	0.0187625333658201	0.773565238955822
Fl/Fl:Tamoxifen-Fl/Fl;UBC/+:Vehicle	-0.0372058441558441	-0.0747929212594256	0.000381232947737384	0.0545033693294713
Fl/Fl;CAG/+:Tamoxifen-Fl/Fl;UBC/+:Vehicle	-0.00358560606060605	-0.0477999117874095	0.0406286996661974	0.999996881218622
Fl/Fl;UBC/+:Tamoxifen-Fl/Fl;UBC/+:Vehicle	-0.00912227272727271	-0.0471870788203656	0.0289425333658202	0.995710762415295
Fl/Fl:Tamoxifen-Htt +/+:Tamoxifen	-0.0179035714285714	-0.056397532075422	0.0205903892182793	0.84189010464916
Fl/Fl;CAG/+:Tamoxifen-Htt +/+:Tamoxifen	0.0157166666666667	-0.0292711258107815	0.060704459144115	0.961195630911288
Fl/Fl;UBC/+:Tamoxifen-Htt +/+:Tamoxifen	0.0101800000000001	-0.0287805711456526	0.0491405711456527	0.992709274223651
Fl/Fl;CAG/+:Tamoxifen-Fl/Fl:Tamoxifen	0.0336202380952381	-0.0109640682723592	0.0782045444628353	0.290633686453894
Fl/Fl;UBC/+:Tamoxifen-Fl/Fl:Tamoxifen	0.0280835714285714	-0.0104103892182792	0.0665775320754221	0.332476382840249
Fl/Fl;UBC/+:Tamoxifen-Fl/Fl;CAG/+:Tamoxifen	-0.00553666666666666	-0.0505244591441149	0.0394511258107816	0.999945623547329
