# Supplementary material for: Global huntingtin knockout in adult mice leads to fatal neurodegeneration that spares the pancreas
Source: Life Sci Alliance. 2024 Jul 25;7(9):e202402571. doi: 10.26508/lsa.202402571 (PMC11272958; doi:10.26508/lsa.202402571)
Supplement: Supplementary file 1 [file LSA-2024-02571_Supplemental_Data_1.zip › _stats/05_endpoint_test_anova.csv]

	Df	Sum Sq	Mean Sq	F value	Pr(>F)
Genotype	3	0.00630738066291887	0.00210246022097296	6.38524801133438	0.000666400979794065
Treatment	1	0.00625950057027787	0.00625950057027787	19.0103304545838	4.19262320710495e-05
Genotype:Treatment	3	0.00371751596625503	0.00123917198875168	3.76341031233223	0.0143032760915215
Residuals	73	0.02403659119561	0.000329268372542602	NA	NA
