# Supplementary material for: Global huntingtin knockout in adult mice leads to fatal neurodegeneration that spares the pancreas
Source: Life Sci Alliance. 2024 Jul 25;7(9):e202402571. doi: 10.26508/lsa.202402571 (PMC11272958; doi:10.26508/lsa.202402571)
Supplement: Supplementary file 1 [file LSA-2024-02571_Supplemental_Data_1.zip › _stats/05_endpoint_test_tukey.csv]

	diff	lwr	upr	p adj
Fl/Fl-Htt +/+	-0.0128016666666667	-0.0272462887954963	0.00164295546216293	0.100574112498546
Fl/Fl;CAG/+-Htt +/+	-0.01824125	-0.0342433406702363	-0.00223915932976369	0.0190778373255714
Fl/Fl;UBC/+-Htt +/+	-0.0239469047619048	-0.0388531323859565	-0.00904067713785304	0.000391348216734255
Fl/Fl;CAG/+-Fl/Fl	-0.00543958333333332	-0.0208376022600962	0.00995843559342957	0.789517634661153
Fl/Fl;UBC/+-Fl/Fl	-0.0111452380952381	-0.0254010335143133	0.00311055732383717	0.177600591616337
Fl/Fl;UBC/+-Fl/Fl;CAG/+	-0.00570565476190477	-0.02153750558246	0.0101261960586505	0.779317796953268
Tamoxifen-Vehicle	-0.0176266808529308	-0.0256934009894893	-0.00955996071637237	4.27173876246245e-05
Fl/Fl:Vehicle-Htt +/+:Vehicle	-0.00892307692307692	-0.0321206768728628	0.014274523026709	0.929305758263817
Fl/Fl;CAG/+:Vehicle-Htt +/+:Vehicle	-0.00494999999999998	-0.0312612158165729	0.021361215816573	0.99893984781301
Fl/Fl;UBC/+:Vehicle-Htt +/+:Vehicle	-0.00937499999999997	-0.0330114584488829	0.014261458448883	0.917766227173863
Htt +/+:Tamoxifen-Htt +/+:Vehicle	-0.00114444444444439	-0.0265953273597012	0.0243064384708124	0.999999939013489
Fl/Fl:Tamoxifen-Htt +/+:Vehicle	-0.0185090909090909	-0.0426539184514341	0.00563573663325239	0.260803216711232
Fl/Fl;CAG/+:Tamoxifen-Htt +/+:Vehicle	-0.0325625	-0.0588737158165729	-0.00625128418342701	0.00562312013076771
Fl/Fl;UBC/+:Tamoxifen-Htt +/+:Vehicle	-0.0445777777777778	-0.0700286606930345	-0.019126894862521	1.64266894797649e-05
Fl/Fl;CAG/+:Vehicle-Fl/Fl:Vehicle	0.00397307692307694	-0.0214716872559656	0.0294178411021195	0.999687367829324
Fl/Fl;UBC/+:Vehicle-Fl/Fl:Vehicle	-0.000451923076923044	-0.023119920659122	0.0222160745052759	0.999999999792035
Htt +/+:Tamoxifen-Fl/Fl:Vehicle	0.00777863247863253	-0.0167754585765647	0.0323327235338298	0.974699760718558
Fl/Fl:Tamoxifen-Fl/Fl:Vehicle	-0.00958601398601396	-0.0327836139357998	0.0136115859637719	0.899882721003226
Fl/Fl;CAG/+:Tamoxifen-Fl/Fl:Vehicle	-0.023639423076923	-0.0490841872559656	0.0018053411021195	0.0876530582308482
Fl/Fl;UBC/+:Tamoxifen-Fl/Fl:Vehicle	-0.0356547008547008	-0.0602087919098981	-0.0111006097995036	0.000569581901638028
Fl/Fl;UBC/+:Vehicle-Fl/Fl;CAG/+:Vehicle	-0.00442499999999998	-0.0302704937794299	0.0214204937794299	0.999426186577751
Htt +/+:Tamoxifen-Fl/Fl;CAG/+:Vehicle	0.00380555555555559	-0.0237090736780519	0.0313201847891631	0.999860776348675
Fl/Fl:Tamoxifen-Fl/Fl;CAG/+:Vehicle	-0.0135590909090909	-0.0398703067256638	0.0127521249074821	0.743934060353998
Fl/Fl;CAG/+:Tamoxifen-Fl/Fl;CAG/+:Vehicle	-0.0276125	-0.0559248199057064	0.000699819905706427	0.0611262653840488
Fl/Fl;UBC/+:Tamoxifen-Fl/Fl;CAG/+:Vehicle	-0.0396277777777778	-0.0671424070113853	-0.0121131485441703	0.000650438393947739
Htt +/+:Tamoxifen-Fl/Fl;UBC/+:Vehicle	0.00823055555555557	-0.0167385636143787	0.0331996747254899	0.968497352830352
Fl/Fl:Tamoxifen-Fl/Fl;UBC/+:Vehicle	-0.00913409090909091	-0.0327705493579738	0.014502367539792	0.927657275938114
Fl/Fl;CAG/+:Tamoxifen-Fl/Fl;UBC/+:Vehicle	-0.0231875	-0.0490329937794299	0.0026579937794299	0.111028601844567
Fl/Fl;UBC/+:Tamoxifen-Fl/Fl;UBC/+:Vehicle	-0.0352027777777778	-0.0601718969477121	-0.0102336586078435	0.000911569460715356
Fl/Fl:Tamoxifen-Htt +/+:Tamoxifen	-0.0173646464646465	-0.0428155293799033	0.00808623645061028	0.406637986691983
Fl/Fl;CAG/+:Tamoxifen-Htt +/+:Tamoxifen	-0.0314180555555556	-0.0589326847891631	-0.00390342632194805	0.0142731712123636
Fl/Fl;UBC/+:Tamoxifen-Htt +/+:Tamoxifen	-0.0434333333333334	-0.0701264445285972	-0.0167402221380695	7.46023324951217e-05
Fl/Fl;CAG/+:Tamoxifen-Fl/Fl:Tamoxifen	-0.0140534090909091	-0.040364624907482	0.0122578067256639	0.708152409426658
Fl/Fl;UBC/+:Tamoxifen-Fl/Fl:Tamoxifen	-0.0260686868686869	-0.0515195697839436	-0.000617803953430113	0.0408283472471137
Fl/Fl;UBC/+:Tamoxifen-Fl/Fl;CAG/+:Tamoxifen	-0.0120152777777778	-0.0395299070113853	0.0154993514558297	0.870850728252913
