# Supplementary material for: Global huntingtin knockout in adult mice leads to fatal neurodegeneration that spares the pancreas
Source: Life Sci Alliance. 2024 Jul 25;7(9):e202402571. doi: 10.26508/lsa.202402571 (PMC11272958; doi:10.26508/lsa.202402571)
Supplement: Supplementary file 1 [file LSA-2024-02571_Supplemental_Data_1.zip › _stats/3b_BB_anova.csv]

	Df	Sum Sq	Mean Sq	F value	Pr(>F)
Genotype	2	1324.30634689918	662.153173449591	12.7642119738636	1.09124120309043e-05
Treatment	1	727.519551394888	727.519551394888	14.0242683135633	0.000295033881341194
Genotype:Treatment	2	1793.05156516957	896.525782584785	17.2821721435384	3.24921184951276e-07
Residuals	105	5446.9546067216	51.8757581592533	NA	NA
