# Supplementary material for: Global huntingtin knockout in adult mice leads to fatal neurodegeneration that spares the pancreas
Source: Life Sci Alliance. 2024 Jul 25;7(9):e202402571. doi: 10.26508/lsa.202402571 (PMC11272958; doi:10.26508/lsa.202402571)
Supplement: Supplementary file 1 [file LSA-2024-02571_Supplemental_Data_1.zip › _stats/3b_BB_means.csv]

Treatment	mean	Genotype	timesLonger
Vehicle	8.41666664375	Fl/Fl;CAG/+	0.838842564151446
Vehicle	8.73283338	Fl/Fl	0.870353152245402
Vehicle	10.03366663	WT	1
Tamoxifen	9.450166735	WT	1
Tamoxifen	9.58316665	Fl/Fl	1.01407381676213
Tamoxifen	26.42222222	Fl/Fl;CAG/+	2.79595301976436
