# Supplementary material for: Global huntingtin knockout in adult mice leads to fatal neurodegeneration that spares the pancreas
Source: Life Sci Alliance. 2024 Jul 25;7(9):e202402571. doi: 10.26508/lsa.202402571 (PMC11272958; doi:10.26508/lsa.202402571)
Supplement: Supplementary file 1 [file LSA-2024-02571_Supplemental_Data_1.zip › _stats/3b_BB_tukey.csv]

	diff	lwr	upr	p adj
Fl/Fl-WT	-0.583916667499995	-4.4127853111823	3.24495197618231	0.930156062510191
Fl/Fl;CAG/+-WT	7.38711556266129	3.28975864230963	11.4844724830129	0.000119065656414619
Fl/Fl;CAG/+-Fl/Fl	7.97103223016128	3.87367530980963	12.0683891505129	3.17674662512202e-05
Tamoxifen-Vehicle	5.11991764751833	2.40878594590111	7.83104934913556	0.000295440409714076
Fl/Fl:Vehicle-WT:Vehicle	-1.30083325	-7.91284538395563	5.31117888395564	0.992690373188465
Fl/Fl;CAG/+:Vehicle-WT:Vehicle	-1.61699998625001	-8.63009791206166	5.39609793956164	0.984911054077901
WT:Tamoxifen-WT:Vehicle	-0.583499895000001	-7.19551202895564	6.02851223895564	0.999845912545852
Fl/Fl:Tamoxifen-WT:Vehicle	-0.450499979999993	-7.06251211395563	6.16151215395564	0.999957075195766
Fl/Fl;CAG/+:Tamoxifen-WT:Vehicle	16.38855559	9.24676623418451	23.5303449458155	1.90972677671652e-08
Fl/Fl;CAG/+:Vehicle-Fl/Fl:Vehicle	-0.316166736250013	-7.32926466206166	6.69693118956164	0.999994485830789
WT:Tamoxifen-Fl/Fl:Vehicle	0.717333354999996	-5.89467877895564	7.32934548895563	0.999575629908609
Fl/Fl:Tamoxifen-Fl/Fl:Vehicle	0.850333270000004	-5.76167886395563	7.46234540395564	0.999029426118408
Fl/Fl;CAG/+:Tamoxifen-Fl/Fl:Vehicle	17.68938884	10.5475994841845	24.8311781958155	1.47549550355563e-09
WT:Tamoxifen-Fl/Fl;CAG/+:Vehicle	1.03350009125001	-5.97959783456164	8.04659801706166	0.998129861817819
Fl/Fl:Tamoxifen-Fl/Fl;CAG/+:Vehicle	1.16650000625002	-5.84659791956163	8.17959793206167	0.996671152792746
Fl/Fl;CAG/+:Tamoxifen-Fl/Fl;CAG/+:Vehicle	18.00555557625	10.4909036707865	25.5202074817135	4.63404536965584e-09
Fl/Fl:Tamoxifen-WT:Tamoxifen	0.132999915000008	-6.47901221895563	6.74501204895565	0.999999901711699
Fl/Fl;CAG/+:Tamoxifen-WT:Tamoxifen	16.972055485	9.83026612918451	24.1138448408155	6.10610562112868e-09
Fl/Fl;CAG/+:Tamoxifen-Fl/Fl:Tamoxifen	16.83905557	9.69726621418451	23.9808449258155	7.92834353724459e-09
