# Supplementary material for: Global huntingtin knockout in adult mice leads to fatal neurodegeneration that spares the pancreas
Source: Life Sci Alliance. 2024 Jul 25;7(9):e202402571. doi: 10.26508/lsa.202402571 (PMC11272958; doi:10.26508/lsa.202402571)
Supplement: Supplementary file 1 [file LSA-2024-02571_Supplemental_Data_1.zip › _stats/3b_OF_anova.csv]

	Df	Sum Sq	Mean Sq	F value	Pr(>F)
Genotype	2	1771.38621793895	885.693108969475	9.80054223625641	0.000124325790672328
Treatment	1	1285.62847803433	1285.62847803433	14.2259842280694	0.000267273415943698
Genotype:Treatment	2	499.074633641004	249.537316820502	2.76122845289712	0.0677653119600137
Residuals	106	9579.41584124286	90.3718475588949	NA	NA
