# Supplementary material for: Global huntingtin knockout in adult mice leads to fatal neurodegeneration that spares the pancreas
Source: Life Sci Alliance. 2024 Jul 25;7(9):e202402571. doi: 10.26508/lsa.202402571 (PMC11272958; doi:10.26508/lsa.202402571)
Supplement: Supplementary file 1 [file LSA-2024-02571_Supplemental_Data_1.zip › _stats/3b_OF_means.csv]

mean	Genotype	Treatment	totalDistanceRatioWT
35.3289333333333	Fl/Fl;CAG/+	Vehicle	0.869344252344651
40.6386	WT	Vehicle	1
41.2949047619048	Fl/Fl	Vehicle	1.01614978768719
25.122875	Fl/Fl;CAG/+	Tamoxifen	0.63573164667791
31.5855	Fl/Fl	Tamoxifen	0.79926767641622
39.51805	WT	Tamoxifen	1
