# Supplementary material for: Global huntingtin knockout in adult mice leads to fatal neurodegeneration that spares the pancreas
Source: Life Sci Alliance. 2024 Jul 25;7(9):e202402571. doi: 10.26508/lsa.202402571 (PMC11272958; doi:10.26508/lsa.202402571)
Supplement: Supplementary file 1 [file LSA-2024-02571_Supplemental_Data_1.zip › _stats/3b_OF_tukey.csv]

	diff	lwr	upr	p adj
Fl/Fl-WT	-3.51971524390244	-8.54177210123397	1.50234161342909	0.223085054349171
Fl/Fl;CAG/+-WT	-10.0170346774194	-15.424321062522	-4.60974829231675	7.53282577684589e-05
Fl/Fl;CAG/+-Fl/Fl	-6.49731943351692	-11.875736951725	-1.11890191530888	0.0135664367213512
Tamoxifen-Vehicle	-6.77436929583006	-10.3361901054935	-3.21254848616661	0.000268175192393194
Fl/Fl:Vehicle-WT:Vehicle	0.656304761904757	-7.96472591405213	9.27733543786165	0.999925753981808
Fl/Fl;CAG/+:Vehicle-WT:Vehicle	-5.30966666666667	-14.7343182108155	4.11498487748215	0.577320810649747
WT:Tamoxifen-WT:Vehicle	-1.12055000000001	-9.8460818329254	7.60498183292538	0.999037169338234
Fl/Fl:Tamoxifen-WT:Vehicle	-9.05310000000001	-17.7786318329254	-0.327568167074615	0.0372519023864675
Fl/Fl;CAG/+:Tamoxifen-WT:Vehicle	-15.515725	-24.770549092781	-6.26090090721907	5.76282673506734e-05
Fl/Fl;CAG/+:Vehicle-Fl/Fl:Vehicle	-5.96597142857143	-15.2939573246276	3.3620144674847	0.434694444666412
WT:Tamoxifen-Fl/Fl:Vehicle	-1.77685476190477	-10.3978854378617	6.84417591405213	0.990949907896756
Fl/Fl:Tamoxifen-Fl/Fl:Vehicle	-9.70940476190476	-18.3304354378617	-1.08837408594787	0.0177727371235816
Fl/Fl;CAG/+:Tamoxifen-Fl/Fl:Vehicle	-16.1720297619048	-25.3283954785368	-7.01566404527276	1.95228677384307e-05
WT:Tamoxifen-Fl/Fl;CAG/+:Vehicle	4.18911666666666	-5.23553487748216	13.6137682108155	0.789808045356314
Fl/Fl:Tamoxifen-Fl/Fl;CAG/+:Vehicle	-3.74343333333334	-13.1680848774822	5.68121821081549	0.85782186279355
Fl/Fl;CAG/+:Tamoxifen-Fl/Fl;CAG/+:Vehicle	-10.2060583333333	-20.1227573783559	-0.289359288310797	0.0398158249786024
Fl/Fl:Tamoxifen-WT:Tamoxifen	-7.93255	-16.6580818329254	0.792981832925394	0.0970066160912734
Fl/Fl;CAG/+:Tamoxifen-WT:Tamoxifen	-14.395175	-23.649999092781	-5.14035090721906	0.000234631607662017
Fl/Fl;CAG/+:Tamoxifen-Fl/Fl:Tamoxifen	-6.46262500000001	-15.717449092781	2.79219909278094	0.334320932065852
