# Supplementary material for: Global huntingtin knockout in adult mice leads to fatal neurodegeneration that spares the pancreas
Source: Life Sci Alliance. 2024 Jul 25;7(9):e202402571. doi: 10.26508/lsa.202402571 (PMC11272958; doi:10.26508/lsa.202402571)
Supplement: Supplementary file 1 [file LSA-2024-02571_Supplemental_Data_1.zip › _stats/7b_gfap_aov.csv]

Df	Sum Sq	Mean Sq	F value	Pr(>F)	.
Min. : 1.00	Min. : 2.067	Min. :0.2227	Min. : 9.283	Min. :0.0000000	Length:4
1st Qu.: 1.75	1st Qu.: 5.619	1st Qu.:1.6061	1st Qu.:12.279	1st Qu.:0.0000021	Class :character
Median : 2.00	Median :10.194	Median :2.7344	Median :15.275	Median :0.0000042	Mode :character
Mean :16.50	Mean : 9.312	Mean :3.2721	Mean :19.257	Mean :0.0011400	NA
3rd Qu.:16.75	3rd Qu.:13.887	3rd Qu.:4.4005	3rd Qu.:24.245	3rd Qu.:0.0017100	NA
Max. :61.00	Max. :14.793	Max. :7.3967	Max. :33.214	Max. :0.0034158	NA
NA	NA	NA	NA's :1	NA's :1	NA
