# Supplementary material for: Global huntingtin knockout in adult mice leads to fatal neurodegeneration that spares the pancreas
Source: Life Sci Alliance. 2024 Jul 25;7(9):e202402571. doi: 10.26508/lsa.202402571 (PMC11272958; doi:10.26508/lsa.202402571)
Supplement: Supplementary file 1 [file LSA-2024-02571_Supplemental_Data_1.zip › _stats/7b_gfap_tukey.csv]

	diff	lwr	upr	p adj
Fl/Fl:Vehicle-Htt +/+:Vehicle	-0.321565933333334	-0.916068437166611	0.272936570499943	0.6072370433341
Fl/Fl;CAG/+:Vehicle-Htt +/+:Vehicle	0.240946833333334	-0.32588906328453	0.807782729951198	0.809991588400774
Htt +/+:Tamoxifen-Htt +/+:Vehicle	-0.271617969696969	-0.851193342274925	0.307957402880988	0.739309275432432
Fl/Fl:Tamoxifen-Htt +/+:Vehicle	-0.198627666666667	-0.765463563284531	0.368208229951197	0.905643648996121
Fl/Fl;CAG/+:Tamoxifen-Htt +/+:Vehicle	1.47930796666667	0.884805462833389	2.07381047049994	9.66852853334643e-09
Fl/Fl;CAG/+:Vehicle-Fl/Fl:Vehicle	0.562512766666667	-0.0319897371666099	1.15701527049994	0.0738265454290487
Htt +/+:Tamoxifen-Fl/Fl:Vehicle	0.0499479636363649	-0.556713314070013	0.656609241342743	0.999880244350289
Fl/Fl:Tamoxifen-Fl/Fl:Vehicle	0.122938266666667	-0.47156423716661	0.717440770499944	0.990035995873237
Fl/Fl;CAG/+:Tamoxifen-Fl/Fl:Vehicle	1.8008739	1.17993628603746	2.42181151396254	1.00213504161673e-10
Htt +/+:Tamoxifen-Fl/Fl;CAG/+:Vehicle	-0.512564803030302	-1.09214017560826	0.0670105695476541	0.11234012219496
Fl/Fl:Tamoxifen-Fl/Fl;CAG/+:Vehicle	-0.4395745	-1.00641039661786	0.127261396617864	0.217426197591198
Fl/Fl;CAG/+:Tamoxifen-Fl/Fl;CAG/+:Vehicle	1.23836113333333	0.643858629500056	1.83286363716661	1.04174866699669e-06
Fl/Fl:Tamoxifen-Htt +/+:Tamoxifen	0.072990303030302	-0.506585069547654	0.652565675608258	0.999043063819165
Fl/Fl;CAG/+:Tamoxifen-Htt +/+:Tamoxifen	1.75092593636364	1.14426465865726	2.35758721407001	1.14368181591828e-10
Fl/Fl;CAG/+:Tamoxifen-Fl/Fl:Tamoxifen	1.67793563333333	1.08343312950006	2.27243813716661	2.17335927032991e-10
