# Supplementary material for: Global huntingtin knockout in adult mice leads to fatal neurodegeneration that spares the pancreas
Source: Life Sci Alliance. 2024 Jul 25;7(9):e202402571. doi: 10.26508/lsa.202402571 (PMC11272958; doi:10.26508/lsa.202402571)
Supplement: Supplementary file 1 [file LSA-2024-02571_Supplemental_Data_1.zip › _stats/S1_5mo_tissue_survey_stats.csv]

	Geno	Tissue	mean	percentKD	genotype.f.anova	genotype.p.anova	num.df.anova	den.df.anova	Tukey.fl.fl	Tukey.fl.fl.CAG..
1	Fl/Fl	Cortex	93.0081443575	0	210.511610660354	9.14354680365765e-19	2	31	NA	NA
2	Fl/Fl;CAG/+	Cortex	86.0896535191667	7.4385860357996	210.511610660354	9.14354680365765e-19	2	31	0.058214831532974	NA
3	Fl/Fl;UBC/+	Cortex	35.189651633	62.1649782649788	210.511610660354	9.14354680365765e-19	2	31	8.10462807976364e-14	8.12683254025615e-14
4	Fl/Fl	Striatum	80.9557871391667	0	261.946291092569	1.0125945488317e-19	2	30	NA	NA
5	Fl/Fl;CAG/+	Striatum	61.5893737118182	23.9222100256486	261.946291092569	1.0125945488317e-19	2	30	6.25779617013933e-09	NA
6	Fl/Fl;UBC/+	Striatum	27.30271417	66.2745368369214	261.946291092569	1.0125945488317e-19	2	30	4.6074255521944e-14	6.7390537594747e-14
7	Fl/Fl	Cerebellum	87.363942129	0	52.5913673145645	4.87025755239162e-10	2	27	NA	NA
8	Fl/Fl;CAG/+	Cerebellum	48.859881092	44.0731726369966	52.5913673145645	4.87025755239162e-10	2	27	5.96962279608704e-09	NA
9	Fl/Fl;UBC/+	Cerebellum	48.208698285	44.8185405669814	52.5913673145645	4.87025755239162e-10	2	27	4.24517809793912e-09	0.98785119039422
10	Fl/Fl	Spinal Cord	119.661725656667	0	19.0512275862918	4.56433262001051e-06	2	30	NA	NA
11	Fl/Fl;CAG/+	Spinal Cord	115.728322371818	3.28710225701926	19.0512275862918	4.56433262001051e-06	2	30	0.935524447464358	NA
12	Fl/Fl;UBC/+	Spinal Cord	54.591813017	54.3782168296362	19.0512275862918	4.56433262001051e-06	2	30	1.20408066087707e-05	4.20373961467213e-05
13	Fl/Fl	Liver	20.4760547280833	0	20.3006152168435	2.65848840932828e-06	2	30	NA	NA
14	Fl/Fl;CAG/+	Liver	10.5734909717273	48.3616784964659	20.3006152168435	2.65848840932828e-06	2	30	3.78685383283228e-05	NA
15	Fl/Fl;UBC/+	Liver	22.08034249	-7.83494566322072	20.3006152168435	2.65848840932828e-06	2	30	0.692326172275198	7.5748828246569e-06
16	Fl/Fl	Kidney	73.5463840483333	0	12.0524893610682	0.000143966140511549	2	30	NA	NA
17	Fl/Fl;CAG/+	Kidney	46.5826725381818	36.6621851761352	12.0524893610682	0.000143966140511549	2	30	0.000150311279721427	NA
18	Fl/Fl;UBC/+	Kidney	53.545561578	27.1948413632262	12.0524893610682	0.000143966140511549	2	30	0.00517808658028096	0.483859825581875
19	Fl/Fl	Pancreas	54.67067958	0	16.5894864550489	1.26333472764376e-05	2	31	NA	NA
20	Fl/Fl;CAG/+	Pancreas	16.361145536	70.0732720688818	16.5894864550489	1.26333472764376e-05	2	31	0.00130724084739786	NA
21	Fl/Fl;UBC/+	Pancreas	73.628063868	-34.6755965604187	16.5894864550489	1.26333472764376e-05	2	31	0.171233501164195	1.19109266063511e-05
22	Fl/Fl	Gastrocnemius	22.98936411	0	78.58681591093	1.18344699676632e-12	2	30	NA	NA
23	Fl/Fl;CAG/+	Gastrocnemius	7.84230514381818	65.8872463531651	78.58681591093	1.18344699676632e-12	2	30	8.22342194339853e-13	NA
24	Fl/Fl;UBC/+	Gastrocnemius	17.981644746	21.7827658913877	78.58681591093	1.18344699676632e-12	2	30	0.00111701748427506	2.32625454454904e-08
