# Supplementary material for: Global huntingtin knockout in adult mice leads to fatal neurodegeneration that spares the pancreas
Source: Life Sci Alliance. 2024 Jul 25;7(9):e202402571. doi: 10.26508/lsa.202402571 (PMC11272958; doi:10.26508/lsa.202402571)
Supplement: Supplementary file 2 [file LSA-2024-02571_SdataF1.zip › LSA-2024-02571_SdataF1.ods]

## Sheet: 01b - Sentinel HTT
Pedigree.Number	geno	sac.month	cal.pg.ml	Tissue	normalized
JC-675	fl/fl;CAG/+	5	29.23449	Cortex	92.91352138
JC-683	fl/fl;CAG/+	5	16.61377	Cortex	52.80214822
JC-688	fl/fl;CAG/+	5	30.88077	Cortex	98.14575468
JC-689	fl/fl;CAG/+	5	29.3251	Cortex	93.20149952
JC-624	fl/fl;UBC/+	5	12.16829	Cortex	38.67345293
JC-628	fl/fl;UBC/+	5	11.86763	Cortex	37.71789054
JC-746	fl/fl;UBC/+	5	11.9686	Cortex	38.038795
JC-747	fl/fl;UBC/+	5	12.82071	Cortex	40.74698456
JC-578	fl/fl	5	30.4119	Cortex	96.65558458
JC-579	fl/fl	5	30.78736	Cortex	97.84887753
JC-673	fl/fl	5	33.19332	Cortex	105.4955379
JC-677	fl/fl;CAG/+	5	17.24763	Cortex	54.81669216
JC-668	fl/fl;CAG/+	6	29.04468	Cortex	85.65182658
JC-674	fl/fl;CAG/+	6	29.26104	Cortex	86.28986525
JC-676	fl/fl;CAG/+	6	31.98905	Cortex	94.33467895
JC-681	fl/fl;CAG/+	6	16.52287	Cortex	48.72541187
JC-614	fl/fl;UBC/+	6	13.47202	Cortex	39.72855341
JC-617	fl/fl;UBC/+	6	13.1997	Cortex	38.92549049
JC-740	fl/fl;UBC/+	6	11.76408	Cortex	34.69189332
JC-744	fl/fl;UBC/+	6	11.32999	Cortex	33.41177588
JC-554	fl/fl;UBC/+	6	20.76495	Cortex	61.23516927
JC-574	fl/fl	6	41.58912	Cortex	122.6449764
JC-634	fl/fl	6	28.63714	Cortex	84.45000423
JC-635	fl/fl	6	31.50425	Cortex	92.90501935
JC-663	fl/fl;CAG/+	7	30.99908	Cortex	87.11442876
JC-664	fl/fl;CAG/+	7	31.21844	Cortex	87.73087999
JC-667	fl/fl;CAG/+	7	31.06303	Cortex	87.29414273
JC-1002	fl/fl;CAG/+	7	30.71452	Cortex	86.31475077
JC-607	fl/fl;UBC/+	7	5.856664	Cortex	16.45855099
JC-609	fl/fl;UBC/+	7	5.446984	Cortex	15.30725749
JC-739	fl/fl;UBC/+	7	11.63634	Cortex	32.70074828
JC-767	fl/fl;UBC/+	7	8.152587	Cortex	22.9106141
JC-553	fl/fl	7	41.251	Cortex	115.9246436
JC-618	fl/fl	7	33.38572	Cortex	93.82142717
JC-608	fl/fl;UBC/+	7	17.8573	Cortex	50.18305346
JC-741	fl/fl	7	32.11625	Cortex	90.25392923
JC-587	fl/fl;CAG/+	8	28.3588	Cortex	82.43176437
JC-591	fl/fl;CAG/+	8	27.63058	Cortex	80.31501545
JC-593	fl/fl;CAG/+	8	27.00262	Cortex	78.48969665
JC-603	fl/fl;CAG/+	8	27.41387	Cortex	79.68509501
JC-549	fl/fl;UBC/+	8	8.401441	Cortex	24.42083603
JC-639	fl/fl;UBC/+	8	7.380506	Cortex	21.45323961
JC-728	fl/fl;UBC/+	8	9.950789	Cortex	28.92439363
JC-729	fl/fl;UBC/+	8	10.13433	Cortex	29.45790029
JC-505	fl/fl	8	38.71004	Cortex	112.5201664
JC-524	fl/fl	8	38.99547	Cortex	113.3498383
JC-725	fl/fl	8	30.02404	Cortex	87.27219032
JC-726	fl/fl	8	29.88148	Cortex	86.85780493
JC-576	fl/fl;CAG/+	9	20.85901	Cortex	62.07995456
JC-586	fl/fl;CAG/+	9	26.8419	Cortex	79.88605079
JC-1003	fl/fl;CAG/+	9	29.6196	Cortex	88.15295751
JC-1067	fl/fl;CAG/+	9	29.14944	Cortex	86.75368154
JC-1131	fl/fl;CAG/+	9	28.76741	Cortex	85.61669541
JC-529	fl/fl;UBC/+	9	7.346138	Cortex	21.86335369
JC-547	fl/fl;UBC/+	9	7.437908	Cortex	22.13647679
JC-636	fl/fl;UBC/+	9	8.1611	Cortex	24.28881894
JC-637	fl/fl;UBC/+	9	7.240057	Cortex	21.54763863
JC-490	fl/fl	9	38.97258	Cortex	115.9890136
JC-498	fl/fl	9	38.81982	Cortex	115.534374
JC-601	fl/fl	9	28.52396	Cortex	84.89214688
JC-685	fl/fl	9	30.75487	Cortex	91.53171374
JC-686	fl/fl	9	30.92994	Cortex	92.05275178
JC-557	fl/fl;CAG/+	10	31.69183	Cortex	86.10281275
JC-560	fl/fl;CAG/+	10	34.99693	Cortex	95.08236383
JC-573	fl/fl;CAG/+	10	35.70704	Cortex	97.01164555
JC-691	fl/fl;CAG/+	10	30.22084	Cortex	82.10631345
JC-526	fl/fl;UBC/+	10	8.448073	Cortex	22.95237756
JC-527	fl/fl;UBC/+	10	6.202124	Cortex	16.85040976
JC-606	fl/fl;UBC/+	10	5.136241	Cortex	13.95453645
JC-631	fl/fl;UBC/+	10	3.397391	Cortex	9.230294404
JC-410	fl/fl	10	37.38802	Cortex	101.5786619
JC-489	fl/fl	10	39.01978	Cortex	106.0119536
JC-559	fl/fl	10	40.44895	Cortex	109.8948331
JC-577	fl/fl	10	30.3711	Cortex	82.51455142
JC-409	fl/fl;CAG/+	11	35.79454	Cortex	87.92761324
JC-472	fl/fl;CAG/+	11	35.43312	Cortex	87.03980191
JC-495	fl/fl;CAG/+	11	32.91145	Cortex	80.84543751
JC-523	fl/fl;CAG/+	11	37.15563	Cortex	91.27106716
JC-477	fl/fl;UBC/+	11	4.9016	Cortex	12.04055113
JC-621	fl/fl;UBC/+	11	8.384954	Cortex	20.5972473
JC-625	fl/fl;UBC/+	11	6.761493	Cortex	16.60929129
JC-375	fl/fl	11	38.59737	Cortex	94.81263403
JC-408	fl/fl	11	37.83417	Cortex	92.93786893
JC-521	fl/fl	11	44.40383	Cortex	109.0759314
JC-563	fl/fl	11	42.00103	Cortex	103.1735656
JC-484	fl/fl;CAG/+	12	34.39461	Cortex	87.54981449
JC-487	fl/fl;CAG/+	12	35.61559	Cortex	90.65775996
JC-502	fl/fl;CAG/+	12	36.50659	Cortex	92.92575732
JC-503	fl/fl;CAG/+	12	36.10751	Cortex	91.9099185
JC-272	fl/fl;UBC/+	12	6.11238	Cortex	15.55876735
JC-376	fl/fl;UBC/+	12	5.096997	Cortex	12.97415908
JC-610	fl/fl;UBC/+	12	4.415916	Cortex	11.24050037
JC-612	fl/fl;UBC/+	12	11.04605	Cortex	28.11718546
JC-283	fl/fl	12	37.47829	Cortex	95.39917263
JC-293	fl/fl	12	37.31245	Cortex	94.97703494
JC-486	fl/fl	12	40.00766	Cortex	101.8375615
JC-520	fl/fl	12	42.34464	Cortex	107.7862309
JC-675	fl/fl;CAG/+	5	36.22798755	Liver	38.83689213
JC-683	fl/fl;CAG/+	5	26.08668341	Liver	27.96527707
JC-688	fl/fl;CAG/+	5	86.16971211	Liver	92.37509563
JC-689	fl/fl;CAG/+	5	80.18508646	Liver	85.95949607
JC-624	fl/fl;UBC/+	5	85.70119103	Liver	91.8728347
JC-628	fl/fl;UBC/+	5	14.84059979	Liver	15.90932349
JC-746	fl/fl;UBC/+	5	63.59091514	Liver	68.17032021
JC-747	fl/fl;UBC/+	5	59.67660999	Liver	63.9741322
JC-578	fl/fl	5	60.49643688	Liver	64.85299771
JC-579	fl/fl	5	90.2746177	Liver	96.77560988
JC-673	fl/fl	5	129.0761646	Liver	138.3713924
JC-677	fl/fl;CAG/+	5	76.31627944	Liver	81.81208268
JC-668	fl/fl;CAG/+	6	37.23305034	Liver	43.64322529
JC-674	fl/fl;CAG/+	6	43.33160809	Liver	50.79173252
JC-676	fl/fl;CAG/+	6	77.98682248	Liver	91.41331242
JC-681	fl/fl;CAG/+	6	45.55405476	Liver	53.39680355
JC-614	fl/fl;UBC/+	6	73.01886075	Liver	85.59004865
JC-617	fl/fl;UBC/+	6	74.82996871	Liver	87.71296342
JC-740	fl/fl;UBC/+	6	79.50655154	Liver	93.19468346
JC-744	fl/fl;UBC/+	6	60.8259931	Liver	71.29801335
JC-554	fl/fl;UBC/+	6	43.61909762	Liver	51.12871728
JC-574	fl/fl	6	80.40904094	Liver	94.25254866
JC-634	fl/fl	6	87.56441119	Liver	102.639813
JC-635	fl/fl	6	87.96352385	Liver	103.1076383
JC-663	fl/fl;CAG/+	7	26.80259408	Liver	33.76818894
JC-664	fl/fl;CAG/+	7	36.98180229	Liver	46.5928217
JC-667	fl/fl;CAG/+	7	34.86350474	Liver	43.92401018
JC-1002	fl/fl;CAG/+	7	50.90210165	Liver	64.13079946
JC-607	fl/fl;UBC/+	7	46.84694342	Liver	59.02176602
JC-609	fl/fl;UBC/+	7	50.90147575	Liver	64.1300109
JC-739	fl/fl;UBC/+	7	78.52680575	Liver	98.93475256
JC-767	fl/fl;UBC/+	7	65.43597936	Liver	82.44181544
JC-553	fl/fl	7	79.64960728	Liver	100.3493535
JC-608	fl/fl;UBC/+	7	61.97276998	Liver	78.07856954
JC-618	fl/fl	7	85.92425116	Liver	108.2546838
JC-741	fl/fl	7	72.54309354	Liver	91.3959627
JC-587	fl/fl;CAG/+	8	46.20167926	Liver	62.71602642
JC-591	fl/fl;CAG/+	8	46.52373107	Liver	63.15319256
JC-593	fl/fl;CAG/+	8	37.73501729	Liver	51.22303732
JC-603	fl/fl;CAG/+	8	31.30399502	Liver	42.49330782
JC-549	fl/fl;UBC/+	8	80.54943812	Liver	109.3410623
JC-639	fl/fl;UBC/+	8	69.2215927	Liver	93.96418714
JC-728	fl/fl;UBC/+	8	62.36077923	Liver	84.6510417
JC-729	fl/fl;UBC/+	8	68.75170553	Liver	93.32634331
JC-505	fl/fl	8	75.55416901	Liver	102.5602821
JC-524	fl/fl	8	71.44323815	Liver	96.97993845
JC-725	fl/fl	8	101.7050952	Liver	138.0586061
JC-726	fl/fl	8	45.96973311	Liver	62.40117334
JC-576	fl/fl;CAG/+	9	34.86350474	Liver	49.32708262
JC-586	fl/fl;CAG/+	9	42.79344447	Liver	60.54686087
JC-1003	fl/fl;CAG/+	9	57.76359824	Liver	81.72757742
JC-1067	fl/fl;CAG/+	9	30.34964037	Liver	42.94058297
JC-1131	fl/fl;CAG/+	9	30.3121683	Liver	42.88756513
JC-529	fl/fl;UBC/+	9	74.97064546	Liver	106.0731917
JC-547	fl/fl;UBC/+	9	79.5115277	Liver	112.497918
JC-636	fl/fl;UBC/+	9	59.56060401	Liver	84.27009438
JC-637	fl/fl;UBC/+	9	59.56095412	Liver	84.27058974
JC-490	fl/fl	9	75.93202562	Liver	107.4334129
JC-498	fl/fl	9	71.88750223	Liver	101.7109665
JC-601	fl/fl	9	61.36177324	Liver	86.81850207
JC-685	fl/fl	9	73.05239498	Liver	103.3591301
JC-686	fl/fl	9	71.1574117	Liver	100.6779884
JC-557	fl/fl;CAG/+	10	33.61460726	Liver	39.78896002
JC-560	fl/fl;CAG/+	10	32.49801453	Liver	38.46727082
JC-573	fl/fl;CAG/+	10	22.31614062	Liver	26.41518374
JC-691	fl/fl;CAG/+	10	82.62703709	Liver	97.8040246
JC-526	fl/fl;UBC/+	10	73.9078229	Liver	87.48325952
JC-527	fl/fl;UBC/+	10	82.17030589	Liver	97.26340072
JC-606	fl/fl;UBC/+	10	91.22663558	Liver	107.9832029
JC-631	fl/fl;UBC/+	10	48.06623468	Liver	56.89507169
JC-410	fl/fl	10	85.95926672	Liver	101.7483203
JC-489	fl/fl	10	87.37106827	Liver	103.4194425
JC-559	fl/fl	10	83.00426079	Liver	98.25053699
JC-577	fl/fl	10	81.59438997	Liver	96.58170019
JC-409	fl/fl;CAG/+	11	48.14408566	Liver	63.77391961
JC-472	fl/fl;CAG/+	11	41.19893334	Liver	54.57404428
JC-495	fl/fl;CAG/+	11	43.05479508	Liver	57.032406
JC-523	fl/fl;CAG/+	11	22.67309126	Liver	30.03384277
JC-477	fl/fl;UBC/+	11	73.67197856	Liver	97.58936686
JC-621	fl/fl;UBC/+	11	81.4026508	Liver	107.8297788
JC-625	fl/fl;UBC/+	11	77.73343807	Liver	102.9693671
JC-375	fl/fl	11	70.41968012	Liver	93.28121943
JC-408	fl/fl	11	76.56198509	Liver	101.4176054
JC-521	fl/fl	11	82.51580737	Liver	109.3043183
JC-563	fl/fl	11	72.46976392	Liver	95.99685682
JC-484	fl/fl;CAG/+	12	53.39736653	Liver	70.42316994
JC-487	fl/fl;CAG/+	12	46.24755924	Liver	60.99363949
JC-502	fl/fl;CAG/+	12	60.80281287	Liver	80.18985021
JC-503	fl/fl;CAG/+	12	75.17811017	Liver	99.14872534
JC-272	fl/fl;UBC/+	12	64.22848769	Liver	84.70780485
JC-376	fl/fl;UBC/+	12	70.7947271	Liver	93.36769622
JC-610	fl/fl;UBC/+	12	89.64599603	Liver	118.229711
JC-612	fl/fl;UBC/+	12	48.64102319	Liver	64.1502618
JC-283	fl/fl	12	68.20058236	Liver	89.94640585
JC-293	fl/fl	12	82.21084813	Liver	108.4238588
JC-486	fl/fl	12	69.25973701	Liver	91.34327302
JC-520	fl/fl	12	83.62314076	Liver	110.2864623
JC-675	fl/fl;CAG/+	5	136.8721937	Striatum	96.82854757
JC-683	fl/fl;CAG/+	5	79.25419083	Striatum	56.06740113
JC-688	fl/fl;CAG/+	5	134.4860346	Striatum	95.14048873
JC-689	fl/fl;CAG/+	5	127.2891796	Striatum	90.04916228
JC-624	fl/fl;UBC/+	5	56.14629253	Striatum	39.7200031
JC-628	fl/fl;UBC/+	5	58.67699896	Striatum	41.51032019
JC-746	fl/fl;UBC/+	5	64.18946173	Striatum	45.41004408
JC-747	fl/fl;UBC/+	5	57.39986213	Striatum	40.60682547
JC-578	fl/fl	5	165.6661228	Striatum	117.198458
JC-579	fl/fl	5	119.7896743	Striatum	84.74372963
JC-673	fl/fl	5	138.6098234	Striatum	98.05781233
JC-677	fl/fl;CAG/+	5	87.75149622	Striatum	62.07871517
JC-668	fl/fl;CAG/+	6	118.6955267	Striatum	80.34035521
JC-674	fl/fl;CAG/+	6	119.294708	Striatum	80.74591752
JC-676	fl/fl;CAG/+	6	140.0580096	Striatum	94.79978353
JC-681	fl/fl;CAG/+	6	87.72776264	Striatum	59.37948805
JC-614	fl/fl;UBC/+	6	65.46704355	Striatum	44.31207879
JC-617	fl/fl;UBC/+	6	65.041116	Striatum	44.02378511
JC-740	fl/fl;UBC/+	6	50.30459966	Striatum	34.04921412
JC-744	fl/fl;UBC/+	6	57.9442158	Striatum	39.2201712
JC-574	fl/fl	6	149.3234744	Striatum	101.0712139
JC-554	fl/fl;UBC/+	6	84.9729517	Striatum	57.51486438
JC-634	fl/fl	6	144.9641642	Striatum	98.12056754
JC-635	fl/fl	6	148.9349228	Striatum	100.8082185
JC-663	fl/fl;CAG/+	7	112.0869029	Striatum	78.84398796
JC-664	fl/fl;CAG/+	7	137.61982	Striatum	96.8043112
JC-667	fl/fl;CAG/+	7	101.286906	Striatum	71.2470716
JC-1002	fl/fl;CAG/+	7	117.1619314	Striatum	82.41385633
JC-607	fl/fl;UBC/+	7	28.34144485	Striatum	19.9358933
JC-609	fl/fl;UBC/+	7	27.05706739	Striatum	19.03243859
JC-739	fl/fl;UBC/+	7	51.53455863	Striatum	36.25035589
JC-767	fl/fl;UBC/+	7	37.66690111	Striatum	26.49559067
JC-553	fl/fl	7	138.8264925	Striatum	97.65310685
JC-608	fl/fl;UBC/+	7	86.94378609	Striatum	61.1578574
JC-618	fl/fl	7	155.2672231	Striatum	109.217819
JC-741	fl/fl	7	132.3949963	Striatum	93.12907419
JC-587	fl/fl;CAG/+	8	120.0379939	Striatum	89.42324712
JC-591	fl/fl;CAG/+	8	115.010231	Striatum	94.85258354
JC-593	fl/fl;CAG/+	8	105.7512705	Striatum	87.21642529
JC-603	fl/fl;CAG/+	8	88.18530383	Striatum	72.7292157
JC-549	fl/fl;UBC/+	8	25.27160961	Striatum	18.82628423
JC-639	fl/fl;UBC/+	8	28.32425601	Striatum	23.35991186
JC-728	fl/fl;UBC/+	8	36.1903292	Striatum	29.84731179
JC-729	fl/fl;UBC/+	8	36.21390316	Striatum	29.86675399
JC-505	fl/fl	8	129.9822169	Striatum	96.83127422
JC-524	fl/fl	8	138.4893445	Striatum	103.1687258
JC-725	fl/fl	8	131.8541363	Striatum	108.7442862
JC-726	fl/fl	8	110.6489706	Striatum	91.25571379
JC-576	fl/fl;CAG/+	9	77.54131077	Striatum	61.40648267
JC-1003	fl/fl;CAG/+	9	97.13393266	Striatum	76.92226367
JC-1067	fl/fl;CAG/+	9	86.86731144	Striatum	68.79192525
JC-1131	fl/fl;CAG/+	9	93.08079486	Striatum	73.71250446
JC-529	fl/fl;UBC/+	9	30.96618969	Striatum	24.5227321
JC-547	fl/fl;UBC/+	9	31.67300031	Striatum	25.08246927
JC-636	fl/fl;UBC/+	9	25.56021935	Striatum	20.24163831
JC-637	fl/fl;UBC/+	9	29.78739181	Striatum	23.58921897
JC-490	fl/fl	9	122.8226679	Striatum	97.26567625
JC-498	fl/fl	9	140.7211612	Striatum	111.4398436
JC-685	fl/fl	9	119.2815501	Striatum	94.46139568
JC-686	fl/fl	9	122.2764107	Striatum	96.83308443
JC-557	fl/fl;CAG/+	10	95.10983118	Striatum	78.24198778
JC-560	fl/fl;CAG/+	10	103.9793075	Striatum	85.5384518
JC-573	fl/fl;CAG/+	10	97.67598089	Striatum	80.35302774
JC-691	fl/fl;CAG/+	10	95.03626559	Striatum	78.18146914
JC-526	fl/fl;UBC/+	10	37.05958198	Striatum	30.48702037
JC-527	fl/fl;UBC/+	10	26.60060253	Striatum	21.88295355
JC-606	fl/fl;UBC/+	10	27.14399912	Striatum	22.3299781
JC-631	fl/fl;UBC/+	10	17.3635201	Striatum	14.28407884
JC-410	fl/fl	10	118.4740952	Striatum	97.46257134
JC-489	fl/fl	10	115.9146646	Striatum	95.35705889
JC-559	fl/fl	10	120.1847055	Striatum	98.86980287
JC-577	fl/fl	10	131.660762	Striatum	108.3105669
JC-409	fl/fl;CAG/+	11	99.65760445	Striatum	81.74671829
JC-472	fl/fl;CAG/+	11	99.0442757	Striatum	81.24361957
JC-495	fl/fl;CAG/+	11	103.5060978	Striatum	84.90354411
JC-523	fl/fl;CAG/+	11	100.4122293	Striatum	82.36571875
JC-477	fl/fl;UBC/+	11	16.81373178	Striatum	13.79189679
JC-621	fl/fl;UBC/+	11	30.4713212	Striatum	24.99488648
JC-625	fl/fl;UBC/+	11	27.64282581	Striatum	22.67474024
JC-408	fl/fl	11	121.300894	Striatum	99.50018428
JC-521	fl/fl	11	123.9070833	Striatum	101.6379782
JC-563	fl/fl	11	115.728501	Striatum	94.92928531
JC-375	fl/fl	11	126.7044035	Striatum	103.9325522
JC-484	fl/fl;CAG/+	12	109.3483633	Striatum	92.74333106
JC-487	fl/fl;CAG/+	12	96.360029	Striatum	81.72733272
JC-502	fl/fl;CAG/+	12	94.4265562	Striatum	80.0874663
JC-503	fl/fl;CAG/+	12	103.5729905	Striatum	87.84497414
JC-272	fl/fl;UBC/+	12	24.67400782	Striatum	20.92715068
JC-376	fl/fl;UBC/+	12	19.62965877	Striatum	16.64880833
JC-610	fl/fl;UBC/+	12	21.31629598	Striatum	18.07932222
JC-612	fl/fl;UBC/+	12	47.78416891	Striatum	40.52793167
JC-293	fl/fl	12	119.2681586	Striatum	101.1567616
JC-486	fl/fl	12	120.3625157	Striatum	102.0849357
JC-520	fl/fl	12	122.9344059	Striatum	104.266273
JC-283	fl/fl	12	109.0520682	Striatum	92.49202967

## Sheet: 01c - Interim HTT
Tissue	ID	Run	Genotype	DOB	Sex	Sac.month	mean.pg.ml	Mean.Normalized	AVERAGE.mean.norm
Cortex	JC-1668	1	fl/fl	11/24/20	M	3 months	39.36496	104.858274	104.858274
Cortex	JC-1670	1	fl/fl	11/24/20	M	3 months	35.68879	95.0658891	95.0658891
Cortex	JC-1697	1	fl/fl	11/26/20	F	3 months	38.15115	101.6249919	101.6249919
Cortex	JC-1699	1	fl/fl	11/26/20	F	3 months	36.95954	98.45084495	98.45084495
Cortex	JC-1558	1	fl/fl	18/11/2020	F	6 months	47.86999022	105.7072568	105.7072568
Cortex	JC-1560	1	fl/fl	18/11/2020	F	6 months	50.1838449	110.8167467	110.8167467
Cortex	JC-1594	1	fl/fl	17/11/2020	M	6 months	35.03062276	77.35516594	77.35516594
Cortex	JC-1595	1	fl/fl	17/11/2020	M	6 months	48.05727886	106.1208305	106.1208305
Cortex	JC-1574	1	fl/fl	11/16/20	F	9 months	477.4566494	118.2828526	136.9672403
Cortex	JC-1576	1	fl/fl	11/16/20	F	9 months	178.9970815	44.34389056	41.02610115
Cortex	JC-1585	1	fl/fl	11/16/20	M	9 months	574.692627	142.3716339	119.140776
Cortex	JC-1586	1	fl/fl	11/16/20	M	9 months	383.480408	95.00162294	102.8658825
Cortex	JC-1574	2	fl/fl	11/16/20	F	9 months	39.66910922	155.651628
Cortex	JC-1576	2	fl/fl	11/16/20	F	9 months	9.610276206	37.70831174
Cortex	JC-1585	2	fl/fl	11/16/20	M	9 months	24.44343865	95.9099182
Cortex	JC-1586	2	fl/fl	11/16/20	M	9 months	28.2204957	110.7301421
Cortex	JC-1941	1	fl/fl; CAG/+	12/28/20	F	3 months	7.563707	20.14779797	20.14779797
Cortex	JC-1947	1	fl/fl; CAG/+	12/30/20	F	3 months	6.19426	16.49993833	16.49993833
Cortex	JC-1954	1	fl/fl; CAG/+	12/30/20	M	3 months	8.567387	22.82134705	22.82134705
Cortex	JC-1955	1	fl/fl; CAG/+	12/30/20	M	3 months	6.051753	16.12033581	16.12033581
Cortex	JC-1762	1	fl/fl; CAG/+	02/12/2020	F	6 months	3.185377759	7.034000702	7.034000702
Cortex	JC-1760	1	fl/fl; CAG/+	02/12/2020	F	6 months	3.259858889	7.198471093	7.198471093
Cortex	JC-1736	1	fl/fl; CAG/+	30/11/2020	M	6 months	6.144912953	13.56929234	13.56929234
Cortex	JC-1740	1	fl/fl; CAG/+	30/11/2020	M	6 months	5.156648882	11.38699225	11.38699225
Cortex	JC-1804	1	fl/fl; CAG/+	12/7/20	M	9 months	48.58555053	12.03635454	10.09346233
Cortex	JC-1724	1	fl/fl; CAG/+	12/1/20	M	9 months	70.22031506	17.39604881	21.39991766
Cortex	JC-1798	1	fl/fl; CAG/+	12/7/20	F	9 months	35.37571402	8.763812112	7.16481555
Cortex	JC-1804	2	fl/fl; CAG/+	12/7/20	M	9 months	2.077240437	8.150570107
Cortex	JC-1724	2	fl/fl; CAG/+	12/1/20	M	9 months	6.474365829	25.40378651
Cortex	JC-1798	2	fl/fl; CAG/+	12/7/20	F	9 months	1.418495163	5.565818989
Cortex	JC-1667	1	fl/fl; UBC/+	11/24/20	M	3 months	10.60415	28.24676734	28.24676734
Cortex	JC-1669	1	fl/fl; UBC/+	11/24/20	M	3 months	5.551545	14.78790851	14.78790851
Cortex	JC-1698	1	fl/fl; UBC/+	11/26/20	F	3 months	1.998541	5.323606574	5.323606574
Cortex	JC-1701	1	fl/fl; UBC/+	11/26/20	F	3 months	11.82158	31.48969223	31.48969223
Cortex	JC-1559	1	fl/fl; UBC/+	18/11/2020	F	6 months	1.210971407	2.674085892	2.674085892
Cortex	JC-1561	1	fl/fl; UBC/+	18/11/2020	F	6 months	0.9133504651	2.016874701	2.016874701
Cortex	JC-1597	1	fl/fl; UBC/+	17/11/2020	M	6 months	3.409525679	7.528967626	7.528967626
Cortex	JC-1577	1	fl/fl; UBC/+	11/16/20	F	9 months	33.79638466	8.372556525	7.411079053
Cortex	JC-1575	1	fl/fl; UBC/+	11/16/20	F	9 months	30.15297246	7.469954813	4.656824712
Cortex	JC-1581	1	fl/fl; UBC/+	11/17/20	M	9 months	35.47366258	8.788077424	6.829651404
Cortex	JC-1583	1	fl/fl; UBC/+	11/17/20	M	9 months	28.61132619	7.088034657	4.546569703
Cortex	JC-1577	2	fl/fl; UBC/+	11/16/20	F	9 months	1.643734491	6.449601582
Cortex	JC-1575	2	fl/fl; UBC/+	11/16/20	F	9 months	0.4698808732	1.843694611
Cortex	JC-1581	2	fl/fl; UBC/+	11/17/20	M	9 months	1.241472217	4.871225383
Cortex	JC-1583	2	fl/fl; UBC/+	11/17/20	M	9 months	0.5110175865	2.005104749
Liver	JC-1668	1	fl/fl	11/24/20	M	3 months	7.586522	94.98460456	94.98460456
Liver	JC-1670	1	fl/fl	11/24/20	M	3 months	9.469165	118.5556297	118.5556297
Liver	JC-1697	1	fl/fl	11/26/20	F	3 months	7.987	99.99866034	99.99866034
Liver	JC-1699	1	fl/fl	11/26/20	F	3 months	6.905741	86.46110538	86.46110538
Liver	JC-1558	1	fl/fl	18/11/2020	F	6 months	14.62340876	88.2836949	88.2836949
Liver	JC-1560	1	fl/fl	18/11/2020	F	6 months	16.7164329	100.9195931	100.9195931
Liver	JC-1594	1	fl/fl	17/11/2020	M	6 months	16.07665789	97.05717616	97.05717616
Liver	JC-1595	1	fl/fl	17/11/2020	M	6 months	18.83994238	113.7395358	113.7395358
Liver	JC-1574	1	fl/fl	11/16/20	F	9 months	71.82704069	117.1043299	115.4632282
Liver	JC-1576	1	fl/fl	11/16/20	F	9 months	68.28956769	111.3369559	106.3925097
Liver	JC-1585	1	fl/fl	11/16/20	M	9 months	48.59955144	79.23503251	81.55127818
Liver	JC-1586	1	fl/fl	11/16/20	M	9 months	56.62759735	92.32368168	96.59298392
Liver	JC-1574	2	fl/fl	11/16/20	F	9 months	60.16175251	113.8221264
Liver	JC-1576	2	fl/fl	11/16/20	F	9 months	53.62132553	101.4480636
Liver	JC-1585	2	fl/fl	11/16/20	M	9 months	44.32896636	83.86752384
Liver	JC-1586	2	fl/fl	11/16/20	M	9 months	53.31170738	100.8622862
Liver	JC-1941	1	fl/fl; CAG/+	12/28/20	F	3 months	4.953184	62.01474451	62.01474451
Liver	JC-1947	1	fl/fl; CAG/+	12/30/20	F	3 months	3.225619	40.3853235	40.3853235
Liver	JC-1954	1	fl/fl; CAG/+	12/30/20	M	3 months	2.448936	30.66111422	30.66111422
Liver	JC-1955	1	fl/fl; CAG/+	12/30/20	M	3 months	1.486505	18.61130695	18.61130695
Liver	JC-1762	1	fl/fl; CAG/+	02/12/2020	F	6 months	5.269120222	31.81046291	31.81046291
Liver	JC-1760	1	fl/fl; CAG/+	02/12/2020	F	6 months	6.349924023	38.33543629	38.33543629
Liver	JC-1736	1	fl/fl; CAG/+	30/11/2020	M	6 months	0.9060033305	5.469676934	5.469676934
Liver	JC-1740	1	fl/fl; CAG/+	30/11/2020	M	6 months	2.360718757	14.25201045	14.25201045
Liver	JC-1804	1	fl/fl; CAG/+	12/7/20	M	9 months	14.32269195	23.35122298	20.91449939
Liver	JC-1724	1	fl/fl; CAG/+	12/1/20	M	9 months	17.00274539	27.72068967	26.74580667
Liver	JC-1798	1	fl/fl; CAG/+	12/7/20	F	9 months	8.816901982	14.3747729	12.41018547
Liver	JC-1804	2	fl/fl; CAG/+	12/7/20	M	9 months	9.766601714	18.47777581
Liver	JC-1724	2	fl/fl; CAG/+	12/1/20	M	9 months	13.62146342	25.77092367
Liver	JC-1798	2	fl/fl; CAG/+	12/7/20	F	9 months	5.521118811	10.44559803
Liver	JC-1667	1	fl/fl; UBC/+	11/24/20	M	3 months	3.12283	39.09838694	39.09838694
Liver	JC-1669	1	fl/fl; UBC/+	11/24/20	M	3 months	2.229046	27.90805231	27.90805231
Liver	JC-1698	1	fl/fl; UBC/+	11/26/20	F	3 months	0.488639	6.117847175	6.117847175
Liver	JC-1701	1	fl/fl; UBC/+	11/26/20	F	3 months	2.997383	37.52776819	37.52776819
Liver	JC-1559	1	fl/fl; UBC/+	18/11/2020	F	6 months	0.3505277685	2.116188303	2.116188303
Liver	JC-1561	1	fl/fl; UBC/+	18/11/2020	F	6 months	0.6854293074	4.138038731	4.138038731
Liver	JC-1597	1	fl/fl; UBC/+	17/11/2020	M	6 months	1.42718389	8.616121534	8.616121534
Liver	JC-1577	1	fl/fl; UBC/+	11/16/20	F	9 months	2.596365202	4.233024279	3.185839554
Liver	JC-1575	1	fl/fl; UBC/+	11/16/20	F	9 months	3.318621538	5.410566099	3.858203254
Liver	JC-1581	1	fl/fl; UBC/+	11/17/20	M	9 months	3.591197563	5.85496465	4.697644903
Liver	JC-1583	1	fl/fl; UBC/+	11/17/20	M	9 months	2.243131012	3.657123438	2.569631349
Liver	JC-1577	2	fl/fl; UBC/+	11/16/20	F	9 months	1.130406069	2.138654828
Liver	JC-1575	2	fl/fl; UBC/+	11/16/20	F	9 months	1.218773576	2.305840409
Liver	JC-1581	2	fl/fl; UBC/+	11/17/20	M	9 months	1.871272067	3.540325156
Liver	JC-1583	2	fl/fl; UBC/+	11/17/20	M	9 months	0.7833986071	1.482139259
Pancreas	JC-1668	1	fl/fl	11/24/20	M	3 months	25.43848773	87.04063284	90.3522922
Pancreas	JC-1670	1	fl/fl	11/24/20	M	3 months	10.1119598	34.59920217	46.0776478
Pancreas	JC-1697	1	fl/fl	11/26/20	F	3 months	7.966838389	27.25942919	41.42740463
Pancreas	JC-1699	1	fl/fl	11/26/20	F	3 months	73.38667906	251.1007358	222.1426554
Pancreas	JC-1558	1	fl/fl	18/11/2020	F	6 months	180.8001347	134.1561157	123.7051292
Pancreas	JC-1560	1	fl/fl	18/11/2020	F	6 months	41.35363541	30.68495002	79.37237574
Pancreas	JC-1594	1	fl/fl	17/11/2020	M	6 months	233.1223613	172.9799069	145.5060349
Pancreas	JC-1595	1	fl/fl	17/11/2020	M	6 months	83.79771927	62.17902735	51.41646015
Pancreas	JC-1574	1	fl/fl	16/11/2020	F	9 months	2.1090675	3.555417672	6.035998224
Pancreas	JC-1576	1	fl/fl	16/11/2020	F	9 months	177.292332	298.8753515	262.5046496
Pancreas	JC-1585	1	fl/fl	16/11/2020	M	9 months	4.172977855	7.034710462	22.29338884
Pancreas	JC-1586	1	fl/fl	16/11/2020	M	9 months	53.70491804	90.53452041	109.1659634
Pancreas	JC-1668	2	fl/fl	11/24/20	M	3 months	7.705966117	93.66395156
Pancreas	JC-1670	2	fl/fl	11/24/20	M	3 months	4.735282875	57.55609344
Pancreas	JC-1697	2	fl/fl	11/26/20	F	3 months	4.573970111	55.59538006
Pancreas	JC-1699	2	fl/fl	11/26/20	F	3 months	15.89377518	193.1845749
Pancreas	JC-1558	2	fl/fl	18/11/2020	F	6 months	45.28519349	113.2541427
Pancreas	JC-1560	2	fl/fl	18/11/2020	F	6 months	51.20530474	128.0598015
Pancreas	JC-1594	2	fl/fl	17/11/2020	M	6 months	47.19570701	118.0321629
Pancreas	JC-1595	2	fl/fl	17/11/2020	M	6 months	16.25564739	40.65389295
Pancreas	JC-1574	2	fl/fl	16/11/2020	F	9 months	1.370079228	8.516578775
Pancreas	JC-1576	2	fl/fl	16/11/2020	F	9 months	36.37862486	226.1339477
Pancreas	JC-1585	2	fl/fl	16/11/2020	M	9 months	6.041076893	37.55206722
Pancreas	JC-1586	2	fl/fl	16/11/2020	M	9 months	20.55902686	127.7974064
Pancreas	JC-1941	1	fl/fl; CAG/+	12/28/20	F	3 months	18.45127019	63.13308602	89.57599191
Pancreas	JC-1947	1	fl/fl; CAG/+	12/30/20	F	3 months	9.266412377	31.70606704	20.11100563
Pancreas	JC-1954	1	fl/fl; CAG/+	12/30/20	M	3 months	2.786122385	9.533029562	9.533029562
Pancreas	JC-1955	1	fl/fl; CAG/+	12/30/20	M	3 months	28.64648882	98.01716759	98.01716759
Pancreas	JC-1762	1	fl/fl; CAG/+	02/12/2020	F	6 months	4.972232775	3.689463155	4.302537717
Pancreas	JC-1760	1	fl/fl; CAG/+	02/12/2020	F	6 months	12.10518028	8.98220551	14.86556333
Pancreas	JC-1736	1	fl/fl; CAG/+	30/11/2020	M	6 months	5.686680038	4.21959257	4.007437658
Pancreas	JC-1740	1	fl/fl; CAG/+	30/11/2020	M	6 months	3.648429115	6.150438214	6.650183573
Pancreas	JC-1804	1	fl/fl; CAG/+	07/12/2020	M	9 months	12.10478168	20.40596363	35.20072968
Pancreas	JC-1724	1	fl/fl; CAG/+	01/12/2020	M	9 months	10.49013862	17.68403535	45.3145542
Pancreas	JC-1798	1	fl/fl; CAG/+	07/12/2020	F	9 months	4.349301694	7.33195315	13.03469245
Pancreas	JC-1941	2	fl/fl; CAG/+	12/28/20	F	3 months	9.545163112	116.0188978
Pancreas	JC-1947	2	fl/fl; CAG/+	12/30/20	F	3 months	0.7006278997	8.515944226
Pancreas	JC-1954	2	fl/fl; CAG/+	12/30/20	M	3 months	0.3593573088	9.533029562
Pancreas	JC-1955	2	fl/fl; CAG/+	12/30/20	M	3 months	7.622282996	98.01716759
Pancreas	JC-1762	2	fl/fl; CAG/+	02/12/2020	F	6 months	1.965530337	4.91561228
Pancreas	JC-1760	2	fl/fl; CAG/+	02/12/2020	F	6 months	8.296552224	20.74892115
Pancreas	JC-1736	2	fl/fl; CAG/+	30/11/2020	M	6 months	1.517561385	3.795282747
Pancreas	JC-1740	2	fl/fl; CAG/+	30/11/2020	M	6 months	2.858932199	7.149928931
Pancreas	JC-1804	2	fl/fl; CAG/+	07/12/2020	M	9 months	8.04287637	49.99549573
Pancreas	JC-1724	2	fl/fl; CAG/+	01/12/2020	M	9 months	11.73482122	72.94507304
Pancreas	JC-1798	2	fl/fl; CAG/+	07/12/2020	F	9 months	3.014328487	18.73743174
Pancreas	JC-1667	1	fl/fl; UBC/+	11/24/20	M	3 months	34.89591334	119.400273	151.5793059
Pancreas	JC-1669	1	fl/fl; UBC/+	11/24/20	M	3 months	7.230920644	24.74140426	37.89178585
Pancreas	JC-1698	1	fl/fl; UBC/+	11/26/20	F	3 months	14.32176058	49.0035067	36.1415019
Pancreas	JC-1701	1	fl/fl; UBC/+	11/26/20	F	3 months	14.22464966	48.67123081	48.56293317
Pancreas	JC-1559	1	fl/fl; UBC/+	18/11/2020	F	6 months	19.04931421	14.13484567	10.90248839
Pancreas	JC-1561	1	fl/fl; UBC/+	18/11/2020	F	6 months	15.5892	11.56739469	8.367460604
Pancreas	JC-1597	1	fl/fl; UBC/+	17/11/2020	M	6 months	22.77638413	16.90038135	18.15660209
Pancreas	JC-1577	1	fl/fl; UBC/+	16/11/2020	F	9 months	15.68943883	26.44889652	20.11830329
Pancreas	JC-1575	1	fl/fl; UBC/+	16/11/2020	F	9 months	2.277417853	3.839218839	8.341669069
Pancreas	JC-1581	1	fl/fl; UBC/+	17/11/2020	M	9 months	14.12839061	23.81731719	17.62887726
Pancreas	JC-1583	1	fl/fl; UBC/+	17/11/2020	M	9 months	11.43701275	19.28025406	13.74830695
Pancreas	JC-1667	2	fl/fl; UBC/+	11/24/20	M	3 months	15.1182553	183.7583388
Pancreas	JC-1669	2	fl/fl; UBC/+	11/24/20	M	3 months	4.199365992	51.04216744
Pancreas	JC-1698	2	fl/fl; UBC/+	11/26/20	F	3 months	1.915262093	23.27949711
Pancreas	JC-1701	2	fl/fl; UBC/+	11/26/20	F	3 months	3.986483309	48.45463553
Pancreas	JC-1559	2	fl/fl; UBC/+	18/11/2020	F	6 months	3.066937448	7.670131108
Pancreas	JC-1561	2	fl/fl; UBC/+	18/11/2020	F	6 months	2.066259412	5.167526517
Pancreas	JC-1597	2	fl/fl; UBC/+	17/11/2020	M	6 months	7.762307125	19.41282284
Pancreas	JC-1577	2	fl/fl; UBC/+	16/11/2020	F	9 months	2.218056763	13.78771006
Pancreas	JC-1575	2	fl/fl; UBC/+	16/11/2020	F	9 months	2.066259412	12.8441193
Pancreas	JC-1581	2	fl/fl; UBC/+	17/11/2020	M	9 months	1.840446259	11.44043733
Pancreas	JC-1583	2	fl/fl; UBC/+	17/11/2020	M	9 months	1.321782403	8.216359848
Striatum	JC-1668	1	fl/fl	11/24/20	M	3 months	83.81991829	97.96789014	97.96789014
Striatum	JC-1670	1	fl/fl	11/24/20	M	3 months	82.870544	96.85827088	96.85827088
Striatum	JC-1697	1	fl/fl	11/26/20	F	3 months	90.67721997	105.9826364	105.9826364
Striatum	JC-1699	1	fl/fl	11/26/20	F	3 months	84.86656681	99.19120256	99.19120256
Striatum	JC-1558	1	fl/fl	18/11/2020	F	6 months	67.9694088	106.2313752	106.2313752
Striatum	JC-1560	1	fl/fl	18/11/2020	F	6 months	63.38133079	99.06053405	99.06053405
Striatum	JC-1594	1	fl/fl	17/11/2020	M	6 months	63.06345957	98.56372384	98.56372384
Striatum	JC-1595	1	fl/fl	17/11/2020	M	6 months	61.51549635	96.14436687	96.14436687
Striatum	JC-1574	1	fl/fl	11/16/20	F	9 months	286.1524864	101.9453042	101.9453042
Striatum	JC-1576	1	fl/fl	11/16/20	F	9 months	282.5184949	100.6506505	100.6506505
Striatum	JC-1585	1	fl/fl	11/16/20	M	9 months	297.6424712	106.0387511	106.0387511
Striatum	JC-1586	1	fl/fl	11/16/20	M	9 months	256.4552266	91.36529416	91.36529416
Striatum	JC-1574	2	fl/fl	11/16/20	F	9 months	286.1524864	101.9453042
Striatum	JC-1576	2	fl/fl	11/16/20	F	9 months	282.5184949	100.6506505
Striatum	JC-1585	2	fl/fl	11/16/20	M	9 months	297.6424712	106.0387511
Striatum	JC-1586	2	fl/fl	11/16/20	M	9 months	256.4552266	91.36529416
Striatum	JC-1941	1	fl/fl; CAG/+	12/28/20	F	3 months	11.24778093	13.14629493	13.14629493
Striatum	JC-1947	1	fl/fl; CAG/+	12/30/20	F	3 months	8.933047519	10.44085745	10.44085745
Striatum	JC-1954	1	fl/fl; CAG/+	12/30/20	M	3 months	13.21321404	15.44347367	15.44347367
Striatum	JC-1955	1	fl/fl; CAG/+	12/30/20	M	3 months	10.35920511	12.10773631	12.10773631
Striatum	JC-1762	1	fl/fl; CAG/+	02/12/2020	F	6 months	4.113658549	6.429357157	6.429357157
Striatum	JC-1760	1	fl/fl; CAG/+	02/12/2020	F	6 months	4.361345341	6.816474083	6.816474083
Striatum	JC-1736	1	fl/fl; CAG/+	30/11/2020	M	6 months	4.259766391	6.657713373	6.657713373
Striatum	JC-1740	1	fl/fl; CAG/+	30/11/2020	M	6 months	6.845405018	10.69888354	10.69888354
Striatum	JC-1804	1	fl/fl; CAG/+	12/7/20	M	9 months	26.43622364	9.418226257	9.418226257
Striatum	JC-1724	1	fl/fl; CAG/+	12/1/20	M	9 months	60.2765851	21.47426668	21.47426668
Striatum	JC-1798	1	fl/fl; CAG/+	12/7/20	F	9 months	14.43008863	5.140894611	5.140894611
Striatum	JC-1804	2	fl/fl; CAG/+	12/7/20	M	9 months	26.43622364	9.418226257
Striatum	JC-1724	2	fl/fl; CAG/+	12/1/20	M	9 months	60.2765851	21.47426668
Striatum	JC-1798	2	fl/fl; CAG/+	12/7/20	F	9 months	14.43008863	5.140894611
Striatum	JC-1667	1	fl/fl; UBC/+	11/24/20	M	3 months	20.42708397	23.87497339	23.87497339
Striatum	JC-1669	1	fl/fl; UBC/+	11/24/20	M	3 months	10.57529093	12.36029527	12.36029527
Striatum	JC-1698	1	fl/fl; UBC/+	11/26/20	F	3 months	4.769218265	5.574215063	5.574215063
Striatum	JC-1701	1	fl/fl; UBC/+	11/26/20	F	3 months	24.19509228	28.27898417	28.27898417
Striatum	JC-1559	1	fl/fl; UBC/+	18/11/2020	F	6 months	3.563356657	5.56927425	5.56927425
Striatum	JC-1561	1	fl/fl; UBC/+	18/11/2020	F	6 months	2.233065751	3.490123718	3.490123718
Striatum	JC-1597	1	fl/fl; UBC/+	17/11/2020	M	6 months	5.867051316	9.169785951	9.169785951
Striatum	JC-1577	1	fl/fl; UBC/+	11/16/20	F	9 months	10.99223743	3.9161183	3.9161183
Striatum	JC-1575	1	fl/fl; UBC/+	11/16/20	F	9 months	3.499277959	1.24666034	1.24666034
Striatum	JC-1581	1	fl/fl; UBC/+	11/17/20	M	9 months	11.4917032	4.094059058	4.094059058
Striatum	JC-1583	1	fl/fl; UBC/+	11/17/20	M	9 months	6.877102747	2.450051511	2.450051511
Striatum	JC-1577	2	fl/fl; UBC/+	11/16/20	F	9 months	10.99223743	3.9161183
Striatum	JC-1575	2	fl/fl; UBC/+	11/16/20	F	9 months	3.499277959	1.24666034
Striatum	JC-1581	2	fl/fl; UBC/+	11/17/20	M	9 months	11.4917032	4.094059058
Striatum	JC-1583	2	fl/fl; UBC/+	11/17/20	M	9 months	6.877102747	2.450051511
