# Supplementary material for: Global huntingtin knockout in adult mice leads to fatal neurodegeneration that spares the pancreas
Source: Life Sci Alliance. 2024 Jul 25;7(9):e202402571. doi: 10.26508/lsa.202402571 (PMC11272958; doi:10.26508/lsa.202402571)
Supplement: Supplementary file 3 [file LSA-2024-02571_SdataFS1.zip]

Archive with 1 entries (1 files):
- LSA-2024-02571_SdataFS1.ods
