# Supplementary material for: Global huntingtin knockout in adult mice leads to fatal neurodegeneration that spares the pancreas
Source: Life Sci Alliance. 2024 Jul 25;7(9):e202402571. doi: 10.26508/lsa.202402571 (PMC11272958; doi:10.26508/lsa.202402571)
Supplement: Supplementary file 3 [file LSA-2024-02571_SdataFS1.zip › LSA-2024-02571_SdataFS1.ods]

## Sheet: S1 - sqPCR interim
Mouse	Genotype	Month	RecTS	fl/fl.ave	Normalized	Tissue
1668	fl/fl	3	0.196556671449067	0.189183496919901	1.03897366656822	Liver
1670	fl/fl	3	0.201583635763774	0.189183496919901	1.06554556314774	Liver
1697	fl/fl	3	0.183802594115786	0.189183496919901	0.971557229400444	Liver
1699	fl/fl	3	0.174791086350975	0.189183496919901	0.923923540883594	Liver
1941	fl/fl; CAG/+	3	0.804387568555759	0.189183496919901	4.25189079201942	Liver
1947	fl/fl; CAG/+	3	0.858843537414966	0.189183496919901	4.53973814522837	Liver
1954	fl/fl; CAG/+	3	0.806892778993435	0.189183496919901	4.26513301704678	Liver
1955	fl/fl; CAG/+	3	0.974946151230019	0.189183496919901	5.15344185461804	Liver
1667	fl/fl; UBC/+	3	0.58955223880597	0.189183496919901	3.11629845311287	Liver
1669	fl/fl; UBC/+	3	0.684466019417476	0.189183496919901	3.61800067427275	Liver
1698	fl/fl; UBC/+	3	0.762636712976648	0.189183496919901	4.03120105819561	Liver
1701	fl/fl; UBC/+	3	0.596026490066225	0.189183496919901	3.15052052515226	Liver
1558	fl/fl	6	0.226823012092342	0.196350918946632	1.15519200678655	Liver
1560	fl/fl	6	0.222447599729547	0.196350918946632	1.13290837100695	Liver
1594	fl/fl	6	0.173408371438621	0.196350918946632	0.883155385107994	Liver
1595	fl/fl	6	0.162724692526017	0.196350918946632	0.828744237098506	Liver
1736	fl/fl; CAG/+	6	0.867697594501718	0.196350918946632	4.41911654478968	Liver
1740	fl/fl; CAG/+	6	0.975578240082698	0.196350918946632	4.96854430484158	Liver
1760	fl/fl; CAG/+	6	0.841189267585207	0.196350918946632	4.28411169195415	Liver
1762	fl/fl; CAG/+	6	0.792338709677419	0.196350918946632	4.03531958968207	Liver
1559	fl/fl; UBC/+	6	0.730907899049492	0.196350918946632	3.72245723610875	Liver
1561	fl/fl; UBC/+	6	0.747786159396523	0.196350918946632	3.80841690687361	Liver
1596	fl/fl; UBC/+	6	0.355932203389831	0.196350918946632	1.81273510355494	Liver
1597	fl/fl; UBC/+	6	0.62962962962963	0.196350918946632	3.20665486572418	Liver
1574	fl/fl	9	0.368592352	0.349359766	1.05505094710878	Liver
1576	fl/fl	9	0.364089776	0.349359766	1.04216286886338	Liver
1585	fl/fl	9	0.320450886	0.349359766	0.917251833744359	Liver
1586	fl/fl	9	0.34430605	0.349359766	0.985534350283484	Liver
1724	fl/fl; CAG/+	9	0.584137192	0.349359766	1.67202193511888	Liver
1798	fl/fl; CAG/+	9	0.493096647	0.349359766	1.41142940598374	Liver
1804	fl/fl; CAG/+	9	0.622293504	0.349359766	1.78123975500945	Liver
1575	fl/fl; UBC/+	9	0.678571429	0.349359766	1.94232849640734	Liver
1577	fl/fl; UBC/+	9	0.636225266	0.349359766	1.82111773569255	Liver
1581	fl/fl; UBC/+	9	0.638333333	0.349359766	1.82715182205612	Liver
1583	fl/fl; UBC/+	9	0.651414309	0.349359766	1.8645945308997	Liver
LKO Liver	LKO Liver	3	0.5649350649	0.2633819425	2.144927095	Liver
LKO Liver	LKO Liver	6	0.5649350649	0.2633819425	2.144927095	Liver
LKO Liver	LKO Liver	9	0.5649350649	0.2633819425	2.144927095	Liver
LKO Tail	LKO Tail	3	0.1451209341	0.2633819425	0.5509904464	Liver
LKO Tail	LKO Tail	6	0.1451209341	0.2633819425	0.5509904464	Liver
LKO Tail	LKO Tail	9	0.1451209341	0.2633819425	0.5509904464	Liver
1668	fl/fl	3	0.262734584450402	0.26825697629217	0.979413799715116	Cortex
1670	fl/fl	3	0.283034597749062	0.26825697629217	1.05508755694315	Cortex
1697	fl/fl	3	0.244410177332305	0.26825697629217	0.911104645666727	Cortex
1699	fl/fl	3	0.282848545636911	0.26825697629217	1.05439399767501	Cortex
1941	fl/fl; CAG/+	3	0.555296313579095	0.26825697629217	2.0700163002445	Cortex
1947	fl/fl; CAG/+	3	0.606732976281561	0.26825697629217	2.26176028921143	Cortex
1954	fl/fl; CAG/+	3	0.720673329826407	0.26825697629217	2.68650358990661	Cortex
1955	fl/fl; CAG/+	3	0.793157076205288	0.26825697629217	2.95670624178447	Cortex
1667	fl/fl; UBC/+	3	0.60388945752303	0.26825697629217	2.25116030855917	Cortex
1669	fl/fl; UBC/+	3	0.596638655462185	0.26825697629217	2.22413099449969	Cortex
1698	fl/fl; UBC/+	3	0.709418837675351	0.26825697629217	2.64454944464405	Cortex
1701	fl/fl; UBC/+	3	0.55154028436019	0.26825697629217	2.05601469152282	Cortex
1558	fl/fl	6	0.303867403314917	0.258506908802683	1.17547111109072	Cortex
1560	fl/fl	6	0.310589907604833	0.258506908802683	1.20147623536787	Cortex
1594	fl/fl	6	0.20744911216977	0.258506908802683	0.80248962447698	Cortex
1595	fl/fl	6	0.212121212121212	0.258506908802683	0.82056302906443	Cortex
1736	fl/fl; CAG/+	6	0.951651717348501	0.258506908802683	3.68133958878017	Cortex
1740	fl/fl; CAG/+	6	0.965889314305604	0.258506908802683	3.73641586129856	Cortex
1760	fl/fl; CAG/+	6	0.748663101604278	0.258506908802683	2.8961048084627	Cortex
1762	fl/fl; CAG/+	6	0.71103526734926	0.258506908802683	2.75054647723937	Cortex
1559	fl/fl; UBC/+	6	0.906998158379374	0.258506908802683	3.5086031649223	Cortex
1561	fl/fl; UBC/+	6	0.831134564643799	0.258506908802683	3.21513482364295	Cortex
1596	fl/fl; UBC/+	6	0.393373775081661	0.258506908802683	1.52171474605316	Cortex
1597	fl/fl; UBC/+	6	0.726837060702875	0.258506908802683	2.81167363792844	Cortex
1574	fl/fl	9	0.36015625	0.3631331735	0.991802116365995	Cortex
1576	fl/fl	9	0.377533784	0.3631331735	1.03965655453949	Cortex
1585	fl/fl	9	0.366972477	0.3631331735	1.01057271486104	Cortex
1586	fl/fl	9	0.347870183	0.3631331735	0.957968614233478	Cortex
1724	fl/fl; CAG/+	9	0.603042877	0.3631331735	1.66066589617156	Cortex
1798	fl/fl; CAG/+	9	0.412573674	0.3631331735	1.13614977674299	Cortex
1804	fl/fl; CAG/+	9	0.657142857	0.3631331735	1.80964699717802	Cortex
1575	fl/fl; UBC/+	9	0.643296433	0.3631331735	1.77151656732348	Cortex
1577	fl/fl; UBC/+	9	0.67063922	0.3631331735	1.84681342532315	Cortex
1581	fl/fl; UBC/+	9	0.606593407	0.3631331735	1.6704433834933	Cortex
1583	fl/fl; UBC/+	9	0.601520913	0.3631331735	1.65647469550176	Cortex
LKO Liver	LKO Liver	3	0.5649350649	0.192767207933266	2.93065958135148	Cortex
LKO Liver	LKO Liver	6	0.5649350649	0.192767207933266	2.93065958135148	Cortex
LKO Liver	LKO Liver	9	0.5649350649	0.192767207933266	2.93065958135148	Cortex
LKO Tail	LKO Tail	3	0.1451209341	0.192767207933266	0.752829984186104	Cortex
LKO Tail	LKO Tail	6	0.1451209341	0.192767207933266	0.752829984186104	Cortex
LKO Tail	LKO Tail	9	0.1451209341	0.192767207933266	0.752829984186104	Cortex

## Sheet: S1 - sqPCR sentinel
Mouse	Genotype	Age.Rounded	variable	value	fl.ave	Normalized	Tissue
675	fl/fl; CAG/+	5	RecTS	0.280314484426973	0.197929774814331	1.41623201809795	Cortex
683	fl/fl; CAG/+	5	RecTS	0.542372881355932	0.197929774814331	2.74022886079018	Cortex
688	fl/fl; CAG/+	5	RecTS	0.0862068965517241	0.197929774814331	0.435542841558785	Cortex
689	fl/fl; CAG/+	5	RecTS	0.273417721518987	0.197929774814331	1.38138752380973	Cortex
578	fl/fl	5	RecTS	0.149473684210526	0.197929774814331	0.755185440648031	Cortex
579	fl/fl	5	RecTS	0.139271827500884	0.197929774814331	0.703642630986311	Cortex
673	fl/fl	5	RecTS	0.00297358754591569	0.197929774814331	0.0150234473247144	Cortex
677	fl/fl	5	RecTS	0.5	0.197929774814331	2.52614848104095	Cortex
624	fl/fl; UBC/+	5	RecTS	0.414261460101868	0.197929774814331	2.09297191638028	Cortex
628	fl/fl; UBC/+	5	RecTS	0.3841642228739	0.197929774814331	1.94091173616636	Cortex
747	fl/fl; UBC/+	5	RecTS	0.397129186602871	0.197929774814331	2.00641458302774	Cortex
668	fl/fl; CAG/+	6	RecTS	0.357021996615905	0.291647634246001	1.22415529801542	Cortex
674	fl/fl; CAG/+	6	RecTS	0.256844850065189	0.291647634246001	0.880668381655871	Cortex
676	fl/fl; CAG/+	6	RecTS	0.0196078431372549	0.291647634246001	0.0672312778670303	Cortex
554	fl/fl	6	RecTS	0.555555555555556	0.291647634246001	1.90488620623253	Cortex
574	fl/fl	6	RecTS	0.144992526158445	0.291647634246001	0.497149673554855	Cortex
608	fl/fl	6	RecTS	0.555851063829787	0.291647634246001	1.90589944357626	Cortex
634	fl/fl	6	RecTS	0.153494906919564	0.291647634246001	0.526302595652441	Cortex
635	fl/fl	6	RecTS	0.048344118766654	0.291647634246001	0.165762080983919	Cortex
614	fl/fl; UBC/+	6	RecTS	0.387218045112782	0.291647634246001	1.32769136329139	Cortex
617	fl/fl; UBC/+	6	RecTS	0.361702127659574	0.291647634246001	1.24020250873862	Cortex
740	fl/fl; UBC/+	6	RecTS	0.362017804154303	0.291647634246001	1.24128489877941	Cortex
740	fl/fl; UBC/+	6	RecTS	0.433460076045627	0.291647634246001	1.48624581566127	Cortex
744	fl/fl; UBC/+	6	RecTS	0.411184210526316	0.291647634246001	1.40986643553394	Cortex
1002	fl/fl; CAG/+	7	RecTS	0.246544806063308	0.167305857136533	1.47361730355985	Cortex
663	fl/fl; CAG/+	7	RecTS	0.371641174038859	0.167305857136533	2.22132793435662	Cortex
664	fl/fl; CAG/+	7	RecTS	0.320160750167448	0.167305857136533	1.91362547400941	Cortex
667	fl/fl; CAG/+	7	RecTS	0.375661375661376	0.167305857136533	2.24535698923446	Cortex
553	fl/fl	7	RecTS	0.216836734693878	0.167305857136533	1.2960498718041	Cortex
618	fl/fl	7	RecTS	0.186519465427077	0.167305857136533	1.11484121727349	Cortex
741	fl/fl	7	RecTS	0.098561371288644	0.167305857136533	0.589108910922414	Cortex
607	fl/fl; UBC/+	7	RecTS	0.612359550561798	0.167305857136533	3.66012021959321	Cortex
609	fl/fl; UBC/+	7	RecTS	0.67741935483871	0.167305857136533	4.0489876829948	Cortex
739	fl/fl; UBC/+	7	RecTS	0.429411764705882	0.167305857136533	2.56662720633536	Cortex
767	fl/fl; UBC/+	7	RecTS	0.452054794520548	0.167305857136533	2.70196634031551	Cortex
1131	fl/fl; CAG/+	8	RecTS	0.33210332103321	0.0778494451833401	4.26596901559268	Cortex
576	fl/fl; CAG/+	8	RecTS	0.362891207153502	0.0778494451833401	4.66144885552969	Cortex
587	fl/fl; CAG/+	8	RecTS	0.334079462786794	0.0778494451833401	4.2913531625051	Cortex
591	fl/fl; CAG/+	8	RecTS	0.348074723598933	0.0778494451833401	4.4711265800186	Cortex
593	fl/fl; CAG/+	8	RecTS	0.379396984924623	0.0778494451833401	4.87347063336316	Cortex
603	fl/fl; CAG/+	8	RecTS	0.387755102040816	0.0778494451833401	4.98083321117613	Cortex
505	fl/fl	8	RecTS	0.221445221445221	0.0778494451833401	2.84453178726842	Cortex
524	fl/fl	8	RecTS	0.0137576661694016	0.0778494451833401	0.176721441456666	Cortex
725	fl/fl	8	RecTS	0.0622261174408414	0.0778494451833401	0.79931356343382	Cortex
726	fl/fl	8	RecTS	0.0139687756778965	0.0778494451833401	0.179433207841099	Cortex
547	fl/fl; UBC/+	8	RecTS	0.485185185185185	0.0778494451833401	6.2323525112163	Cortex
549	fl/fl; UBC/+	8	RecTS	0.468926553672316	0.0778494451833401	6.02350540287045	Cortex
639	fl/fl; UBC/+	8	RecTS	0.473895582329317	0.0778494451833401	6.08733409998317	Cortex
728	fl/fl; UBC/+	8	RecTS	0.380692167577413	0.0778494451833401	4.89010765177401	Cortex
729	fl/fl; UBC/+	8	RecTS	0.386821705426357	0.0778494451833401	4.96884344538832	Cortex
1003	fl/fl; CAG/+	9	RecTS	0.0902729181245626	0.108510291091807	0.831929554480559	Cortex
1067	fl/fl; CAG/+	9	RecTS	0.370725034199726	0.108510291091807	3.41649654119965	Cortex
586	fl/fl; CAG/+	9	RecTS	0.29958611907036	0.108510291091807	2.7609005197202	Cortex
490	fl/fl	9	RecTS	0.24347158218126	0.108510291091807	2.24376489761019	Cortex
498	fl/fl	9	RecTS	0.160251924422673	0.108510291091807	1.47683618586083	Cortex
601	fl/fl	9	RecTS	0.0206185567010309	0.108510291091807	0.190014757988127	Cortex
685	fl/fl	9	RecTS	0.0830324909747292	0.108510291091807	0.765203835869154	Cortex
686	fl/fl	9	RecTS	0.0351769011793412	0.108510291091807	0.324180322671692	Cortex
529	fl/fl; UBC/+	9	RecTS	0.501845018450184	0.108510291091807	4.62486104682541	Cortex
636	fl/fl; UBC/+	9	RecTS	0.476190476190476	0.108510291091807	4.38843607734484	Cortex
637	fl/fl; UBC/+	9	RecTS	0.48582995951417	0.108510291091807	4.47727081575263	Cortex
557	fl/fl; CAG/+	10	RecTS	0.41566265060241	0.160306082419228	2.59293124957904	Cortex
560	fl/fl; CAG/+	10	RecTS	0.369032793690328	0.160306082419228	2.30205110199901	Cortex
573	fl/fl; CAG/+	10	RecTS	0.404255319148936	0.160306082419228	2.52177155756161	Cortex
691	fl/fl; CAG/+	10	RecTS	0.228529839883552	0.160306082419228	1.42558433488448	Cortex
410	fl/fl	10	RecTS	0.233396584440228	0.160306082419228	1.45594341099208	Cortex
489	fl/fl	10	RecTS	0.0191530253827291	0.160306082419228	0.119477845716675	Cortex
559	fl/fl	10	RecTS	0.18046357615894	0.160306082419228	1.12574378610911	Cortex
577	fl/fl	10	RecTS	0.208211143695015	0.160306082419228	1.29883495718214	Cortex
526	fl/fl; UBC/+	10	RecTS	0.426160337552743	0.160306082419228	2.65841651870863	Cortex
527	fl/fl; UBC/+	10	RecTS	0.469135802469136	0.160306082419228	2.92650032605915	Cortex
606	fl/fl; UBC/+	10	RecTS	0.493006993006993	0.160306082419228	3.07541039969834	Cortex
631	fl/fl; UBC/+	10	RecTS	0.795454545454545	0.160306082419228	4.96209833993881	Cortex
409	fl/fl; CAG/+	11	RecTS	0.31924882629108	0.167834099845144	1.90216902635187	Cortex
472	fl/fl; CAG/+	11	RecTS	0.284862932061979	0.167834099845144	1.69728876506511	Cortex
495	fl/fl; CAG/+	11	RecTS	0.369057908383751	0.167834099845144	2.19894472413098	Cortex
523	fl/fl; CAG/+	11	RecTS	0.346217105263158	0.167834099845144	2.06285317216587	Cortex
375	fl/fl	11	RecTS	0.227970897332255	0.167834099845144	1.35831096030305	Cortex
408	fl/fl	11	RecTS	0.170750094232944	0.167834099845144	1.01737426655543	Cortex
521	fl/fl	11	RecTS	0.111299195937368	0.167834099845144	0.663150075223455	Cortex
563	fl/fl	11	RecTS	0.16131621187801	0.167834099845144	0.961164697918076	Cortex
476	fl/fl; UBC/+	11	RecTS	0.393661001378043	0.167834099845144	2.3455364657198	Cortex
477	fl/fl; UBC/+	11	RecTS	0.434931506849315	0.167834099845144	2.59143706344905	Cortex
621	fl/fl; UBC/+	11	RecTS	0.457875457875458	0.167834099845144	2.72814319794325	Cortex
625	fl/fl; UBC/+	11	RecTS	0.465384615384615	0.167834099845144	2.77288474638952	Cortex
484	fl/fl; CAG/+	12	RecTS	0.220023282887078	0.14212025715524	1.54814864039222	Cortex
487	fl/fl; CAG/+	12	RecTS	0.25280199252802	0.14212025715524	1.77878929850149	Cortex
502	fl/fl; CAG/+	12	RecTS	0.214232765011119	0.14212025715524	1.50740485064778	Cortex
503	fl/fl; CAG/+	12	RecTS	0.346069066862601	0.14212025715524	2.43504391133056	Cortex
283	fl/fl	12	RecTS	0.213583556747096	0.14212025715524	1.5028368300361	Cortex
293	fl/fl	12	RecTS	0.153893316983446	0.14212025715524	1.08283871746268	Cortex
486	fl/fl	12	RecTS	0.0266922282849137	0.14212025715524	0.187814382123988	Cortex
520	fl/fl	12	RecTS	0.174311926605505	0.14212025715524	1.22651007037724	Cortex
272	fl/fl; UBC/+	12	RecTS	0.479564032697548	0.14212025715524	3.37435382046708	Cortex
376	fl/fl; UBC/+	12	RecTS	0.460567823343849	0.14212025715524	3.24069089490011	Cortex
610	fl/fl; UBC/+	12	RecTS	0.468574348492591	0.14212025715524	3.29702716468322	Cortex
612	fl/fl; UBC/+	12	RecTS	0.409340659340659	0.14212025715524	2.88024147672017	Cortex
675	fl/fl; CAG/+	5	RecTS	0.605405405405405	0.275954661045005	2.19385823422157	Liver
683	fl/fl; CAG/+	5	RecTS	0.637030995106036	0.275954661045005	2.30846253037974	Liver
688	fl/fl; CAG/+	5	RecTS	0.375764993880049	0.275954661045005	1.36169105626654	Liver
689	fl/fl; CAG/+	5	RecTS	0.224256292906178	0.275954661045005	0.812656296715367	Liver
578	fl/fl	5	RecTS	0.203809523809524	0.275954661045005	0.738561628340407	Liver
579	fl/fl	5	RecTS	0.189736664415935	0.275954661045005	0.687564629991849	Liver
673	fl/fl	5	RecTS	0.208144796380091	0.275954661045005	0.754271718375306	Liver
677	fl/fl	5	RecTS	0.502127659574468	0.275954661045005	1.81960202329243	Liver
624	fl/fl; UBC/+	5	RecTS	0.27007299270073	0.275954661045005	0.978686106181349	Liver
628	fl/fl; UBC/+	5	RecTS	0.213114754098361	0.275954661045005	0.772281770097025	Liver
746	fl/fl; UBC/+	5	RecTS	0.214123006833713	0.275954661045005	0.775935459915251	Liver
747	fl/fl; UBC/+	5	RecTS	0.219653179190751	0.275954661045005	0.795975608308091	Liver
668	fl/fl; CAG/+	6	RecTS	0.524858757062147	0.382237167600408	1.37312328980743	Liver
674	fl/fl; CAG/+	6	RecTS	0.569	0.382237167600408	1.48860458435281	Liver
676	fl/fl; CAG/+	6	RecTS	0.357689039932031	0.382237167600408	0.9357777585511	Liver
681	fl/fl; CAG/+	6	RecTS	0.581830790568655	0.382237167600408	1.52217220062938	Liver
554	fl/fl	6	RecTS	0.612565445026178	0.382237167600408	1.6025794897752	Liver
574	fl/fl	6	RecTS	0.25845932325414	0.382237167600408	0.676175278497078	Liver
608	fl/fl	6	RecTS	0.52549889135255	0.382237167600408	1.37479799427017	Liver
634	fl/fl	6	RecTS	0.251572327044025	0.382237167600408	0.658157678970193	Liver
635	fl/fl	6	RecTS	0.263089851325145	0.382237167600408	0.688289558487363	Liver
614	fl/fl; UBC/+	6	RecTS	0.242320819112628	0.382237167600408	0.63395409879646	Liver
617	fl/fl; UBC/+	6	RecTS	0.254617414248021	0.382237167600408	0.666124165387807	Liver
740	fl/fl; UBC/+	6	RecTS	0.321888412017167	0.382237167600408	0.842116987308964	Liver
744	fl/fl; UBC/+	6	RecTS	0.255172413793103	0.382237167600408	0.667576142307179	Liver
1002	fl/fl; CAG/+	7	RecTS	0.46455223880597	0.257776076601839	1.80215419883016	Liver
663	fl/fl; CAG/+	7	RecTS	0.498498498498498	0.257776076601839	1.93384314429022	Liver
664	fl/fl; CAG/+	7	RecTS	0.517417162276975	0.257776076601839	2.0072349967378	Liver
667	fl/fl; CAG/+	7	RecTS	0.508196721311475	0.257776076601839	1.97146580866166	Liver
553	fl/fl	7	RecTS	0.136652542372881	0.257776076601839	0.530121119749815	Liver
618	fl/fl	7	RecTS	0.374898125509372	0.257776076601839	1.45435577440508	Liver
741	fl/fl	7	RecTS	0.261777561923264	0.257776076601839	1.0155231058451	Liver
607	fl/fl; UBC/+	7	RecTS	0.510263929618768	0.257776076601839	1.97948520415617	Liver
609	fl/fl; UBC/+	7	RecTS	0.530815109343936	0.257776076601839	2.05921013439829	Liver
739	fl/fl; UBC/+	7	RecTS	0.296849087893864	0.257776076601839	1.15157733722659	Liver
767	fl/fl; UBC/+	7	RecTS	0.424807903402854	0.257776076601839	1.64797256984795	Liver
1131	fl/fl; CAG/+	8	RecTS	0.493183165382336	0.331117368641969	1.48945121001975	Liver
576	fl/fl; CAG/+	8	RecTS	0.521518987341772	0.331117368641969	1.57502757853117	Liver
587	fl/fl; CAG/+	8	RecTS	0.489891135303266	0.331117368641969	1.47950902519093	Liver
591	fl/fl; CAG/+	8	RecTS	0.412355212355212	0.331117368641969	1.24534455575806	Liver
593	fl/fl; CAG/+	8	RecTS	0.462871287128713	0.331117368641969	1.3979069990412	Liver
603	fl/fl; CAG/+	8	RecTS	0.554356206630686	0.331117368641969	1.67419851427396	Liver
505	fl/fl	8	RecTS	0.385441527446301	0.331117368641969	1.16406315086138	Liver
524	fl/fl	8	RecTS	0.385763490241102	0.331117368641969	1.16503550334208	Liver
725	fl/fl	8	RecTS	0.318481848184819	0.331117368641969	0.961839753350986	Liver
726	fl/fl	8	RecTS	0.234782608695652	0.331117368641969	0.709061592445542	Liver
547	fl/fl; UBC/+	8	RecTS	0.132385938668661	0.331117368641969	0.399815748752846	Liver
549	fl/fl; UBC/+	8	RecTS	0.326347305389222	0.331117368641969	0.985594040951972	Liver
639	fl/fl; UBC/+	8	RecTS	0.287685774946921	0.331117368641969	0.868833236162825	Liver
728	fl/fl; UBC/+	8	RecTS	0.131291028446389	0.331117368641969	0.396509035405967	Liver
729	fl/fl; UBC/+	8	RecTS	0.140314136125654	0.331117368641969	0.423759516757253	Liver
1003	fl/fl; CAG/+	9	RecTS	0.360501567398119	0.196059262217752	1.83873775367842	Liver
1067	fl/fl; CAG/+	9	RecTS	0.456935630099728	0.196059262217752	2.33059955918958	Liver
586	fl/fl; CAG/+	9	RecTS	0.443236714975845	0.196059262217752	2.26072826125178	Liver
490	fl/fl	9	RecTS	0.275720164609054	0.196059262217752	1.40631032418569	Liver
498	fl/fl	9	RecTS	0.363073110285006	0.196059262217752	1.85185390467175	Liver
601	fl/fl	9	RecTS	0.165651644336175	0.196059262217752	0.844905986396068	Liver
685	fl/fl	9	RecTS	0.0918419702411493	0.196059262217752	0.46843984416888	Liver
686	fl/fl	9	RecTS	0.0840094216173776	0.196059262217752	0.428489940577625	Liver
529	fl/fl; UBC/+	9	RecTS	0.186875891583452	0.196059262217752	0.953160230583238	Liver
636	fl/fl; UBC/+	9	RecTS	0.222766217870257	0.196059262217752	1.13621879094313	Liver
637	fl/fl; UBC/+	9	RecTS	0.221843003412969	0.196059262217752	1.13150993686073	Liver
557	fl/fl; CAG/+	10	RecTS	0.52212389380531	0.220562397234068	2.36723893262375	Liver
560	fl/fl; CAG/+	10	RecTS	0.5625	0.220562397234068	2.55029872296435	Liver
573	fl/fl; CAG/+	10	RecTS	0.565789473684211	0.220562397234068	2.56521275058403	Liver
691	fl/fl; CAG/+	10	RecTS	0.35472972972973	0.220562397234068	1.6082964919595	Liver
410	fl/fl	10	RecTS	0.347299813780261	0.220562397234068	1.5746102605681	Liver
489	fl/fl	10	RecTS	0.0253644897143998	0.220562397234068	0.114999156848491	Liver
559	fl/fl	10	RecTS	0.283921568627451	0.220562397234068	1.28726189136467	Liver
577	fl/fl	10	RecTS	0.225663716814159	0.220562397234068	1.02312869121874	Liver
526	fl/fl; UBC/+	10	RecTS	0.177777777777778	0.220562397234068	0.806020337134414	Liver
527	fl/fl; UBC/+	10	RecTS	0.157303370786517	0.220562397234068	0.71319215223972	Liver
606	fl/fl; UBC/+	10	RecTS	0.195180722891566	0.220562397234068	0.884922930377991	Liver
631	fl/fl; UBC/+	10	RecTS	0.486577181208054	0.220562397234068	2.20607495797066	Liver
409	fl/fl; CAG/+	11	RecTS	0.35030549898167	0.203743127252682	1.71934878837519	Liver
472	fl/fl; CAG/+	11	RecTS	0.401034928848642	0.203743127252682	1.96833598392391	Liver
495	fl/fl; CAG/+	11	RecTS	0.454545454545455	0.203743127252682	2.23097318999	Liver
523	fl/fl; CAG/+	11	RecTS	0.542600896860987	0.203743127252682	2.66316171827506	Liver
375	fl/fl	11	RecTS	0.287158746208291	0.203743127252682	1.40941562093605	Liver
408	fl/fl	11	RecTS	0.150058616647128	0.203743127252682	0.736508851466805	Liver
521	fl/fl	11	RecTS	0.21455938697318	0.203743127252682	1.05308772799528	Liver
563	fl/fl	11	RecTS	0.163195759182128	0.203743127252682	0.800987799601862	Liver
476	fl/fl; UBC/+	11	RecTS	0.06493052521192	0.203743127252682	0.318688174111479	Liver
477	fl/fl; UBC/+	11	RecTS	0.0815819956975012	0.203743127252682	0.40041593941141	Liver
621	fl/fl; UBC/+	11	RecTS	0.192468619246862	0.203743127252682	0.944663124799114	Liver
625	fl/fl; UBC/+	11	RecTS	0.222103004291845	0.203743127252682	1.09011286558095	Liver
484	fl/fl; CAG/+	12	RecTS	0.382830626450116	0.264468642843747	1.44754637953922	Liver
487	fl/fl; CAG/+	12	RecTS	0.398849973863042	0.264468642843747	1.50811820098722	Liver
502	fl/fl; CAG/+	12	RecTS	0.34597875569044	0.264468642843747	1.30820331654536	Liver
503	fl/fl; CAG/+	12	RecTS	0.278026905829596	0.264468642843747	1.05126605120388	Liver
283	fl/fl	12	RecTS	0.362244897959184	0.264468642843747	1.3697083104601	Liver
293	fl/fl	12	RecTS	0.390654205607477	0.264468642843747	1.47712863576905	Liver
486	fl/fl	12	RecTS	0.179734620024125	0.264468642843747	0.679606542732234	Liver
520	fl/fl	12	RecTS	0.1252408477842	0.264468642843747	0.473556511038606	Liver
272	fl/fl; UBC/+	12	RecTS	0.231623931623932	0.264468642843747	0.875808674833257	Liver
376	fl/fl; UBC/+	12	RecTS	0.244819646968534	0.264468642843747	0.925703873003871	Liver
610	fl/fl; UBC/+	12	RecTS	0.205150214592275	0.264468642843747	0.77570714012202	Liver
612	fl/fl; UBC/+	12	RecTS	0.157509157509158	0.264468642843747	0.595568366122775	Liver
