# Supplementary material for: Global huntingtin knockout in adult mice leads to fatal neurodegeneration that spares the pancreas
Source: Life Sci Alliance. 2024 Jul 25;7(9):e202402571. doi: 10.26508/lsa.202402571 (PMC11272958; doi:10.26508/lsa.202402571)
Supplement: Supplementary file 4 [file LSA-2024-02571_SdataFS2.zip › LSA-2024-02571_SdataFS2.ods]

## Sheet: S2 - Tissue survey
Number	Tissue	Assay	Calc.conc.mean	Calc.conc.CV	Mouse number	Geno	Sex
1	Spinal_Cord	HTT	54.44601239	15.30851288	JC-2019	Fl/Fl;UBC/+	M
1	Striatum	HTT	26.23207348	7.093757826	JC-2019	Fl/Fl;UBC/+	M
1	Gastrocnemius	HTT	16.45208015	3.676411521	JC-2019	Fl/Fl;UBC/+	M
1	Cortex	HTT	40.60726748	3.457849181	JC-2019	Fl/Fl;UBC/+	M
1	Kidney	HTT	64.53557244	23.00227163	JC-2019	Fl/Fl;UBC/+	M
1	Liver	HTT	19.06005989	18.73738139	JC-2019	Fl/Fl;UBC/+	M
1	Pancreas	HTT	59.00885479	2.10990845	JC-2019	Fl/Fl;UBC/+	M
1	Cerebellum	HTT	59.55303799	10.35286612	JC-2019	Fl/Fl;UBC/+	M
2	Spinal_Cord	HTT	45.72477125	20.13830701	JC-2020	Fl/Fl;UBC/+	M
2	Gastrocnemius	HTT	16.45140313	7.353249371	JC-2020	Fl/Fl;UBC/+	M
2	Cortex	HTT	32.41857567	2.736704829	JC-2020	Fl/Fl;UBC/+	M
2	Cerebellum	HTT	39.12271343	6.756799211	JC-2020	Fl/Fl;UBC/+	M
2	Pancreas	HTT	58.23854225	1.603227437	JC-2020	Fl/Fl;UBC/+	M
2	Kidney	HTT	53.36512144	20.39660565	JC-2020	Fl/Fl;UBC/+	M
2	Striatum	HTT	21.92677952	1.468016281	JC-2020	Fl/Fl;UBC/+	M
2	Liver	HTT	22.26126536	20.26556539	JC-2020	Fl/Fl;UBC/+	M
3	Kidney	HTT	72.95262868	12.9547948	JC-2021	Fl/Fl;UBC/+	M
3	Gastrocnemius	HTT	17.30488992	10.46467971	JC-2021	Fl/Fl;UBC/+	M
3	Spinal_Cord	HTT	46.86577065	16.68522483	JC-2021	Fl/Fl;UBC/+	M
3	Cerebellum	HTT	36.93153592	2.50433902	JC-2021	Fl/Fl;UBC/+	M
3	Cortex	HTT	27.90315161	6.530552581	JC-2021	Fl/Fl;UBC/+	M
3	Liver	HTT	18.90264305	20.07114632	JC-2021	Fl/Fl;UBC/+	M
3	Pancreas	HTT	72.6711393	2.147539005	JC-2021	Fl/Fl;UBC/+	M
3	Striatum	HTT	20.49528626	4.110499196	JC-2021	Fl/Fl;UBC/+	M
4	Gastrocnemius	HTT	17.94528369	8.396983548	JC-2025	Fl/Fl;UBC/+	M
4	Cerebellum	HTT	53.45903011	3.094639513	JC-2025	Fl/Fl;UBC/+	M
4	Pancreas	HTT	81.57935654	14.4864897	JC-2025	Fl/Fl;UBC/+	M
4	Liver	HTT	26.92370084	22.286972	JC-2025	Fl/Fl;UBC/+	M
4	Striatum	HTT	30.90942113	3.77877825	JC-2025	Fl/Fl;UBC/+	M
4	Cortex	HTT	40.79785611	5.20978785	JC-2025	Fl/Fl;UBC/+	M
4	Spinal_Cord	HTT	58.40781715	12.53966194	JC-2025	Fl/Fl;UBC/+	M
4	Kidney	HTT	80.7993033	8.59540597	JC-2025	Fl/Fl;UBC/+	M
5	Cerebellum	HTT	34.97496569	6.505581857	JC-2180	Fl/Fl;UBC/+	M
5	Striatum	HTT	28.82518206	2.807786993	JC-2180	Fl/Fl;UBC/+	M
5	Gastrocnemius	HTT	17.73010724	13.60538534	JC-2180	Fl/Fl;UBC/+	M
5	Spinal_Cord	HTT	56.03017331	1.316450897	JC-2180	Fl/Fl;UBC/+	M
5	Pancreas	HTT	25.75838669	0.305229777	JC-2180	Fl/Fl;UBC/+	M
5	Kidney	HTT	72.91157249	7.369694204	JC-2180	Fl/Fl;UBC/+	M
5	Liver	HTT	25.62513607	19.82339326	JC-2180	Fl/Fl;UBC/+	M
5	Cortex	HTT	41.89581578	7.053799468	JC-2180	Fl/Fl;UBC/+	M
6	Cerebellum	HTT	59.71308187	3.401739132	JC-2008	Fl/Fl;UBC/+	F
6	Liver	HTT	18.66272374	19.57021561	JC-2008	Fl/Fl;UBC/+	F
6	Gastrocnemius	HTT	17.091993	8.833490652	JC-2008	Fl/Fl;UBC/+	F
6	Spinal_Cord	HTT	75.71735392	10.64219604	JC-2008	Fl/Fl;UBC/+	F
6	Striatum	HTT	40.11190833	6.481826878	JC-2008	Fl/Fl;UBC/+	F
6	Pancreas	HTT	55.92798156	0.278189842	JC-2008	Fl/Fl;UBC/+	F
6	Kidney	HTT	31.27957187	9.495899349	JC-2008	Fl/Fl;UBC/+	F
6	Cortex	HTT	45.12156079	9.03456343	JC-2008	Fl/Fl;UBC/+	F
7	Kidney	HTT	51.61734705	4.851951229	JC-2009	Fl/Fl;UBC/+	F
7	Gastrocnemius	HTT	17.73319793	3.400508461	JC-2009	Fl/Fl;UBC/+	F
7	Pancreas	HTT	87.66190241	3.847738515	JC-2009	Fl/Fl;UBC/+	F
7	Spinal_Cord	HTT	47.2734564	18.8976944	JC-2009	Fl/Fl;UBC/+	F
7	Liver	HTT	18.76978785	21.58050887	JC-2009	Fl/Fl;UBC/+	F
7	Striatum	HTT	23.00322838	4.062204129	JC-2009	Fl/Fl;UBC/+	F
7	Cortex	HTT	27.1702996	1.253505548	JC-2009	Fl/Fl;UBC/+	F
7	Cerebellum	HTT	62.10172129	5.853627557	JC-2009	Fl/Fl;UBC/+	F
8	Kidney	HTT	43.57739985	11.97080478	JC-2010	Fl/Fl;UBC/+	F
8	Gastrocnemius	HTT	14.30763634	4.251694053	JC-2010	Fl/Fl;UBC/+	F
8	Pancreas	HTT	104.8762462	8.89606501	JC-2010	Fl/Fl;UBC/+	F
8	Spinal_Cord	HTT	55.79959696	15.61455449	JC-2010	Fl/Fl;UBC/+	F
8	Cortex	HTT	36.56725466	5.960467852	JC-2010	Fl/Fl;UBC/+	F
8	Liver	HTT	22.21432626	22.48946599	JC-2010	Fl/Fl;UBC/+	F
8	Striatum	HTT	29.01441021	1.867143587	JC-2010	Fl/Fl;UBC/+	F
8	Cerebellum	HTT	46.71185184	3.774562553	JC-2010	Fl/Fl;UBC/+	F
9	Gastrocnemius	HTT	22.82123139	10.46574922	JC-2011	Fl/Fl;UBC/+	F
9	Spinal_Cord	HTT	65.81408675	18.75026643	JC-2011	Fl/Fl;UBC/+	F
9	Liver	HTT	24.7151048	20.06526309	JC-2011	Fl/Fl;UBC/+	F
9	Kidney	HTT	28.98798615	22.65773841	JC-2011	Fl/Fl;UBC/+	F
9	Cortex	HTT	30.29511604	5.115341494	JC-2011	Fl/Fl;UBC/+	F
9	Cerebellum	HTT	45.68176686	8.025422443	JC-2011	Fl/Fl;UBC/+	F
9	Pancreas	HTT	100.8440458	0.31298333	JC-2011	Fl/Fl;UBC/+	F
9	Striatum	HTT	24.50755951	8.874383451	JC-2011	Fl/Fl;UBC/+	F
10	Spinal_Cord	HTT	39.83909139	12.1104701	JC-2012	Fl/Fl;UBC/+	F
10	Kidney	HTT	35.42911251	20.50924491	JC-2012	Fl/Fl;UBC/+	F
10	Gastrocnemius	HTT	21.97862467	0	JC-2012	Fl/Fl;UBC/+	F
10	Pancreas	HTT	89.71418314	1.925203836	JC-2012	Fl/Fl;UBC/+	F
10	Cortex	HTT	29.11961859	6.352748173	JC-2012	Fl/Fl;UBC/+	F
10	Striatum	HTT	28.00129282	2.549844162	JC-2012	Fl/Fl;UBC/+	F
10	Liver	HTT	23.66867704	22.1642133	JC-2012	Fl/Fl;UBC/+	F
10	Cerebellum	HTT	43.83727785	11.00775622	JC-2012	Fl/Fl;UBC/+	F
11	Spinal_Cord	HTT	173.0866141	12.02941811	JC-2166	Fl/Fl;CAG/+	M
11	Pancreas	HTT	7.730080557	4.257252347	JC-2166	Fl/Fl;CAG/+	M
11	Cortex	HTT	88.53137131	7.755175381	JC-2166	Fl/Fl;CAG/+	M
11	Striatum	HTT	62.64541064	2.959671592	JC-2166	Fl/Fl;CAG/+	M
11	Gastrocnemius	HTT	6.228490156	5.060941943	JC-2166	Fl/Fl;CAG/+	M
11	Kidney	HTT	48.03818919	15.12425394	JC-2166	Fl/Fl;CAG/+	M
11	Liver	HTT	13.74550837	21.77610796	JC-2166	Fl/Fl;CAG/+	M
11	Cerebellum	HTT	58.37179113	7.318734577	JC-2166	Fl/Fl;CAG/+	M
12	Spinal_Cord	HTT	156.3638451	4.349799775	JC-2169	Fl/Fl;CAG/+	M
12	Cerebellum	HTT	54.55960044	9.123695211	JC-2169	Fl/Fl;CAG/+	M
12	Gastrocnemius	HTT	9.096609171	20.45318484	JC-2169	Fl/Fl;CAG/+	M
12	Striatum	HTT	58.83353702	1.565905055	JC-2169	Fl/Fl;CAG/+	M
12	Liver	HTT	8.810189484	24.24196735	JC-2169	Fl/Fl;CAG/+	M
12	Kidney	HTT	53.60595554	14.82321536	JC-2169	Fl/Fl;CAG/+	M
12	Cortex	HTT	88.29529643	7.070969854	JC-2169	Fl/Fl;CAG/+	M
12	Pancreas	HTT	25.31339308	2.796694465	JC-2169	Fl/Fl;CAG/+	M
13	Pancreas	HTT	71.18154891	1.205367556	JC-2078	Fl/Fl;CAG/+	M
13	Spinal_Cord	HTT	157.9566259	0.710074105	JC-2078	Fl/Fl;CAG/+	M
13	Cortex	HTT	91.96660613	8.55646079	JC-2078	Fl/Fl;CAG/+	M
14	Liver	HTT	6.677546788	18.75858392	JC-2079	Fl/Fl;CAG/+	M
14	Gastrocnemius	HTT	7.780457567	8.024220197	JC-2079	Fl/Fl;CAG/+	M
14	Pancreas	HTT	34.12306169	2.289256318	JC-2079	Fl/Fl;CAG/+	M
14	Kidney	HTT	48.61614635	13.57245741	JC-2079	Fl/Fl;CAG/+	M
14	Striatum	HTT	57.48480548	7.930221987	JC-2079	Fl/Fl;CAG/+	M
14	Cortex	HTT	80.67861978	11.90477835	JC-2079	Fl/Fl;CAG/+	M
15	Pancreas	HTT	11.76272911	1.373836813	JC-2137	Fl/Fl;CAG/+	M
15	Gastrocnemius	HTT	4.657861542	13.71174143	JC-2137	Fl/Fl;CAG/+	M
15	Cerebellum	HTT	38.36425665	7.968554456	JC-2137	Fl/Fl;CAG/+	M
15	Liver	HTT	3.912338517	29.33956824	JC-2137	Fl/Fl;CAG/+	M
15	Striatum	HTT	57.44366883	4.140727778	JC-2137	Fl/Fl;CAG/+	M
15	Kidney	HTT	41.58385163	10.97826566	JC-2137	Fl/Fl;CAG/+	M
15	Spinal_Cord	HTT	82.17488653	12.45771647	JC-2137	Fl/Fl;CAG/+	M
15	Cortex	HTT	69.52433591	2.125591862	JC-2137	Fl/Fl;CAG/+	M
16	Pancreas	HTT	7.088549611	8.156431994	JC-2138	Fl/Fl;CAG/+	M
16	Cerebellum	HTT	51.84128031	10.6617825	JC-2138	Fl/Fl;CAG/+	M
16	Liver	HTT	10.21153983	24.7062271	JC-2138	Fl/Fl;CAG/+	M
16	Gastrocnemius	HTT	4.658841675	0	JC-2138	Fl/Fl;CAG/+	M
16	Striatum	HTT	57.20203346	4.045109087	JC-2138	Fl/Fl;CAG/+	M
16	Spinal_Cord	HTT	70.21667363	13.92009958	JC-2138	Fl/Fl;CAG/+	M
16	Cortex	HTT	90.13707435	4.036814484	JC-2138	Fl/Fl;CAG/+	M
16	Kidney	HTT	54.09329915	6.109803433	JC-2138	Fl/Fl;CAG/+	M
17	Gastrocnemius	HTT	4.878528101	32.67203434	JC-2140	Fl/Fl;CAG/+	M
17	Striatum	HTT	57.64776113	7.508042842	JC-2140	Fl/Fl;CAG/+	M
17	Cerebellum	HTT	50.30476476	10.35907167	JC-2140	Fl/Fl;CAG/+	M
17	Cortex	HTT	93.81235263	6.631130642	JC-2140	Fl/Fl;CAG/+	M
17	Pancreas	HTT	5.680542538	1.468900129	JC-2140	Fl/Fl;CAG/+	M
17	Kidney	HTT	45.00813662	23.66086133	JC-2140	Fl/Fl;CAG/+	M
17	Spinal_Cord	HTT	115.7473991	15.24507822	JC-2140	Fl/Fl;CAG/+	M
17	Liver	HTT	12.22799087	20.66325401	JC-2140	Fl/Fl;CAG/+	M
18	Striatum	HTT	69.79080182	8.842366514	JC-2162	Fl/Fl;CAG/+	F
18	Spinal_Cord	HTT	87.50043105	11.87132691	JC-2162	Fl/Fl;CAG/+	F
18	Pancreas	HTT	2.438597921	3.564911736	JC-2162	Fl/Fl;CAG/+	F
18	Kidney	HTT	41.1954184	20.84017168	JC-2162	Fl/Fl;CAG/+	F
18	Cortex	HTT	87.99646662	7.816657279	JC-2162	Fl/Fl;CAG/+	F
18	Gastrocnemius	HTT	9.318847726	9.971130502	JC-2162	Fl/Fl;CAG/+	F
18	Liver	HTT	10.01176933	18.13712252	JC-2162	Fl/Fl;CAG/+	F
18	Cerebellum	HTT	49.27380289	8.501690329	JC-2162	Fl/Fl;CAG/+	F
19	Striatum	HTT	65.05473476	5.653277995	JC-2163	Fl/Fl;CAG/+	F
19	Cortex	HTT	85.04998351	8.373483744	JC-2163	Fl/Fl;CAG/+	F
19	Kidney	HTT	46.31236084	19.49812591	JC-2163	Fl/Fl;CAG/+	F
19	Gastrocnemius	HTT	7.560000097	4.134220901	JC-2163	Fl/Fl;CAG/+	F
19	Spinal_Cord	HTT	104.0745298	9.229748342	JC-2163	Fl/Fl;CAG/+	F
19	Cerebellum	HTT	47.3683014	10.26322265	JC-2163	Fl/Fl;CAG/+	F
19	Liver	HTT	16.05278507	15.9886506	JC-2163	Fl/Fl;CAG/+	F
19	Pancreas	HTT	8.136907985	3.026356329	JC-2163	Fl/Fl;CAG/+	F
20	Gastrocnemius	HTT	9.534840062	19.47332581	JC-2135	Fl/Fl;CAG/+	F
20	Spinal_Cord	HTT	102.9608	7.918313588	JC-2135	Fl/Fl;CAG/+	F
20	Kidney	HTT	34.29363685	18.03628373	JC-2135	Fl/Fl;CAG/+	F
20	Cortex	HTT	87.19930765	7.476544607	JC-2135	Fl/Fl;CAG/+	F
20	Striatum	HTT	62.63552123	4.126246752	JC-2135	Fl/Fl;CAG/+	F
20	Liver	HTT	10.01176933	18.13712252	JC-2135	Fl/Fl;CAG/+	F
20	Pancreas	HTT	12.7890794	5.037334423	JC-2135	Fl/Fl;CAG/+	F
20	Cerebellum	HTT	36.86356105	12.56180002	JC-2135	Fl/Fl;CAG/+	F
21	Spinal_Cord	HTT	94.50849638	2.860694306	JC-2164	Fl/Fl;CAG/+	F
21	Striatum	HTT	64.38969327	11.32958629	JC-2164	Fl/Fl;CAG/+	F
21	Pancreas	HTT	3.292506419	2.60147835	JC-2164	Fl/Fl;CAG/+	F
21	Kidney	HTT	57.02766461	9.601267888	JC-2164	Fl/Fl;CAG/+	F
21	Gastrocnemius	HTT	12.58159154	9.722138714	JC-2164	Fl/Fl;CAG/+	F
21	Cortex	HTT	87.0965358	2.789053241	JC-2164	Fl/Fl;CAG/+	F
21	Liver	HTT	11.82404199	17.75015801	JC-2164	Fl/Fl;CAG/+	F
21	Cerebellum	HTT	49.59764164	10.24793853	JC-2164	Fl/Fl;CAG/+	F
22	Striatum	HTT	64.35514319	5.335899872	JC-2165	Fl/Fl;CAG/+	F
22	Cortex	HTT	82.78789211	12.33860375	JC-2165	Fl/Fl;CAG/+	F
22	Spinal_Cord	HTT	128.4212445	3.252885104	JC-2165	Fl/Fl;CAG/+	F
22	Pancreas	HTT	6.796749211	2.435055929	JC-2165	Fl/Fl;CAG/+	F
22	Cerebellum	HTT	52.05381065	6.561511324	JC-2165	Fl/Fl;CAG/+	F
22	Kidney	HTT	42.63473874	14.32029053	JC-2165	Fl/Fl;CAG/+	F
22	Liver	HTT	12.82292111	19.91656748	JC-2165	Fl/Fl;CAG/+	F
22	Gastrocnemius	HTT	9.969288945	24.78766527	JC-2165	Fl/Fl;CAG/+	F
23	Pancreas	HTT	76.6460475	0.407722053	JC-2022	Fl/Fl	M
23	Spinal_Cord	HTT	158.6181016	16.48154959	JC-2022	Fl/Fl	M
23	Gastrocnemius	HTT	22.4006656	5.334761282	JC-2022	Fl/Fl	M
23	Cortex	HTT	85.43072272	3.12898491	JC-2022	Fl/Fl	M
23	Cerebellum	HTT	92.02049151	0.090269756	JC-2022	Fl/Fl	M
23	Striatum	HTT	74.92118273	4.100934046	JC-2022	Fl/Fl	M
23	Liver	HTT	6.906202937	27.48018482	JC-2022	Fl/Fl	M
23	Kidney	HTT	73.52334051	13.71171896	JC-2022	Fl/Fl	M
24	Gastrocnemius	HTT	21.1322035	2.833846836	JC-2023	Fl/Fl	M
24	Cortex	HTT	94.78138487	4.215214711	JC-2023	Fl/Fl	M
24	Cerebellum	HTT	79.48637183	7.949113267	JC-2023	Fl/Fl	M
24	Spinal_Cord	HTT	106.2378256	16.95553872	JC-2023	Fl/Fl	M
24	Pancreas	HTT	71.23675876	1.751930256	JC-2023	Fl/Fl	M
24	Striatum	HTT	71.5229886	8.251587802	JC-2023	Fl/Fl	M
24	Liver	HTT	22.17490889	24.9829832	JC-2023	Fl/Fl	M
24	Kidney	HTT	88.15378981	14.44257322	JC-2023	Fl/Fl	M
25	Gastrocnemius	HTT	20.92055902	1.431815438	JC-2024	Fl/Fl	M
25	Cortex	HTT	102.7258742	8.45312729	JC-2024	Fl/Fl	M
25	Liver	HTT	12.84284685	23.8371187	JC-2024	Fl/Fl	M
25	Kidney	HTT	82.23430317	25.6621545	JC-2024	Fl/Fl	M
25	Spinal_Cord	HTT	98.47470554	8.862866424	JC-2024	Fl/Fl	M
25	Cerebellum	HTT	92.54256329	7.769478139	JC-2024	Fl/Fl	M
25	Pancreas	HTT	18.32911852	1.733931971	JC-2024	Fl/Fl	M
25	Striatum	HTT	78.02976831	4.58912989	JC-2024	Fl/Fl	M
26	Cerebellum	HTT	95.52095289	8.296212674	JC-2016	Fl/Fl	M
26	Liver	HTT	24.15310176	19.75400378	JC-2016	Fl/Fl	M
26	Cortex	HTT	102.007482	8.765493066	JC-2016	Fl/Fl	M
26	Striatum	HTT	86.16376474	5.08641032	JC-2016	Fl/Fl	M
26	Spinal_Cord	HTT	106.2881453	10.02864603	JC-2016	Fl/Fl	M
26	Pancreas	HTT	65.89065223	4.610952282	JC-2016	Fl/Fl	M
26	Kidney	HTT	87.5955597	21.31141041	JC-2016	Fl/Fl	M
26	Gastrocnemius	HTT	24.50791288	9.719073943	JC-2016	Fl/Fl	M
27	Cortex	HTT	101.1332419	8.77994413	JC-2017	Fl/Fl	M
27	Striatum	HTT	88.88938546	7.752415404	JC-2017	Fl/Fl	M
27	Cerebellum	HTT	92.66333747	6.910281698	JC-2017	Fl/Fl	M
27	Liver	HTT	20.47660932	13.37357056	JC-2017	Fl/Fl	M
27	Kidney	HTT	84.79190009	23.06458924	JC-2017	Fl/Fl	M
27	Spinal_Cord	HTT	160.1412901	10.18656428	JC-2017	Fl/Fl	M
27	Pancreas	HTT	35.00671906	0.446086538	JC-2017	Fl/Fl	M
27	Gastrocnemius	HTT	25.98137426	5.717299087	JC-2017	Fl/Fl	M
28	Spinal_Cord	HTT	174.3193892	5.053325277	JC-2139	Fl/Fl	M
28	Kidney	HTT	89.01142875	20.03432856	JC-2139	Fl/Fl	M
28	Striatum	HTT	82.17841222	5.004027041	JC-2139	Fl/Fl	M
28	Pancreas	HTT	65.66989186	1.542067771	JC-2139	Fl/Fl	M
28	Gastrocnemius	HTT	23.03287586	9.07008908	JC-2139	Fl/Fl	M
28	Cortex	HTT	94.87820862	9.37148416	JC-2139	Fl/Fl	M
28	Cerebellum	HTT	90.54896052	9.830120886	JC-2139	Fl/Fl	M
28	Liver	HTT	30.22067241	13.83956881	JC-2139	Fl/Fl	M
29	Cortex	HTT	92.70072213	8.983427275	JC-2013	Fl/Fl	F
29	Pancreas	HTT	63.52208869	0.245161604	JC-2013	Fl/Fl	F
29	Cerebellum	HTT	104.3958937	10.22076	JC-2013	Fl/Fl	F
29	Liver	HTT	21.96045389	6.685561153	JC-2013	Fl/Fl	F
29	Gastrocnemius	HTT	24.5095494	4.859070518	JC-2013	Fl/Fl	F
29	Striatum	HTT	87.38689476	7.764074218	JC-2013	Fl/Fl	F
29	Spinal_Cord	HTT	133.6484312	3.724005191	JC-2013	Fl/Fl	F
29	Kidney	HTT	65.33176833	17.98013827	JC-2013	Fl/Fl	F
30	Gastrocnemius	HTT	28.28913959	2.093785066	JC-2014	Fl/Fl	F
30	Pancreas	HTT	35.83466027	1.960223256	JC-2014	Fl/Fl	F
30	Cerebellum	HTT	84.96123303	8.553993367	JC-2014	Fl/Fl	F
30	Kidney	HTT	71.6065817	14.9658587	JC-2014	Fl/Fl	F
30	Striatum	HTT	82.04222897	7.685475301	JC-2014	Fl/Fl	F
30	Spinal_Cord	HTT	106.820693	1.108991543	JC-2014	Fl/Fl	F
30	Liver	HTT	25.53696516	15.41855086	JC-2014	Fl/Fl	F
30	Cortex	HTT	84.13812305	9.996909452	JC-2014	Fl/Fl	F
31	Cerebellum	HTT	81.28873739	1.10169433	JC-2036	Fl/Fl	F
31	Striatum	HTT	81.06429941	5.719366665	JC-2036	Fl/Fl	F
31	Spinal_Cord	HTT	89.8226406	16.13818361	JC-2036	Fl/Fl	F
31	Kidney	HTT	74.85671702	20.61260776	JC-2036	Fl/Fl	F
31	Liver	HTT	23.70215756	19.56904881	JC-2036	Fl/Fl	F
31	Gastrocnemius	HTT	27.87031049	0	JC-2036	Fl/Fl	F
31	Cortex	HTT	75.03500145	4.435344115	JC-2036	Fl/Fl	F
31	Pancreas	HTT	36.82765516	4.024895676	JC-2036	Fl/Fl	F
32	Pancreas	HTT	46.46685137	0.669834457	JC-2037	Fl/Fl	F
32	Spinal_Cord	HTT	97.80077808	16.05508828	JC-2037	Fl/Fl	F
32	Striatum	HTT	77.5541195	11.56625977	JC-2037	Fl/Fl	F
32	Cerebellum	HTT	60.21087966	6.590844955	JC-2037	Fl/Fl	F
32	Cortex	HTT	93.00889468	5.153810265	JC-2037	Fl/Fl	F
32	Gastrocnemius	HTT	20.92022477	4.295544047	JC-2037	Fl/Fl	F
32	Kidney	HTT	54.52508718	15.83116262	JC-2037	Fl/Fl	F
32	Liver	HTT	15.08376593	18.91964976	JC-2037	Fl/Fl	F
33	Striatum	HTT	71.60680558	1.703825358	JC-2133	Fl/Fl	F
33	Spinal_Cord	HTT	97.41599396	11.00930048	JC-2133	Fl/Fl	F
33	Pancreas	HTT	24.14470294	1.304863092	JC-2133	Fl/Fl	F
33	Cortex	HTT	93.46967413	12.44785248	JC-2133	Fl/Fl	F
33	Kidney	HTT	48.37010843	28.27283267	JC-2133	Fl/Fl	F
33	Gastrocnemius	HTT	16.02345714	7.557736368	JC-2133	Fl/Fl	F
33	Liver	HTT	21.13800837	19.97973682	JC-2133	Fl/Fl	F
34	Spinal_Cord	HTT	106.3527137	11.37277678	JC-2134	Fl/Fl	F
34	Liver	HTT	21.51696366	21.65458103	JC-2134	Fl/Fl	F
34	Cortex	HTT	96.78840254	9.170776562	JC-2134	Fl/Fl	F
34	Kidney	HTT	62.55602389	22.78941024	JC-2134	Fl/Fl	F
34	Striatum	HTT	90.10959539	4.316928539	JC-2134	Fl/Fl	F
34	Pancreas	HTT	116.4730086	0.06830079	JC-2134	Fl/Fl	F
34	Gastrocnemius	HTT	20.28409681	5.914176475	JC-2134	Fl/Fl	F
