# Supplementary material for: Global huntingtin knockout in adult mice leads to fatal neurodegeneration that spares the pancreas
Source: Life Sci Alliance. 2024 Jul 25;7(9):e202402571. doi: 10.26508/lsa.202402571 (PMC11272958; doi:10.26508/lsa.202402571)
Supplement: Supplementary file 5 [file LSA-2024-02571_SdataF2.zip › LSA-2024-02571_SdataF2.ods]

## Sheet: 02 - Long. NfL
Mouse	pg.ml.mean	Month	Genotype	Treatment	Normalized
1546	1906.385673	3	CAG-cre	Tamoxifen	10.9218458686912
1709	1814.299191	3	CAG-cre	Tamoxifen	10.3942745712153
1720	3062.513995	3	CAG-cre	Tamoxifen	17.545403481481
1731	3553.321512	3	CAG-cre	Tamoxifen	20.3572815436118
1732	2297.171547	3	CAG-cre	Tamoxifen	13.1606914202176
1734	2635.673996	3	CAG-cre	Tamoxifen	15.1000007774552
1548	1336.221656	3	UBC-cre	Tamoxifen	7.65532766004968
1552	1118.735429	3	UBC-cre	Tamoxifen	6.40933054440875
1570	3126.696553	3	UBC-cre	Tamoxifen	17.9131108220588
1571	2944.546653	3	UBC-cre	Tamoxifen	16.8695585330475
1579	1928.97343	3	UBC-cre	Tamoxifen	11.0512530521208
1544	213.5999295	3	WT	Tamoxifen	1.22373218630578
1545	241.5981946	3	WT	Tamoxifen	1.38413663139991
1569	110.2333197	3	WT	Tamoxifen	0.631536076046435
1572	58.78487144	3	WT	Tamoxifen	0.336783534607747
1617	162.8216831	3	WT	Tamoxifen	0.932819288397518
1618	83.90813163	3	WT	Tamoxifen	0.480716831736656
1627	126.0170849	3	WT	Tamoxifen	0.721962611024917
1733	190.8436483	3	WT	Tamoxifen	1.09335951338285
1786	505.3957246	3	WT	Tamoxifen	2.89545514580496
1787	52.27678991	3	WT	Tamoxifen	0.299498181293231
1728	575.1843232	3	CAG-cre	Vehicle	2.35450930726721
1729	826.2039442	3	CAG-cre	Vehicle	3.3820547568077
1764	779.1602963	3	CAG-cre	Vehicle	3.18948221551847
1767	651.9176338	3	CAG-cre	Vehicle	2.66861608434344
1768	1365.78994	3	CAG-cre	Vehicle	5.59084278864074
1538	794.8425078	3	UBC-cre	Vehicle	3.25367713781722
1563	888.9140353	3	UBC-cre	Vehicle	3.63875767307126
1566	690.2729671	3	UBC-cre	Vehicle	2.82562312642651
1613	503.6514965	3	UBC-cre	Vehicle	2.0616906412381
1537	192.5941053	3	WT	Vehicle	0.788381385172027
1553	454.7805133	3	WT	Vehicle	1.86163792742363
1564	85.66336582	3	WT	Vehicle	0.350661838265876
1565	148.8050463	3	WT	Vehicle	0.609131459863957
1612	487.9445477	3	WT	Vehicle	1.9973944571338
1623	166.3255046	3	WT	Vehicle	0.680851220766747
1624	224.1008781	3	WT	Vehicle	0.917353936765299
1626	316.7891626	3	WT	Vehicle	1.29677218536384
1778	218.8500745	3	WT	Vehicle	0.895859842701589
1779	147.0520875	3	WT	Vehicle	0.601955746543236
1546	2622.57272	4	CAG-cre	Tamoxifen	10.2383309483008
1709	4421.699467	4	CAG-cre	Tamoxifen	17.2619894014116
1720	4021.857511	4	CAG-cre	Tamoxifen	15.7010358227654
1731	3124.811021	4	CAG-cre	Tamoxifen	12.1990323242193
1732	2978.671533	4	CAG-cre	Tamoxifen	11.6285145149898
1734	3013.946236	4	CAG-cre	Tamoxifen	11.7662243602356
1548	2029.661228	4	UBC-cre	Tamoxifen	7.92364810581822
1552	909.3919694	4	UBC-cre	Tamoxifen	3.55019934182958
1570	2515.073744	4	UBC-cre	Tamoxifen	9.81866285502042
1571	2824.136862	4	UBC-cre	Tamoxifen	11.0252225289873
1579	2839.25406	4	UBC-cre	Tamoxifen	11.0842389577615
1544	163.5896878	4	WT	Tamoxifen	0.638642105384822
1545	356.7822407	4	WT	Tamoxifen	1.39285161814804
1569	93.02108095	4	WT	Tamoxifen	0.363147456187516
1572	170.310122	4	WT	Tamoxifen	0.664878186059023
1617	561.7104451	4	WT	Tamoxifen	2.19287625094
1618	224.0709639	4	WT	Tamoxifen	0.874756557489454
1627	277.8290007	4	WT	Tamoxifen	1.08462397801586
1733	192.150872	4	WT	Tamoxifen	0.750142867169219
1786	287.9083969	4	WT	Tamoxifen	1.12397319920911
1787	234.1508731	4	WT	Tamoxifen	0.914107781396954
1728	1389.745754	4	CAG-cre	Vehicle	3.93980714224829
1729	1119.337839	4	CAG-cre	Vehicle	3.1732244548962
1764	969.8565868	4	CAG-cre	Vehicle	2.74945823481263
1767	1510.673541	4	CAG-cre	Vehicle	4.28262679652505
1768	1314.165975	4	CAG-cre	Vehicle	3.72554510744321
1538	1112.619607	4	UBC-cre	Vehicle	3.15417885728189
1563	1006.80719	4	UBC-cre	Vehicle	2.8542099492746
1566	1344.397888	4	UBC-cre	Vehicle	3.81124992533412
1613	769.9857847	4	UBC-cre	Vehicle	2.18284206680203
1537	339.9839952	4	WT	Vehicle	0.963824763402779
1553	360.1417564	4	WT	Vehicle	1.02097024581848
1564	360.1417933	4	WT	Vehicle	1.02097035042673
1565	314.7862931	4	WT	Vehicle	0.89239149122613
1612	168.6300415	4	WT	Vehicle	0.478051355787286
1623	717.91764	4	WT	Vehicle	2.03523345005883
1624	514.6789744	4	WT	Vehicle	1.45906968484693
1626	314.7863813	4	WT	Vehicle	0.892391741265383
1778	269.4294496	4	WT	Vehicle	0.763808823888016
1779	166.9498263	4	WT	Vehicle	0.473288093279435
1709	3236.254908	5	CAG-cre	Tamoxifen	13.0879089865612
1720	2792.16097	5	CAG-cre	Tamoxifen	11.2919252932929
1731	2106.242759	5	CAG-cre	Tamoxifen	8.51796731624933
1732	2611.139968	5	CAG-cre	Tamoxifen	10.5598487213963
1734	2403.861596	5	CAG-cre	Tamoxifen	9.72158333602368
1546	3481.866416	5	UBC-cre	Tamoxifen	14.0811994269433
1548	3444.390875	5	UBC-cre	Tamoxifen	13.9296426170586
1570	3526.90279	5	UBC-cre	Tamoxifen	14.2633333999315
1571	2611.15926	5	UBC-cre	Tamoxifen	10.5599267411899
1579	2681.226804	5	UBC-cre	Tamoxifen	10.8432905876277
1544	426.4702041	5	WT	Tamoxifen	1.72471062243684
1545	254.6682285	5	WT	Tamoxifen	1.02991720094033
1569	155.1869631	5	WT	Tamoxifen	0.627599774026708
1572	173.5700311	5	WT	Tamoxifen	0.701943707900092
1617	175.8649565	5	WT	Tamoxifen	0.711224736626197
1618	396.0920737	5	WT	Tamoxifen	1.60185682471088
1627	269.4477591	5	WT	Tamoxifen	1.08968787934972
1733	222.7683214	5	WT	Tamoxifen	0.900909105881905
1786	222.7723533	5	WT	Tamoxifen	0.900925411501129
1787	175.8649565	5	WT	Tamoxifen	0.711224736626197
1728	783.4414217	5	CAG-cre	Vehicle	1.54247324468481
1729	872.01142	5	CAG-cre	Vehicle	1.71685367553194
1764	1639.99097	5	CAG-cre	Vehicle	3.22888492066272
1767	1004.508027	5	CAG-cre	Vehicle	1.97771870723469
1768	1741.300909	5	CAG-cre	Vehicle	3.42834829597043
1538	1369.112641	5	UBC-cre	Vehicle	2.6955679891418
1552	1297.933368	5	UBC-cre	Vehicle	2.55542716796799
1563	1487.215737	5	UBC-cre	Vehicle	2.92809445589301
1566	1470.822362	5	UBC-cre	Vehicle	2.89581847248545
1613	1374.585835	5	UBC-cre	Vehicle	2.70634384943478
1537	218.2029227	5	WT	Vehicle	0.42960732079553
1553	222.7723533	5	WT	Vehicle	0.438603812745943
1564	375.8028936	5	WT	Vehicle	0.739896937534026
1565	177.0112195	5	WT	Vehicle	0.348507319788272
1612	334.0407385	5	WT	Vehicle	0.657673806234243
1623	1486.123694	5	WT	Vehicle	2.92594439455735
1624	971.4222294	5	WT	Vehicle	1.91257796261294
1626	790.0960583	5	WT	Vehicle	1.55557518009988
1778	256.9466039	5	WT	Vehicle	0.505887550556578
1779	246.7061559	5	WT	Vehicle	0.485725715075234
1731	3969.216054	6	CAG-cre	Tamoxifen	11.9734019242516
1732	4184.091183	6	CAG-cre	Tamoxifen	12.6215869179734
1734	3537.965444	6	CAG-cre	Tamoxifen	10.6725060260792
1751	4161.773243	6	CAG-cre	Tamoxifen	12.5542633805026
1759	2660.507455	6	CAG-cre	Tamoxifen	8.02559614991993
1546	3182.100924	6	UBC-cre	Tamoxifen	9.59901723872864
1548	1872.823189	6	UBC-cre	Tamoxifen	5.64949462812882
1570	3662.72202	6	UBC-cre	Tamoxifen	11.0488424630026
1571	2550.521006	6	UBC-cre	Tamoxifen	7.69381477491237
1579	4050.97765	6	UBC-cre	Tamoxifen	12.2200411692707
1544	266.7904397	6	WT	Tamoxifen	0.804790951315626
1545	715.9148694	6	WT	Tamoxifen	2.1596044050653
1569	447.7802014	6	WT	Tamoxifen	1.3507585004554
1572	206.5602775	6	WT	Tamoxifen	0.623102695959329
1617	260.002523	6	WT	Tamoxifen	0.784314753050849
1618	278.0784477	6	WT	Tamoxifen	0.838841971685748
1627	345.4812635	6	WT	Tamoxifen	1.04216700953205
1733	219.1145852	6	WT	Tamoxifen	0.660973592863856
1786	303.9941089	6	WT	Tamoxifen	0.917018272360444
1787	271.3111088	6	WT	Tamoxifen	0.818427847711401
1728	1487.694356	6	CAG-cre	Vehicle	4.33418512047484
1729	1340.127544	6	CAG-cre	Vehicle	3.90427028059741
1764	1581.122128	6	CAG-cre	Vehicle	4.60637359629206
1767	1505.558256	6	CAG-cre	Vehicle	4.38622904284464
1768	1615.740635	6	CAG-cre	Vehicle	4.70722967424068
1538	1391.849562	6	UBC-cre	Vehicle	4.05495499611873
1552	2160.504585	6	UBC-cre	Vehicle	6.29432167115426
1563	1782.098409	6	UBC-cre	Vehicle	5.19188929927599
1566	1822.783898	6	UBC-cre	Vehicle	5.31042066314913
1613	1706.868221	6	UBC-cre	Vehicle	4.97271688652529
1537	203.1304157	6	WT	Vehicle	0.591791466904516
1553	473.1890308	6	WT	Vehicle	1.3785686879794
1564	607.0827972	6	WT	Vehicle	1.76864906148806
1565	257.7393402	6	WT	Vehicle	0.750886772373991
1612	215.6864379	6	WT	Vehicle	0.628371645065515
1623	388.9842074	6	WT	Vehicle	1.13324995622473
1624	319.7133311	6	WT	Vehicle	0.931439147350685
1626	321.9569857	6	WT	Vehicle	0.937975714719907
1778	301.7453857	6	WT	Vehicle	0.879092103561683
1779	343.2381828	6	WT	Vehicle	0.999975444331513
1731	2771.40115	7	CAG-cre	Tamoxifen	15.1481145632616
1732	2326.391658	7	CAG-cre	Tamoxifen	12.7157511478986
1734	2117.243984	7	CAG-cre	Tamoxifen	11.5725774408401
1751	2511.696415	7	CAG-cre	Tamoxifen	13.7286026032548
1759	3158.219958	7	CAG-cre	Tamoxifen	17.2624153453076
1546	2211.90576	7	UBC-cre	Tamoxifen	12.089986271247
1548	2017.801358	7	UBC-cre	Tamoxifen	11.0290371124688
1570	2607.13008	7	UBC-cre	Tamoxifen	14.2502304775205
1571	2221.374814	7	UBC-cre	Tamoxifen	12.1417428763122
1579	2326.391616	7	UBC-cre	Tamoxifen	12.7157509183321
1544	146.3499678	7	WT	Tamoxifen	0.799929695693473
1545	207.8178923	7	WT	Tamoxifen	1.13590529500067
1569	180.5303849	7	WT	Tamoxifen	0.986755364742093
1572	120.8903802	7	WT	Tamoxifen	0.660770934899067
1617	92.42021047	7	WT	Tamoxifen	0.505156727729692
1618	147.3277424	7	WT	Tamoxifen	0.805274083191417
1627	246.7228181	7	WT	Tamoxifen	1.34855450787034
1733	111.0853018	7	WT	Tamoxifen	0.607177664612316
1786	178.5806564	7	WT	Tamoxifen	0.976098404927649
1787	397.8100234	7	WT	Tamoxifen	2.17437732133328
1728	1114.070947	7	CAG-cre	Vehicle	5.2032451494719
1729	1034.863025	7	CAG-cre	Vehicle	4.83330619984211
1764	1131.237504	7	CAG-cre	Vehicle	5.28342119632413
1767	1395.092345	7	CAG-cre	Vehicle	6.51574973455135
1768	1362.738077	7	CAG-cre	Vehicle	6.36463979986628
1538	1597.578578	7	UBC-cre	Vehicle	7.46145746755454
1552	1177.965509	7	UBC-cre	Vehicle	5.50166337023188
1563	1783.641874	7	UBC-cre	Vehicle	8.3304622154243
1566	1715.318735	7	UBC-cre	Vehicle	8.01136041804259
1613	1132.196143	7	UBC-cre	Vehicle	5.28789849980312
1537	120.8919665	7	WT	Vehicle	0.56462341109883
1553	148.304716	7	WT	Vehicle	0.692654086572107
1564	322.3780134	7	WT	Vehicle	1.505659795758
1565	190.2817313	7	WT	Vehicle	0.888706862059334
1612	113.0477081	7	WT	Vehicle	0.527986965654388
1623	252.5501926	7	WT	Vehicle	1.17953041337514
1624	164.9154271	7	WT	Vehicle	0.770234066727854
1626	302.0333609	7	WT	Vehicle	1.41064052007957
1778	385.2470329	7	WT	Vehicle	1.79928824163598
1779	141.4577848	7	WT	Vehicle	0.660675637038796
1546	3895.385	8	CAG-cre	Tamoxifen	10.0808502624631
1731	4501.611	8	CAG-cre	Tamoxifen	11.6496999477219
1732	3634.843	8	CAG-cre	Tamoxifen	9.40659472954846
1734	3505.246	8	CAG-cre	Tamoxifen	9.07121120482255
1751	3598.052	8	CAG-cre	Tamoxifen	9.31138345723359
1759	4303.953	8	CAG-cre	Tamoxifen	11.1381816507685
1548	2179.604	8	UBC-cre	Tamoxifen	5.64058791504963
1552	2302.218	8	UBC-cre	Tamoxifen	5.95790016379569
1570	3147.919	8	UBC-cre	Tamoxifen	8.1464861823318
1571	3965.655	8	UBC-cre	Tamoxifen	10.262701696389
1579	9243.277	8	UBC-cre	Tamoxifen	23.9206372082526
1544	208.8678	8	WT	Tamoxifen	0.540528090663718
1545	359.7884	8	WT	Tamoxifen	0.931094869074861
1569	147.9776	8	WT	Tamoxifen	0.382950601236761
1572	158.1435	8	WT	Tamoxifen	0.409258890579964
1617	376.4768	8	WT	Tamoxifen	0.974282708407838
1618	235.8103	8	WT	Tamoxifen	0.610252471744513
1627	565.8309	8	WT	Tamoxifen	1.46431137789326
1733	359.7927	8	WT	Tamoxifen	0.93110599702656
1786	279.4893	8	WT	Tamoxifen	0.723289169943568
1787	1171.966	8	WT	Tamoxifen	3.03292582342896
1728	1528.656	8	CAG-cre	Vehicle	2.37405480212956
1729	1849.804	8	CAG-cre	Vehicle	2.87280857773003
1764	2055.241	8	CAG-cre	Vehicle	3.19185923162802
1767	1507.518	8	CAG-cre	Vehicle	2.34122676861031
1768	1988.962	8	CAG-cre	Vehicle	3.08892568854812
1538	3333.87	8	UBC-cre	Vehicle	5.17761359205452
1563	2469.847	8	UBC-cre	Vehicle	3.83575646245807
1566	2490.785	8	UBC-cre	Vehicle	3.8682738891695
1613	2461.803	8	UBC-cre	Vehicle	3.82326385664725
1537	529.3994	8	WT	Vehicle	0.822175288498203
1553	416.4604	8	WT	Vehicle	0.646777177152217
1564	514.4766	8	WT	Vehicle	0.798999672138984
1565	416.4627	8	WT	Vehicle	0.646780749130507
1612	1356.23	8	WT	Vehicle	2.10627135489749
1623	1393.675	8	WT	Vehicle	2.16442471449294
1624	765.5104	8	WT	Vehicle	1.18886370851266
1626	472.9907	8	WT	Vehicle	0.734570657294789
1778	224.0289	8	WT	Vehicle	0.347924507450207
1779	349.7748	8	WT	Vehicle	0.543212170432005
1546	3146.569	9	CAG-cre	Tamoxifen	12.7061208946455
1731	3286.615	9	CAG-cre	Tamoxifen	13.2716388943498
1732	3408.942	9	CAG-cre	Tamoxifen	13.7656060219353
1734	2236.569	9	CAG-cre	Tamoxifen	9.0314612847252
1751	2665.111	9	CAG-cre	Tamoxifen	10.7619513710488
1759	2753.694	9	CAG-cre	Tamoxifen	11.1196572745934
1552	2692.493	9	UBC-cre	Tamoxifen	10.8725222825201
1570	2579.747	9	UBC-cre	Tamoxifen	10.4172440711134
1571	2758.526	9	UBC-cre	Tamoxifen	11.1391693133133
1579	3154.617	9	UBC-cre	Tamoxifen	12.7386194227122
1548	2325.198	9	UBC-cre	Tamoxifen	9.38935294029403
1544	249.406	9	WT	Tamoxifen	1.00712324689208
1545	345.1833	9	WT	Tamoxifen	1.3938803632187
1569	88.32095	9	WT	Tamoxifen	0.356647722719554
1572	130.6893	9	WT	Tamoxifen	0.527734826548091
1617	199.0273	9	WT	Tamoxifen	0.803689648990659
1618	207.1566	9	WT	Tamoxifen	0.836516473569698
1627	212.0323	9	WT	Tamoxifen	0.856204976712652
1733	223.41	9	WT	Tamoxifen	0.902149124672862
1786	176.2609	9	WT	Tamoxifen	0.711756934107922
1787	644.9332	9	WT	Tamoxifen	2.60429668256778
1728	868.1665	9	CAG-cre	Vehicle	3.38237538327372
1729	1246.235	9	CAG-cre	Vehicle	4.85532969283441
1764	1226.859	9	CAG-cre	Vehicle	4.77984082586441
1767	1318.888	9	CAG-cre	Vehicle	5.13838567198241
1768	1556.134	9	CAG-cre	Vehicle	6.06269573252973
1538	2486.316	9	UBC-cre	Vehicle	9.68668341088903
1563	1973.844	9	UBC-cre	Vehicle	7.69009326669773
1566	1806.153	9	UBC-cre	Vehicle	7.03676938193997
1613	2073.79	9	UBC-cre	Vehicle	8.07948273295412
1537	203.9048	9	WT	Vehicle	0.794412795300616
1553	273.763	9	WT	Vehicle	1.0665802378359
1564	442.4765	9	WT	Vehicle	1.72388778106171
1565	221.7841	9	WT	Vehicle	0.86407052131304
1612	298.1191	9	WT	Vehicle	1.16147156694449
1623	208.7807	9	WT	Vehicle	0.813409294395322
1624	216.9092	9	WT	Vehicle	0.845077918216836
1626	220.1591	9	WT	Vehicle	0.857739523747689
1778	319.2207	9	WT	Vehicle	1.24368336892912
1779	161.6189	9	WT	Vehicle	0.629666992255262
1546	4817.146	10	CAG-cre	Tamoxifen	13.2098277920649
1731	3195.226	10	CAG-cre	Tamoxifen	8.76211458335047
1732	4406.263	10	CAG-cre	Tamoxifen	12.0830831028471
1734	3244.16	10	CAG-cre	Tamoxifen	8.89630393803827
1751	2508.414	10	CAG-cre	Tamoxifen	6.87870306841535
1759	4367.398	10	CAG-cre	Tamoxifen	11.9765054825842
1548	3051.982	10	UBC-cre	Tamoxifen	8.36930345156278
1552	4012.579	10	UBC-cre	Tamoxifen	11.0035024041322
1570	3795.172	10	UBC-cre	Tamoxifen	10.4073176443617
1571	3976.856	10	UBC-cre	Tamoxifen	10.9055409393529
1579	4147.126	10	UBC-cre	Tamoxifen	11.3724641711077
1544	375.3081	10	WT	Tamoxifen	1.02918935194555
1545	850.1564	10	WT	Tamoxifen	2.33134300690115
1569	307.5024	10	WT	Tamoxifen	0.843249041994297
1572	230.9166	10	WT	Tamoxifen	0.633231486097606
1617	300.7198	10	WT	Tamoxifen	0.824649444227807
1618	400.6716	10	WT	Tamoxifen	1.0987424581217
1627	414.1888	10	WT	Tamoxifen	1.13581002556327
1733	181.3167	10	WT	Tamoxifen	0.497216065866697
1786	224.0887	10	WT	Tamoxifen	0.614507664319848
1787	361.7689	10	WT	Tamoxifen	0.992061454962077
1728	1232.287	10	CAG-cre	Vehicle	2.63039364726871
1729	1547.961	10	CAG-cre	Vehicle	3.30421953702321
1764	2007.037	10	CAG-cre	Vehicle	4.28414596164144
1767	1435.718	10	CAG-cre	Vehicle	3.0646298358007
1768	1967.636	10	CAG-cre	Vehicle	4.20004206368907
1538	3380.835	10	UBC-cre	Vehicle	7.21660368604368
1563	3182.254	10	UBC-cre	Vehicle	6.79272012574623
1566	2851.426	10	UBC-cre	Vehicle	6.08654707552447
1613	2395.525	10	UBC-cre	Vehicle	5.11339788691545
1537	409.1192	10	WT	Vehicle	0.873290511589959
1553	579.169	10	WT	Vehicle	1.23627244164304
1564	466.4893	10	WT	Vehicle	0.995750576966914
1565	317.6992	10	WT	Vehicle	0.678148805775238
1612	256.4942	10	WT	Vehicle	0.547502906580423
1623	547.2676	10	WT	Vehicle	1.16817690878504
1624	811.7878	10	WT	Vehicle	1.73281181417173
1626	351.6056	10	WT	Vehicle	0.750524136491015
1778	654.6442	10	WT	Vehicle	1.39737897494764
1779	290.5246	10	WT	Vehicle	0.620142923049
1731	3647.226766	11	CAG-cre	Tamoxifen	9.61981403087951
1732	2914.152295	11	CAG-cre	Tamoxifen	7.68627917432889
1734	2159.748729	11	CAG-cre	Tamoxifen	5.69648734761681
1751	3448.931634	11	CAG-cre	Tamoxifen	9.09679684125717
1759	3013.257368	11	CAG-cre	Tamoxifen	7.94767569089985
1546	2985.259305	11	UBC-cre	Tamoxifen	7.87382885423051
1548	3025.802831	11	UBC-cre	Tamoxifen	7.98076522131137
1570	3722.044376	11	UBC-cre	Tamoxifen	9.8171506761203
1571	3566.900452	11	UBC-cre	Tamoxifen	9.40794779605433
1579	3602.938354	11	UBC-cre	Tamoxifen	9.50300026675203
1544	343.393683	11	WT	Tamoxifen	0.905724700376031
1545	375.1866332	11	WT	Tamoxifen	0.989580815731435
1569	350.992526	11	WT	Tamoxifen	0.92576717681081
1572	338.8550147	11	WT	Tamoxifen	0.893753647355456
1617	409.8748298	11	WT	Tamoxifen	1.08107334464939
1618	666.2035453	11	WT	Tamoxifen	1.75715814334387
1627	363.0947832	11	WT	Tamoxifen	0.957687721127706
1733	221.2208278	11	WT	Tamoxifen	0.583485305337118
1786	343.4105337	11	WT	Tamoxifen	0.905769145268189
1728	1671.331985	11	CAG-cre	Vehicle	3.52885612037824
1730	1745.443097	11	CAG-cre	Vehicle	3.68533457798955
1764	1697.012562	11	CAG-cre	Vehicle	3.58307817927176
1767	1499.747352	11	CAG-cre	Vehicle	3.1665717341766
1768	1456.694414	11	CAG-cre	Vehicle	3.07566961232104
1538	3041.155023	11	UBC-cre	Vehicle	6.42110520964665
1552	3266.8633	11	UBC-cre	Vehicle	6.89766644455384
1563	3983.415652	11	UBC-cre	Vehicle	8.41059755316696
1566	3354.495969	11	UBC-cre	Vehicle	7.08269436427365
1613	2786.867154	11	UBC-cre	Vehicle	5.88420092557134
1537	537.1449765	11	WT	Vehicle	1.13412975690312
1553	317.6150837	11	WT	Vehicle	0.670613583715501
1564	421.9099937	11	WT	Vehicle	0.890822216578946
1565	484.8985648	11	WT	Vehicle	1.02381650295354
1612	763.4801073	11	WT	Vehicle	1.6120145330867
1623	402.3139073	11	WT	Vehicle	0.849446972133959
1624	409.8748298	11	WT	Vehicle	0.865411129990862
1626	379.7155021	11	WT	Vehicle	0.801732621414579
1778	390.283281	11	WT	Vehicle	0.824045466250172
1779	568.4020887	11	WT	Vehicle	1.20012613146081
1812	534.1665446	11	WT	Vehicle	1.12784108551181
1731	3228.938964	12	CAG-cre	Tamoxifen	8.41985800751752
1732	3262.349428	12	CAG-cre	Tamoxifen	8.50697992774632
1734	3209.685464	12	CAG-cre	Tamoxifen	8.36965212318364
1751	2989.612289	12	CAG-cre	Tamoxifen	7.79578408002061
1759	1562.715761	12	CAG-cre	Tamoxifen	4.07497477048305
1546	3794.731062	12	UBC-cre	Tamoxifen	9.89523093343803
1548	3313.716187	12	UBC-cre	Tamoxifen	8.64092510971117
1570	2635.385539	12	UBC-cre	Tamoxifen	6.87209398531233
1571	3286.763335	12	UBC-cre	Tamoxifen	8.57064221205723
1579	2482.317463	12	UBC-cre	Tamoxifen	6.47295003128499
1544	444.2604519	12	WT	Tamoxifen	1.15846411624942
1545	558.6206893	12	WT	Tamoxifen	1.45667259010089
1569	268.6357134	12	WT	Tamoxifen	0.700500872823612
1572	434.4367783	12	WT	Tamoxifen	1.13284767142144
1617	348.4309976	12	WT	Tamoxifen	0.908576952961467
1618	181.9299351	12	WT	Tamoxifen	0.474404823980091
1627	310.0700746	12	WT	Tamoxifen	0.808546098151753
1733	583.5734245	12	WT	Tamoxifen	1.52173993563625
1786	321.4600768	12	WT	Tamoxifen	0.838246938675078
1730	1424.436615	12	CAG-cre	Vehicle	2.99224158770167
1764	1770.37345	12	CAG-cre	Vehicle	3.71893351172589
1767	1498.994949	12	CAG-cre	Vehicle	3.14886248985712
1768	1349.797077	12	CAG-cre	Vehicle	2.83545010443133
1538	3262.365345	12	UBC-cre	Vehicle	6.85308504203658
1552	2865.758233	12	UBC-cre	Vehicle	6.01995264287773
1563	3052.716144	12	UBC-cre	Vehicle	6.41268562274713
1566	2786.930463	12	UBC-cre	Vehicle	5.85436315354845
1613	2985.753254	12	UBC-cre	Vehicle	6.27202008369772
1537	911.1533785	12	WT	Vehicle	1.9140135848885
1553	974.8941225	12	WT	Vehicle	2.04791052562941
1564	456.8696736	12	WT	Vehicle	0.959722898941073
1565	314.3457698	12	WT	Vehicle	0.660330179250311
1612	180.4688765	12	WT	Vehicle	0.379101794957087
1623	477.8533947	12	WT	Vehicle	1.00380233517499
1624	622.3078737	12	WT	Vehicle	1.30725051605005
1626	337.0877413	12	WT	Vehicle	0.708103082721082
1778	335.6576507	12	WT	Vehicle	0.705098964094504
1779	314.3451996	12	WT	Vehicle	0.660328981460157
1812	311.492822	12	WT	Vehicle	0.654337136832834
1732	4072.811412	13	CAG-cre	Tamoxifen	8.34599060427549
1734	3522.417645	13	CAG-cre	Tamoxifen	7.21812566201487
1751	4607.373948	13	CAG-cre	Tamoxifen	9.4414142444933
1546	5870.433254	13	UBC-cre	Tamoxifen	12.0296708648366
1548	3496.272456	13	UBC-cre	Tamoxifen	7.16454903406247
1570	4053.70322	13	UBC-cre	Tamoxifen	8.30683416545124
1571	3846.137021	13	UBC-cre	Tamoxifen	7.88149025153589
1579	4885.684187	13	UBC-cre	Tamoxifen	10.0117265925986
1544	263.5413327	13	WT	Tamoxifen	0.540047958044869
1545	357.6857126	13	WT	Tamoxifen	0.73296828521143
1569	482.3496956	13	WT	Tamoxifen	0.9884292740861
1572	577.565231	13	WT	Tamoxifen	1.1835446092789
1617	664.7106265	13	WT	Tamoxifen	1.36212264260152
1618	462.3556067	13	WT	Tamoxifen	0.947457458497294
1627	547.4541853	13	WT	Tamoxifen	1.1218411619362
1733	327.9021017	13	WT	Tamoxifen	0.671935816091842
1786	708.4009972	13	WT	Tamoxifen	1.45165279425184
1730	1732.870146	13	CAG-cre	Vehicle	3.21935719177314
1764	1374.022959	13	CAG-cre	Vehicle	2.5526844610537
1767	2361.891525	13	CAG-cre	Vehicle	4.38796437502754
1768	2299.915619	13	CAG-cre	Vehicle	4.27282442691411
1538	3190.570989	13	UBC-cre	Vehicle	5.92749992433644
1552	3685.909224	13	UBC-cre	Vehicle	6.84774816849279
1563	3917.631496	13	UBC-cre	Vehicle	7.27824595540383
1566	4069.320495	13	UBC-cre	Vehicle	7.56005649439359
1613	2474.006917	13	UBC-cre	Vehicle	4.59625435819611
1537	465.6830699	13	WT	Vehicle	0.865154347329588
1553	963.0164882	13	WT	Vehicle	1.78910927875307
1564	430.7337422	13	WT	Vehicle	0.800224860409665
1565	540.7784187	13	WT	Vehicle	1.00466783123722
1612	270.1308266	13	WT	Vehicle	0.501853887518201
1623	1073.095714	13	WT	Vehicle	1.99361643588892
1624	509.0405995	13	WT	Vehicle	0.945704742324549
1626	356.0335619	13	WT	Vehicle	0.661445527618531
1778	512.3751354	13	WT	Vehicle	0.951899702838856
1779	430.7261898	13	WT	Vehicle	0.800210829425687
1812	369.3109821	13	WT	Vehicle	0.686112556655722
