# Supplementary material for: Global huntingtin knockout in adult mice leads to fatal neurodegeneration that spares the pancreas
Source: Life Sci Alliance. 2024 Jul 25;7(9):e202402571. doi: 10.26508/lsa.202402571 (PMC11272958; doi:10.26508/lsa.202402571)
Supplement: Supplementary file 6 [file LSA-2024-02571_SdataFS3.zip › LSA-2024-02571_SdataFS3.ods]

## Sheet: S3 - plasma chem
Mouse	Genotype	Sex	Treatment	Albumin	Albumin:GlobulinRatio	ALT	AST	Bilirubin-Total	BUN	CO2	CreatineKise(CK)	Glucose	Phosphorus	Cholesterol
1533	Fl/Fl;UBC/+	Female	Tamoxifen	0.6	1	10	32	0	10	8	129	84	2.7	15
1535	Fl/Fl;UBC/+	Female	Tamoxifen	0.9	1.5	21	138	0.2	12	4	1716	83	3.6	26
1537	Fl/Fl	Male	Vehicle	1.2	1.3	10	22	0.1	12	17	104	115	3.4	31
1538	Fl/Fl;UBC/+	Male	Vehicle	1	1.7	9	29	0.1	12	8	181	87	2.9	26
1539	Fl/Fl;UBC/+	Female	Tamoxifen	0.9	1.5	11	61	0.2	10	4	670	62	3.3	28
1541	Fl/Fl;UBC/+	Female	Tamoxifen
1544	Fl/Fl	Female	Tamoxifen	1.2	1.3	11	35	0.1	12	12	155	113	3.5	32
1545	Fl/Fl	Female	Tamoxifen	1.2	2	10	56	0.1	12	6	272	95	3.3	27
1546	Fl/Fl;UBC/+	Female	Tamoxifen	1	1.4	10	28	0	10	12	103	115	3.5	30
1547	Fl/Fl	Female	Tamoxifen	0.9	1.3	12	183	0.1	11	2		91	2.9	15
1548	Fl/Fl;UBC/+	Female	Tamoxifen
1549	Fl/Fl	Female	Tamoxifen	1.4	1.6	12	32	0.1	15	10		132	4.4	31
1550	Fl/Fl;UBC/+	Female	Tamoxifen
1551	Fl/Fl	Female	Tamoxifen	1	1.7	5	22	0.1	12	5		80	3.3	15
1552	Fl/Fl;UBC/+	Male	Vehicle
1553	Fl/Fl	Male	Vehicle
1554	Fl/Fl	Male	Vehicle		2.3	8	76	0.1	10	5		88	2.8	15
1555	Fl/Fl;UBC/+	Male	Vehicle	1.3	1.4	11	30	0.1	18	10		118	3.5	15
1557	Fl/Fl;UBC/+	Male	Vehicle	1	1.3	8	19	0.1	13	9		95	2.6	25
1562	Fl/Fl;UBC/+	Female	Tamoxifen		3.5	10	90	0.1	9	0		67	2.9	15
1563	Fl/Fl;UBC/+	Female	Vehicle	1	1.4	19	203	0.2	11	5		94	3.9	15
1564	Fl/Fl	Female	Vehicle	1.1	1.6	7	15	0	12	10		117	3.5	15
1565	Fl/Fl	Female	Vehicle	1.3	1.3	11	69	0	14	8		116	3.8	28
1566	Fl/Fl;UBC/+	Female	Vehicle	0.8	1.6	6	28	0	10	4		77	2.5	15
1567	Fl/Fl;UBC/+	Female	Tamoxifen		1.2	31	54	0	9	5		102	3	31
1569	Fl/Fl	Male	Tamoxifen		2.7	12	143	0.3	12	0		70	2.9	15
1570	Fl/Fl;UBC/+	Male	Tamoxifen	1.3	1.3	14	45	0.1	21	9		104	3.7	35
1571	Fl/Fl;UBC/+	Male	Tamoxifen	1	1.1	21	54	0.1	18	7		104	4.5	34
1572	Fl/Fl	Male	Tamoxifen	1.3	1.4	9	36	0.1	15	7		106	4.1	30
1578	Fl/Fl	Female	Tamoxifen	1.1	1.2	9	34	0.1	11	6		112	3.9	30
1579	Fl/Fl;UBC/+	Male	Tamoxifen	1.1	1	25	47	0	17	12		98	3.8	37
1582	Fl/Fl	Male	Tamoxifen	1.3	1.3	15	19	0	14	9		111	3.9	36
1584	Fl/Fl;UBC/+	Male	Vehicle		1.8	8	85	0.1	10	2		56	3.5	15
1593	Fl/Fl	Female	Vehicle	0.9	1.3	9	40	0.1	13	11	202	110	3.5	15
1600	Fl/Fl;UBC/+	Female	Vehicle	0.8	2	14	115	0.1	11	3	3119	77	3.4	15
1602	Fl/Fl;UBC/+	Female	Vehicle	0.7	1.2	12	100	0.1	13		871	79	2.7	15
1603	Fl/Fl;UBC/+	Male	Tamoxifen	0.9	1	7	24	0	15	9		96	2.7	26
1605	Fl/Fl;UBC/+	Male	Tamoxifen	1.1	1.6	9	24	0.1	16	8		105	3.6	15
1606	Fl/Fl;UBC/+	Female	Vehicle	1.6	1.5	12	40	0.1	15	11	227	131	4.3	35
1607	Fl/Fl	Female	Vehicle	1.2	1.3	8	23	0	14	8	91	81	3.3	32
1608	Fl/Fl;UBC/+	Female	Vehicle	0.9	1.3	8	17	0	11	5	98	76	2.6	15
1609	Fl/Fl	Female	Vehicle	1.1	1.4	10	79	0.1	14	6	649	87	4.1	26
1610	Fl/Fl;UBC/+	Female	Vehicle	1	1.4	8	28	0.1	13	5	107	81	3.1	15
1611	Fl/Fl;UBC/+	Female	Tamoxifen		1.2	11	37	0	11	6		94	3.2	15
1612	Fl/Fl	Male	Vehicle
1613	Fl/Fl;UBC/+	Male	Vehicle		1.7	10	35	0	12	5		73	3	15
1614	WT	Female	Tamoxifen	1.2	1.6	10	46	0.1	11	11		110	3.7	28
1616	WT	Female	Tamoxifen	1.3	1.5	9	38	0.1	13	8		130	4.3	26
1617	WT	Male	Tamoxifen	1.2	1.4	7	36	0.1	11	11		115	3.2	32
1618	WT	Male	Tamoxifen		1.8	7	25	0.1	10	5		74	2.9	15
1619	WT	Female	Vehicle	1.1	1.2	8	42	0.1	10	8	158	124	3.2	15
1620	WT	Female	Vehicle	0.9	1.8	7	27	0	9	5	118	89	3	15
1621	WT	Female	Vehicle	1	1.7	7	26		9	8	129	89	3	15
1622	WT	Female	Vehicle	1	1.7	7	23	0.1	10	4	99	84	4.1	15
1623	WT	Male	Vehicle	0.9	1.3	13	34	0	12	6	123	94	3.4	27
1624	WT	Male	Vehicle
1625	WT	Male	Vehicle	1	1.1	11	63	0	14	7	476	99	3.8	28
1626	WT	Male	Vehicle	0.9	1.5	8	40	0.1	12	4	175	77	3.2	15
1627	WT	Male	Tamoxifen	1.1	1.4	8	20	0.1	12	8	105	106	3.5	30
1628	WT	Female	Tamoxifen	1.5	1.4	13	34	0.1	12	5	153	135	4.8	34
1629	WT	Female	Tamoxifen	1.3	1.6	11	26	0.1	12	6	107	123	4.5	31
1657	Fl/Fl	Male	Tamoxifen	1.2	1.3	9	20	0.1	15	9	132	120	4	31
1659	Fl/Fl;UBC/+	Male	Tamoxifen	1	1.1	13	53	0.1	15	4	1628	67	2.9	28
1661	Fl/Fl;UBC/+	Male	Tamoxifen
1663	Fl/Fl;UBC/+	Male	Tamoxifen	1.2	1.1	46	86	0.1	19	9		83	6	40
1673	Fl/Fl;UBC/+	Male	Vehicle	1	1.1	11	43	0.1	11	9	464	106	4	27
1674	Fl/Fl	Male	Vehicle	1	1.4	8	35	0.1	12	6	226	97	3.3	25
1676	Fl/Fl	Male	Vehicle
1677	Fl/Fl;UBC/+	Male	Vehicle	0.8	1.3	14	130	0.1	13	6	4200	85	7.2	15
1679	Fl/Fl	Female	Vehicle	1	1.4	16	77	0.1	12	7	368	116	3.5	15
1680	Fl/Fl;UBC/+	Female	Vehicle	0.9	1.3	15	75	0.1	12	6	285	78	3.7	15
1681	Fl/Fl;UBC/+	Female	Vehicle	0.7	1.8	9	42	0	11	4	163	60	2.7	15
1682	Fl/Fl;UBC/+	Female	Vehicle	1	1.1	18	67	0	14	7	225	63	4.6	15
1683	Fl/Fl;UBC/+	Female	Vehicle
1684	Fl/Fl	Female	Vehicle	1	1.7	11	71	0.1	14	9	737	124	4.4	15
1685	Fl/Fl;UBC/+	Male	Vehicle	1.2	1.2	11	40	0.1	13	4	1228	101	3.6	29
1686	Fl/Fl;UBC/+	Male	Vehicle	1.1	1.1	12	22	0.1	13	6		97	3.2	26
1687	Fl/Fl	Male	Vehicle	1	1.4	11	16	0.1	11	9	109	99	3.8	15
1688	Fl/Fl;UBC/+	Female	Tamoxifen	1	2	26	39	0.1	9	11	55	70	3.5	26
1689	Fl/Fl;UBC/+	Male	Tamoxifen	1.1	1.2	17	27	0.1	12	8	57	91	3.6	40
1690	Fl/Fl	Male	Tamoxifen	0.9	1.5	8	27	0.1	12	7	167	92	3.1	26
1691	Fl/Fl;UBC/+	Male	Tamoxifen	0.8	1.1	15	24	0.1	12	8	58	84	3.3	25
1694	Fl/Fl	Male	Vehicle		1.3	8	35	0.1	9	12		95	3.9	27
1695	Fl/Fl	Male	Vehicle	1.3	1.3	10	21	0	12	12		96	4.1	33
1696	Fl/Fl;UBC/+	Male	Vehicle
1702	Fl/Fl;UBC/+	Male	Vehicle
1718	Fl/Fl	Male	Vehicle	1.4	1.6	8	20	0.1	14	8		105	4.7	33
1726	Fl/Fl	Female	Vehicle		1.8	10	53	0.1	12	3		81	3.5	15
1727	Fl/Fl	Female	Vehicle	1	1.4	8	21	0.1	11	6		85	3.3	15
1733	Fl/Fl	Male	Tamoxifen	1.1	1.2	8	44	0.1	12	7		83	3.2	34
1735	Fl/Fl	Male	Tamoxifen	1.3	1.2	12	26	0.1	13	10		151	4.7	41
1737	Fl/Fl	Male	Tamoxifen	1	1.4	12	38	0.1	16	7		103	3.4	33
1738	Fl/Fl	Male	Tamoxifen	1.2	1.7	10	25	0	11	6		121	4.6	37
1742	Fl/Fl	Female	Vehicle		1.8	8	20	0.1	11	6		89	3.6	15
1749	Fl/Fl	Female	Tamoxifen		1.3	11	53	0.1	11	6		89	3.2	15
1753	Fl/Fl	Male	Tamoxifen	1.4	1.4	12	25	0.1	15	4		96	5.5	25
1766	Fl/Fl	Male	Vehicle	1.5	1.9	10	24	0	12	7		148	4.2	35
1778	WT	Female	Vehicle	1.1	1.2	9	31	0	10	4		58	4.2	27
1779	WT	Female	Vehicle	1.2	1.3	16	88	0	11	3		116	6	15
1786	WT	Female	Tamoxifen	1	0.8	13	34	0	12	4		116	5.3	35
1788	WT	Male	Tamoxifen	1.4	1.8	13	26	0	13	5		129	5.2	36
1789	WT	Male	Tamoxifen		1.3	8	33	0	12	4		73	3.4	15
1790	WT	Male	Tamoxifen	1.5	1.4	10	35	0.1	12	6		82	4.9	28
1791	WT	Male	Tamoxifen	1	2	11	63	0	10	5		81	5.2	25
1792	WT	Male	Vehicle	1	1.4	7	16	0.1	12	4		88	3.4	15
1793	WT	Male	Vehicle		1.5	9	50	0	11	4		89	3.6	26
1802	Fl/Fl	Male	Tamoxifen	1.5	1.5	10	20	0.1	13	6		140	4.4	44
1809	Fl/Fl	Male	Tamoxifen	1.4	1.2	10	23	0.1	14	7		95	3.5	40
1812	WT	Female	Vehicle	1	1	8	20	0	11	6		115	3.7	29
1813	WT	Male	Vehicle	1.5	1.3	12	27	0.1	14	8		157	5	46
1814	WT	Male	Vehicle	1.5	1.4	13	38	0.1	15	10		124	3.8	39
1816	Fl/Fl	Female	Tamoxifen		1.3	8	66	0.1	9	2		103	3.3	15
1817	Fl/Fl	Female	Tamoxifen	1	1.1	9	43	0	12	4		107	3.6	15
1819	Fl/Fl	Female	Tamoxifen	1.2	1.2	10	59	0	12	6		114	3.9	28
1821	Fl/Fl	Male	Vehicle	1.1	1.4	10	39	0	12	4		121	3.9	27
1826	Fl/Fl	Female	Vehicle		1.6	7	50	0.1	8	5		86	3.3	15
1828	Fl/Fl	Female	Vehicle	1.1	1.1	15	43	0.1	10	9		128	4.4	15
1830	Fl/Fl	Female	Tamoxifen
1835	Fl/Fl	Male	Vehicle		1.5	7	13	0	13	3		98	3.3	25
1872	WT	Female	Vehicle	1.1	1.4	12	32	0.1	12	5		102	3.8	25
1873	WT	Female	Vehicle	1.4	1.3	10	33	0.1	13	8		136	4.9	31
1874	WT	Female	Vehicle	1.2	1.3	12	27	0	10	7		88	3.6	15
1875	WT	Male	Vehicle	1.4	1.2	12	46	0.1	10	9		130	4	39
1876	WT	Male	Vehicle		1.8	12	35	0	10	4		91	3.4	15
1877	WT	Male	Vehicle	1.3	1.3	9	19	0.1	11	7		116	2.9	31
1878	WT	Female	Tamoxifen
1879	WT	Female	Tamoxifen		1.6	6	22	0.1	6	3		88	3.1	15
1880	WT	Female	Tamoxifen		1.4	6	20	0	9	4		80	2.7	15
1881	WT	Female	Tamoxifen	1	1.3	8	27	0	8	7		86	3.1	25
1882	WT	Female	Tamoxifen		1.6	10	19	0	8	3		75	3.4	15
1883	WT	Male	Tamoxifen	1.4	1.6	14	21	0.1	8	8		120	2.6	41
1884	WT	Male	Tamoxifen	1	1.7	14	38	0	10	4		103	3.7	26
1885	WT	Male	Tamoxifen		1.1	10	43	0.1	10	3		76	3.3	25
