# Supplementary material for: Global huntingtin knockout in adult mice leads to fatal neurodegeneration that spares the pancreas
Source: Life Sci Alliance. 2024 Jul 25;7(9):e202402571. doi: 10.26508/lsa.202402571 (PMC11272958; doi:10.26508/lsa.202402571)
Supplement: Supplementary file 7 [file LSA-2024-02571_TableS1.xlsx]

## Sheet: Sheet1
Test	Score = 0	Score = 1	Score = 2	Score = 3
Piloerection	None	Coat stands on end
Domed face	Absent	Mild	Severe
Palpebral closure	Eyes wide open	Eyes half closed	Eyes closed
Eye fur	Normal	Slightly pale	Very pale
Tail elevation	Horizontal	Elevated
Lordokyphosis	Absent	Mild	Severe
Hindlimb clasping	Absent	Tendency	Clenching on midline	Clasping immediately
Forelimb clasping	Absent	Tendency	Clasping immediately
Tremor	None	Mild	Marked
Gait	Normal	Abnormal	Limited movement
Vocalization	None	Provoked by handling
Initial activity	Alert, active	Quiet	Asleep
Respiration rate	Normal	Gasping irregular	Shallow
