# Supplementary material for: Global huntingtin knockout in adult mice leads to fatal neurodegeneration that spares the pancreas
Source: Life Sci Alliance. 2024 Jul 25;7(9):e202402571. doi: 10.26508/lsa.202402571 (PMC11272958; doi:10.26508/lsa.202402571)
Supplement: Supplementary file 8 [file LSA-2024-02571_SdataF3.zip › LSA-2024-02571_SdataF3.ods]

## Sheet: 03 - Balance beam
Mouse_id	Genotype	Treatment	Sex	Weight	Trial_1	Trial_2	Trial_3	Trial_avg	Pokes_trial
1537	Fl/Fl	Vehicle	M	34.4	8	9	8	8.33	0p,1p,1p
1544	Fl/Fl	Tamoxifen	F	25.8	5	4	5	4.67	0p,0p,0p
1545	Fl/Fl	Tamoxifen	F	25.8	5	6	5	5.33	0p,0p,0p
1547	Fl/Fl	Tamoxifen	F	21.4	10	14	12	12	0p,2p,3p
1549	Fl/Fl	Tamoxifen	F	24.3	6	5	7	6	0p,0p,0p
1551	Fl/Fl	Tamoxifen	F	25.1	6	8	7	7	0p,0p,0p
1553	Fl/Fl	Vehicle	M	34.4	13	7	8	9.33	0p,0p,0p
1554	Fl/Fl	Vehicle	M	34.8	7	5	7	6.33	0p,0p,0p
1564	Fl/Fl	Vehicle	F	26.3	5	11	8	8	0p,0p,0p
1565	Fl/Fl	Vehicle	F	26.2	8	9	10	9	0p,0p,0p
1569	Fl/Fl	Tamoxifen	M	28.1	9	10	9	9.33	0p,0p,0p
1572	Fl/Fl	Tamoxifen	M	28.6	5	5	4	4.67	0p,0p,0p
1578	Fl/Fl	Tamoxifen	F	26.2	7	7	8	7.33	0p,0p,0p
1582	Fl/Fl	Tamoxifen	M	31.6	7	9	8	8	0p,0p,1p
1607	Fl/Fl	Vehicle	F	27.4	7	8	8	7.67	0p,0p,1p
1609	Fl/Fl	Vehicle	F	26.9	8	8	6	7.33	0p,0p,0p
1612	Fl/Fl	Vehicle	M	35.9	9	8	7	8	0p,0p,0p
1614	WT	Tamoxifen	F	31.6	10	8	11	9.67	0p,0p,0p
1616	WT	Tamoxifen	F	29.4	5	10	10	8.33	0p,0p,1p
1617	WT	Tamoxifen	M	32.3	6	7	7	6.67	0p,0p,0p
1618	WT	Tamoxifen	M	32.6	13	8	8	9.67	0p,0p.0p
1619	WT	Vehicle	F	28.8	14	10	7	10.33	0p,0p,0p
1620	WT	Vehicle	F	28.8	7	7	9	7.67	0p,0p,0p
1621	WT	Vehicle	F	32	7	8	8	7.67	0p,0p,0p
1622	WT	Vehicle	F	26	6	7	7	6.67	0p,0p,0p
1623	WT	Vehicle	M	30.6	11	9	8	9.33	1p, 0p,0p
1624	WT	Vehicle	M	30.6	7	8	8	7.67	0p,0p,1p
1626	WT	Vehicle	M	30.6	7	7	7	7	1p,0p,0p
1627	WT	Tamoxifen	M	33.9	12	14	10	12	0p,1p,1p
1628	WT	Tamoxifen	F	32.8	7	7	11	8.33	0p,0p,1p
1629	WT	Tamoxifen	F	30.1	8	10	9	9	0p,1p,0p
1657	Fl/Fl	Tamoxifen	M	32.9	7	8	10	8.3333333	0p,0p,0p
1679	Fl/Fl	Vehicle	F	24.9	7	9	9	8.3333333	0p,0p,0p
1684	Fl/Fl	Vehicle	F	26.6	7	9	8	8	0p,0p,0p
1687	Fl/Fl	Vehicle	M	32.6	8	6	8	7.3333333	0p,0p,0p
1690	Fl/Fl	Tamoxifen	M	32.9	9	9	10	9.3333333	0p,0p,0p
1694	Fl/Fl	Vehicle	M	34.7	8	7	8	7.6666667	0p,0p,1p
1695	Fl/Fl	Vehicle	M	29.7	5	5	6	5.3333333	0p,0p,0p
1717	Fl/Fl;CAG/+	Vehicle	M	33.6	11	11	12	11.333333	0p,0p,1p
1723	Fl/Fl;CAG/+	Tamoxifen	M	31.8	21	17	14	17.333333	1p, 0p,0p
1726	Fl/Fl	Vehicle	F	31.6	5	8	11	8	0p,1p,1p
1727	Fl/Fl	Vehicle	F	28.1	12	13	13	12.666667	2p,1p,1p
1728	Fl/Fl;CAG/+	Vehicle	F	24.9	8	8	9	8.3333333	0p,0p,0p
1730	Fl/Fl;CAG/+	Vehicle	F	25.8	6	9	8	7.6666667	0p,0p,0p
1731	Fl/Fl;CAG/+	Tamoxifen	M	28.7	60	60	60	60	0p,0p,0p
1732	Fl/Fl;CAG/+	Tamoxifen	M	28.6	15	14	14	14.333333	0p,0p,0p
1733	Fl/Fl	Tamoxifen	M	31.3	10	12	12	11.333333	0p,0p,0p
1734	Fl/Fl;CAG/+	Tamoxifen	M	36	14	20	17	17	0p,0p,0p
1735	Fl/Fl	Tamoxifen	M	33.7	9	23	17	16.333333	0p,5p,1p
1737	Fl/Fl	Tamoxifen	M	36.8	11	9	9	9.6666667	0p,0p,0p
1738	Fl/Fl	Tamoxifen	M	34.5	13	13	13	13	1p,2p,1p
1739	Fl/Fl	Tamoxifen	M	36.9	14	17	18	16.333333	3p,4p, 3p
1742	Fl/Fl	Vehicle	F	27.1	8	13	11	10.666667	0p,2p,1p
1743	Fl/Fl;CAG/+	Vehicle	F	27.9	9	11	10	10	0p,0p,1p
1744	Fl/Fl;CAG/+	Vehicle	F	23	7	7	6	6.6666667	0p,0p,0p
1745	Fl/Fl;CAG/+	Vehicle	F	26	8	9	8	8.3333333	0p,0p,0p
1746	Fl/Fl	Vehicle	M	29.4	9	10	17	12	0p,0p,2p
1748	Fl/Fl;CAG/+	Vehicle	M	32.4	7	10	9	8.6666667	0p,1p,0p
1751	Fl/Fl;CAG/+	Tamoxifen	F	27	14	12	12	12.666667	0p,0p,0p
1752	Fl/Fl;CAG/+	Tamoxifen	M	29.3	22	13	11	15.333333	0p,1p,0p
1759	Fl/Fl;CAG/+	Tamoxifen	F	23.5	19	60	17	32	0p,0p,0p
1761	Fl/Fl;CAG/+	Tamoxifen	F	24	60	38	60	52.666667	0p,0p,0p
1764	Fl/Fl;CAG/+	Vehicle	M	27.9	5	8	7	6.6666667	0p,0p,0p
1765	Fl/Fl	Vehicle	M	27.7	11	16	14	13.666667	2p,2p,0p
1766	Fl/Fl	Vehicle	M	27.4	8	10	11	9.6666667	0p,2p,2p
1767	Fl/Fl;CAG/+	Vehicle	M	30.7	10	9	6	8.3333333	0p,1p,0p
1768	Fl/Fl;CAG/+	Vehicle	M	27.9	5	5	6	5.3333333	0p,0p,0p
1778	WT	Vehicle	F	26.8	9	10	12	10.333333	0p,1p,1p
1779	WT	Vehicle	F	27.5	22	17	11	16.666667	4p,2p,0p, blind in right eye
1786	WT	Tamoxifen	F	30	5	9	8	7.3333333	0p,1p,0p
1788	WT	Tamoxifen	M	33.9	10	13	13	12	0p,2p,0p
1789	WT	Tamoxifen	M	31.1	9	13	13	11.666667	0p,2p,2p
1790	WT	Tamoxifen	M	35.2	11	12	12	11.666667	1p,1p,0p
1791	WT	Tamoxifen	M	36.9	10	8	9	9	0p,0p,0p
1792	WT	Vehicle	M	29.7	14	14	13	13.666667	0p,0p,0p
1793	WT	Vehicle	M	28.2	11	10	10	10.333333	0p,0p,0p
1800	Fl/Fl;CAG/+	Tamoxifen	M	34.5	14	27	24	21.666667	1p,3p,3p
1806	Fl/Fl;CAG/+	Tamoxifen	F	24.4	60	60	60	60	0p,0p,0p
1808	Fl/Fl;CAG/+	Tamoxifen	M	30.4	12	10	11	11	0p,0p,0p
1810	Fl/Fl;CAG/+	Tamoxifen	M	26.7	9	9	10	9.3333333	0p,0p,0p
1812	WT	Vehicle	F	32.1	7	6	6	6.3333333	0p,0p,0p
1813	WT	Vehicle	M	36.2	10	11	11	10.666667	0p,0p,0p
1814	WT	Vehicle	M	32	13	20	19	17.333333	0p,1p,0p
1815	Fl/Fl;CAG/+	Tamoxifen	F	23.1	16	60	60	45.333333	0p,0p,0p
1816	Fl/Fl	Tamoxifen	F	26.9	11	11	13	11.666667	0p,0p,1p
1817	Fl/Fl	Tamoxifen	F	27.3	10	13	12	11.666667	0p,0p,0p
1818	Fl/Fl;CAG/+	Tamoxifen	F	27	13	13	12	12.666667	0p,0p,0p
1819	Fl/Fl	Tamoxifen	F	33.4	13	11	12	12	0p,0p,0p
1820	Fl/Fl	Tamoxifen	M	32.8	6	8	9	7.6666667	0p,0p,0p
1822	Fl/Fl;CAG/+	Vehicle	M	28.4	11	12	10	11	0p,1p,0p
1823	Fl/Fl;CAG/+	Vehicle	M	26.8	5	6	5	5.3333333	0p,0p,0p
1824	Fl/Fl;CAG/+	Vehicle	F	26.4	7	14	10	10.333333	0p,2p,2p
1825	Fl/Fl;CAG/+	Vehicle	F	26.5	8	9	9	8.6666667	0p,0p,0p
1826	Fl/Fl	Vehicle	F		6	9	7	7.3333333	0p,0p,0p
1827	Fl/Fl;CAG/+	Vehicle	F	29.3	11	12	9	10.666667	0p,0p,0p
1833	Fl/Fl;CAG/+	Vehicle	M	31.1	8	7	7	7.3333333	0p,0p,0p
1872	WT	Vehicle	F	29.4	7	7	10	8	0p,0p,2p
1873	WT	Vehicle	F	28.2	4	9	6	6.3333333	0p,0p,0p
1874	WT	Vehicle	F	30.6	8	9	14	10.333333	0p,1p,1p
1875	WT	Vehicle	M	34.1	13	12	14	13	0p,0p,0p
1876	WT	Vehicle	M	36.6	12	10	12	11.333333	0p,0p,0p
1877	WT	Vehicle	M	36	11	11	8	10	0p,0p,0p
1878	WT	Tamoxifen	F	30.8	8	10	9	9	0p,1p,0p
1879	WT	Tamoxifen	F	33.1	8	8	8	8	0p,0p,0p
1880	WT	Tamoxifen	F	30.9	9	8	9	8.6666667	0p,0p,0p
1881	WT	Tamoxifen	F	29.8	8	10	6	8	0p,0p,0p
1882	WT	Tamoxifen	F	29.2	6	7	7	6.6666667	0p,0p,1p
1883	WT	Tamoxifen	M	44.3	11	11	13	11.666667	0p,0p,0p
1884	WT	Tamoxifen	M	40.1	11	11	11	11	0p,0p,0p
1885	WT	Tamoxifen	M	37.9	10	11	11	10.666667	0p,0p,0p
1945	Fl/Fl;CAG/+	Tamoxifen	M	26.1	16	16	13	15	0p,1p,0p

## Sheet: 03 - Open field
Test	Group	Mouse_id	Genotype	Treatment	Sex	Weight	Apparatus	entries_edge	exits_edge	time_edge	distance_edge	first_exit_latency_edge	average_speed_edge	entries_center	exits_center	time_center	distance_center	first_exit_latency_center	average_speed_center	ratio	distance_total
14	1	1537	Fl/Fl	Vehicle	M	34.4	Open Field B	46	46	403.8	12.705	17.8	0.031	47	46	196.2	8.393	2.1	0.043	32.7	21.098
5	1	1544	Fl/Fl	Tamoxifen	F	25.8	Open Field A	72	71	438	19.494	10.4	0.045	72	72	162	9.088	7.1	0.056	27	28.582
6	1	1545	Fl/Fl	Tamoxifen	F	25.8	Open Field B	62	61	397.8	18.55	7.8	0.047	62	62	202.2	10.804	0.9	0.053	33.7	29.354
7	1	1547	Fl/Fl	Tamoxifen	F	21.4	Open Field A	51	50	442.8	24.341	9.6	0.055	51	51	157.2	9.404	1.9	0.06	26.2	33.745
8	1	1549	Fl/Fl	Tamoxifen	F	24.3	Open Field B	67	67	429.9	27.594	11.9	0.064	67	66	170.1	12.567	12.4	0.074	28.35	40.161
9	1	1551	Fl/Fl	Tamoxifen	F	25.1	Open Field A	87	86	486.7	40.209	1.2	0.083	86	86	113.3	13.169	1.3	0.116	18.88333333	53.378
32	1	1553	Fl/Fl	Vehicle	M	34.4	Open Field B	83	82	424.7	23.641	6.1	0.056	83	83	175.3	10.677	1	0.061	29.21666667	34.318
33	1	1554	Fl/Fl	Vehicle	M	34.8	Open Field A	109	108	397.5	26.584	2.6	0.067	108	108	202.5	19.094	2.6	0.094	33.75	45.678
12	1	1564	Fl/Fl	Vehicle	F	26.3	Open Field B	67	66	461.6	24.403	16.9	0.053	66	66	138.4	9.964	18.3	0.072	23.06666667	34.367
13	1	1565	Fl/Fl	Vehicle	F	26.2	Open Field A	70	69	428.5	26.801	16.1	0.063	70	70	171.5	12.321	1.4	0.072	28.58333333	39.122
10	1	1569	Fl/Fl	Tamoxifen	M	28.1	Open Field B	51	51	453.5	12.116	2.2	0.027	52	51	146.5	7.479	1.3	0.051	24.41666667	19.595
11	1	1572	Fl/Fl	Tamoxifen	M	28.6	Open Field A	79	78	390.5	27.363	9.3	0.07	79	79	209.5	16.426	5.6	0.078	34.91666667	43.789
3	1	1578	Fl/Fl	Tamoxifen	F	26.2	Open Field A	27	26	557.2	6.447	1.5	0.012	27	27	42.8	2.972	1.2	0.069	7.133333333	9.419
4	1	1582	Fl/Fl	Tamoxifen	M	31.6	Open Field B	69	68	448.6	22.26	13.5	0.05	69	69	151.4	12.945	9.3	0.085	25.23333333	35.205
23	1	1607	Fl/Fl	Vehicle	F	27.4	Open Field A	68	67	401.3	15.815	18.5	0.039	68	68	198.7	10.949	7.4	0.055	33.11666667	26.764
24	1	1609	Fl/Fl	Vehicle	F	26.9	Open Field B	105	105	397.6	31.154	3.5	0.078	106	105	202.4	18.768	0.5	0.093	33.73333333	49.922
15	1	1612	Fl/Fl	Vehicle	M	35.9	Open Field A	75	74	456.8	20.982	16.2	0.046	75	75	143.2	12.121	4	0.085	23.86666667	33.103
19	1	1614	WT	Tamoxifen	F	31.6	Open Field A	78	77	424.7	28.519	4.9	0.067	78	78	175.3	17.108	1.5	0.098	29.21666667	45.627
20	1	1616	WT	Tamoxifen	F	29.4	Open Field B	73	72	403.9	26.984	7.5	0.067	73	73	196.1	12.883	1	0.066	32.68333333	39.867
16	1	1617	WT	Tamoxifen	M	32.3	Open Field B	73	73	398.2	18.664	5	0.047	74	73	201.8	11.71	0.8	0.058	33.63333333	30.374
17	1	1618	WT	Tamoxifen	M	32.6	Open Field A	77	76	436.1	24.258	7	0.056	77	77	163.9	14.374	0.8	0.088	27.31666667	38.632
25	1	1619	WT	Vehicle	F	28.8	Open Field A	71	70	436.1	23.351	4.8	0.054	71	71	163.9	10.706	0.9	0.065	27.31666667	34.057
26	1	1620	WT	Vehicle	F	28.8	Open Field B	56	55	440	25.056	3.8	0.057	56	56	160	9.086	2.6	0.057	26.66666667	34.142
27	1	1621	WT	Vehicle	F	32	Open Field A	84	83	480.2	38.206	27.2	0.08	84	84	119.8	13.683	0.6	0.114	19.96666667	51.889
28	1	1622	WT	Vehicle	F	26	Open Field B	72	72	523.1	50.737	22.9	0.097	72	71	76.9	11.45	23.3	0.149	12.81666667	62.187
29	1	1623	WT	Vehicle	M	30.6	Open Field A	66	65	434.4	20.564	13.5	0.047	66	66	165.6	11.11	5.4	0.067	27.6	31.674
30	1	1624	WT	Vehicle	M	30.6	Open Field B	69	68	436.9	21.68	3.6	0.05	69	69	163	12.906	1.5	0.079	27.1711952	34.586
31	1	1626	WT	Vehicle	M	30.6	Open Field A	80	79	468.2	24.06	10.5	0.051	79	79	131.8	11.503	12.2	0.087	21.96666667	35.563
18	1	1627	WT	Tamoxifen	M	33.9	Open Field B	75	74	381.6	12.397	6.5	0.032	75	75	218.4	8.584	0.8	0.039	36.4	20.981
21	1	1628	WT	Tamoxifen	F	32.8	Open Field A	83	83	451.7	31.587	7.1	0.07	84	83	148.3	16.131	1.4	0.109	24.71666667	47.718
22	1	1629	WT	Tamoxifen	F	30.1	Open Field B	85	85	461.8	36.572	13.7	0.079	85	84	138.1	15.103	16.1	0.109	23.02050342	51.675
52	2	1657	WT	Tamoxifen	M	32.9	Open Field B	102	102	456	37.718	4.2	0.083	103	102	144	17.387	1	0.121	24	55.105
43	2	1679	Fl/Fl	Vehicle	F	24.9	Open Field A	62	61	526.9	59.171	23.4	0.112	62	62	73.1	9.758	2.7	0.133	12.18333333	68.929
44	2	1684	Fl/Fl	Vehicle	F	26.6	Open Field B	103	102	454	35.368	2.1	0.078	103	103	146	18.256	0.7	0.125	24.33333333	53.624
42	2	1687	Fl/Fl	Vehicle	M	32.6	Open Field B	84	83	452.9	30.676	5	0.068	84	84	147.1	17.396	4.7	0.118	24.51666667	48.072
54	2	1690	Fl/Fl	Tamoxifen	M	32.9	Open Field B	64	63	429.9	18.825	2.5	0.044	63	63	170.1	10.952	4.1	0.064	28.35	29.777
41	2	1694	Fl/Fl	Vehicle	M	34.7	Open Field B	115	115	415.5	38.214	1.3	0.092	116	115	184.5	21.055	0.6	0.114	30.75	59.269
40	2	1695	Fl/Fl	Vehicle	M	29.7	Open Field A	84	83	450.7	32.314	4.7	0.072	84	84	149.3	15.44	0.8	0.103	24.88333333	47.754
62	3	1717	Fl/Fl;CAG/+	Vehicle	M	33.6	Open Field B	90	89	457	28.415	2.7	0.062	89	89	143	14.506	4.3	0.101	23.83333333	42.921
83	3	1723	Fl/Fl;CAG/+	Tamoxifen	M	31.8	Open Field A	87	86	399.3	22.037	2.4	0.055	86	86	200.7	16.416	3.4	0.082	33.45	38.453
87	3	1726	Fl/Fl	Vehicle	F	31.6	Open Field A	76	75	489.2	35.851	10.8	0.073	75	75	110.8	12.359	11.1	0.112	18.46666667	48.21
88	3	1727	Fl/Fl	Vehicle	F	28.1	Open Field B	102	101	426.2	29.659	7.3	0.07	101	101	173.8	14.367	9.2	0.083	28.96666667	44.026
65	3	1728	Fl/Fl;CAG/+	Vehicle	F	24.9	Open Field A	32	32	506.4	12.032	7	0.024	33	32	93.6	7.362	6.5	0.079	15.6	19.394
66	3	1730	Fl/Fl;CAG/+	Vehicle	F	25.8	Open Field B	58	58	507.7	15.071	8.9	0.03	58	57	92.3	6.887	9.8	0.075	15.38333333	21.958
89	3	1731	Fl/Fl;CAG/+	Tamoxifen	M	28.7	Open Field A	32	31	463.8	5.927	8	0.013	32	32	136.2	2.549	6.6	0.019	22.7	8.476
90	3	1732	Fl/Fl;CAG/+	Tamoxifen	M	28.6	Open Field B	70	70	409.1	17.052	1.6	0.042	70	69	190.9	8.056	1.9	0.042	31.81666667	25.108
76	3	1733	Fl/Fl	Tamoxifen	M	31.3	Open Field B	30	29	536.4	10.985	132.8	0.02	30	30	63.6	3.55	6.1	0.056	10.6	14.535
82	3	1734	Fl/Fl;CAG/+	Tamoxifen	M	36	Open Field B	33	32	488.1	9.238	173.9	0.019	33	33	111.9	3.835	7.1	0.034	18.65	13.073
77	3	1735	Fl/Fl	Tamoxifen	M	33.7	Open Field A	77	77	403.6	18.361	3.4	0.045	78	77	196.4	12.717	1.7	0.065	32.73333333	31.078
63	3	1737	Fl/Fl	Tamoxifen	M	36.8	Open Field A	60	59	345.6	13.946	4	0.04	60	60	254.4	9.828	1.3	0.039	42.4	23.774
64	3	1738	Fl/Fl	Tamoxifen	M	34.5	Open Field B	65	64	464.6	23.537	1.9	0.051	65	65	135.4	11.272	1.7	0.083	22.56666667	34.809
81	3	1739	Fl/Fl	Tamoxifen	M	36.9	Open Field A	69	69	408.9	17.654	7.9	0.043	70	69	191.1	11.808	6.1	0.062	31.85	29.462
61	3	1742	Fl/Fl	Vehicle	F	27.1	Open Field A	75	74	441.6	18.406	6.9	0.042	75	75	158.4	8.917	2.2	0.056	26.4	27.323
73	3	1743	Fl/Fl;CAG/+	Vehicle	F	27.9	Open Field A	103	103	410.2	24.512	8.2	0.06	104	103	189.8	15.863	4.2	0.084	31.63333333	40.375
74	3	1744	Fl/Fl;CAG/+	Vehicle	F	23	Open Field B	89	88	428.4	19.185	14	0.045	89	89	171.6	10.489	1	0.061	28.6	29.674
75	3	1745	Fl/Fl;CAG/+	Vehicle	F	26	Open Field A	92	91	474.1	30.872	15.6	0.065	91	91	125.9	12.253	15.7	0.097	20.98333333	43.125
59	3	1746	Fl/Fl	Vehicle	M	29.4	Open Field A	74	73	360	11.711	8.7	0.033	74	74	240	7.971	5.8	0.033	40	19.682
60	3	1748	Fl/Fl;CAG/+	Vehicle	M	32.4	Open Field B	98	97	431	18.769	3.4	0.044	98	98	169	14.028	3.1	0.083	28.16666667	32.797
86	3	1749	Fl/Fl	Vehicle	F		Open Field B	84	83	426.5	26.016	1.5	0.061	83	83	173.5	12.778	3.2	0.074	28.91666667	38.794
85	3	1751	Fl/Fl;CAG/+	Tamoxifen	F	27	Open Field A	58	57	432	24.502	6.5	0.057	58	58	168	9.308	0.6	0.055	28	33.81
84	3	1752	Fl/Fl;CAG/+	Tamoxifen	M	29.3	Open Field B	71	71	425.9	21.739	2.1	0.051	71	70	174.1	10.151	4.2	0.058	29.01666667	31.89
55	3	1759	Fl/Fl;CAG/+	Tamoxifen	F	23.5	Open Field A	39	38	451.1	14.386	93	0.032	39	39	148.9	4.612	85.5	0.031	24.81666667	18.998
56	3	1761	Fl/Fl;CAG/+	Tamoxifen	F	24	Open Field B	66	65	434	12.669	10.3	0.029	66	66	166	8.342	3.8	0.05	27.66666667	21.011
78	3	1764	Fl/Fl;CAG/+	Vehicle	M	27.9	Open Field B	82	82	486.2	22.711	3	0.047	82	81	113.8	9.779	5	0.086	18.96666667	32.49
92	3	1765	Fl/Fl	Vehicle	M	27.7	Open Field B	83	82	468	32.235	3.4	0.069	83	83	132	12.926	0.5	0.098	22	45.161
91	3	1766	Fl/Fl	Vehicle	M	27.4	Open Field A	80	80	471.8	30.492	8.5	0.065	80	79	128.2	12.443	9.7	0.097	21.36666667	42.935
80	3	1767	Fl/Fl;CAG/+	Tamoxifen	M	30.7	Open Field B	52	52	430.8	19.719	8.1	0.046	53	52	169.2	8.052	1.7	0.048	28.2	27.771
79	3	1768	Fl/Fl;CAG/+	Vehicle	M	27.9	Open Field A	116	116	416.7	25.037	5.8	0.06	117	116	183.3	13.122	3.7	0.072	30.55	38.159
57	3	1778	WT	Vehicle	F	26.8	Open Field A	63	62	508	27.462	4.4	0.054	63	63	92	9.394	1.1	0.102	15.33333333	36.856
58	3	1779	WT	Vehicle	F	27.5	Open Field B	73	72	481.1	25.251	1.4	0.052	73	73	118.9	11.127	1.4	0.094	19.81666667	36.378
110	4	1786	WT	Tamoxifen	F	30	Open Field B	93	92	456.2	23.807	4.6	0.052	92	92	143.8	11.887	5.8	0.083	23.96666667	35.694
69	3	1788	WT	Tamoxifen	M	33.9	Open Field A	61	60	432	18.247	1.9	0.042	61	61	168	10.781	1.1	0.064	28	29.028
70	3	1789	WT	Tamoxifen	M	31.1	Open Field B	63	62	460.3	20.197	10.3	0.044	63	63	139.7	8.529	1.1	0.061	23.28333333	28.726
71	3	1790	WT	Tamoxifen	M	35.2	Open Field A	97	96	411.8	25.931	3.4	0.063	96	96	188.2	14.749	3.8	0.078	31.36666667	40.68
72	3	1791	WT	Tamoxifen	M	36.9	Open Field B	70	69	434.3	23.866	5	0.055	69	69	165.7	8.898	7.3	0.054	27.61666667	32.764
67	3	1792	WT	Vehicle	M	29.7	Open Field A	80	79	475.5	34.975	5.4	0.074	79	79	124.5	14.516	6.8	0.117	20.75	49.491
68	3	1793	WT	Vehicle	M	28.2	Open Field B	78	77	480.3	24.183	3.7	0.05	77	77	119.7	11.917	6.8	0.1	19.95	36.1
111	4	1800	Fl/Fl;CAG/+	Tamoxifen	M	34.5	Open Field A	60	59	464.6	14.977	12.7	0.032	60	60	135.4	6.459	6.2	0.048	22.56666667	21.436
103	4	1806	Fl/Fl;CAG/+	Tamoxifen	F	24.4	Open Field A	46	45	517.4	17.121	6.7	0.033	46	46	82.6	6.854	2.2	0.083	13.76666667	23.975
105	4	1808	Fl/Fl;CAG/+	Tamoxifen	M	30.4	Open Field A	43	42	522.2	16.584	3.6	0.032	43	43	77.8	3.746	2	0.048	12.96666667	20.33
106	4	1810	Fl/Fl;CAG/+	Tamoxifen	M	26.7	Open Field B	71	71	499.2	20.832	4.7	0.042	72	71	100.8	7.721	1.3	0.077	16.8	28.553
109	4	1812	WT	Vehicle	F	32.1	Open Field A	81	81	439	27.335	0.8	0.062	81	80	161	8.813	0.9	0.055	26.83333333	36.148
107	4	1813	WT	Vehicle	M	36.2	Open Field A	85	85	440.8	28.103	3.1	0.064	86	85	159.2	15.644	0.5	0.098	26.53333333	43.747
108	4	1814	WT	Vehicle	M	32	Open Field B	81	80	432.4	22.351	7.5	0.052	81	81	167.6	13.225	1.2	0.079	27.93333333	35.576
104	4	1815	Fl/Fl;CAG/+	Tamoxifen	F	23.1	Open Field B	75	74	440.5	10.356	6.3	0.024	75	75	159.5	7.335	1.2	0.046	26.58333333	17.691
93	4	1816	Fl/Fl	Tamoxifen	F	26.9	Open Field A	84	83	448.5	25.995	3	0.058	84	84	151.5	13.587	1.6	0.09	25.25	39.582
94	4	1817	Fl/Fl	Tamoxifen	F	27.3	Open Field B	77	76	425.3	22.296	3	0.052	77	77	174.7	11.015	1.7	0.063	29.11666667	33.311
97	4	1818	Fl/Fl;CAG/+	Tamoxifen	F	27	Open Field A	75	74	468.8	26.529	5	0.057	74	74	131.2	10.989	6.6	0.084	21.86666667	37.518
95	4	1819	Fl/Fl	Tamoxifen	F	33.4	Open Field A	61	60	441.8	17.833	4	0.04	60	60	158.2	10.023	4.8	0.063	26.36666667	27.856
96	4	1820	Fl/Fl	Tamoxifen	M	32.8	Open Field B	92	91	370.7	22.981	5	0.062	91	91	229.3	13.444	6.6	0.059	38.21666667	36.425
113	4	1822	Fl/Fl;CAG/+	Vehicle	M	28.4	Open Field A	74	73	438	23.571	6.7	0.054	74	74	162	13.165	3.8	0.081	27	36.736
114	4	1823	Fl/Fl;CAG/+	Vehicle	M	26.8	Open Field B	59	58	498.4	30.338	6.9	0.061	59	59	101.6	9.632	2.5	0.095	16.93333333	39.97
99	4	1824	Fl/Fl;CAG/+	Vehicle	F	26.4	Open Field A	86	85	454.2	24.426	1.2	0.054	86	86	145.8	13.468	0.9	0.092	24.3	37.894
100	4	1825	Fl/Fl;CAG/+	Vehicle	F	26.5	Open Field B	59	59	490.8	31.043	10.1	0.063	60	59	109.2	9.42	1.4	0.086	18.2	40.463
102	4	1826	Fl/Fl	Vehicle	F		Open Field B	94	94	403.5	25.297	3.3	0.063	95	94	196.5	13.745	0.6	0.07	32.75	39.042
101	4	1827	Fl/Fl;CAG/+	Vehicle	F	29.3	Open Field A	46	45	497.6	21.166	9.6	0.043	46	46	102.4	7.303	0.5	0.071	17.06666667	28.469
98	4	1833	Fl/Fl;CAG/+	Vehicle	M	31.1	Open Field B	98	97	473.5	31.602	1.9	0.067	98	98	126.5	13.907	0.6	0.11	21.08333333	45.509
37	2	1872	WT	Vehicle	F	29.4	Open Field A	109	108	360.2	23.083	4.1	0.064	109	109	239.8	19.445	0.8	0.081	39.96666667	42.528
39	2	1873	WT	Vehicle	F	28.2	Open Field B	67	66	444.8	31.092	3	0.07	66	66	155.2	11.121	4.5	0.072	25.86666667	42.213
38	2	1874	WT	Vehicle	F	30.6	Open Field A	76	76	396.7	25.724	3.6	0.065	76	75	203.3	12.164	5.2	0.06	33.88333333	37.888
34	2	1875	WT	Vehicle	M	34.1	Open Field B	78	77	438.4	31.574	7.7	0.072	78	78	161.6	13.848	5.9	0.086	26.93333333	45.422
35	2	1876	WT	Vehicle	M	36.6	Open Field A	67	66	475.6	32.465	7.2	0.068	67	67	124.4	11.183	1.5	0.09	20.73333333	43.648
36	2	1877	WT	Vehicle	M	36	Open Field B	92	91	414.8	26.112	3.5	0.063	92	92	185.2	16.567	0.8	0.089	30.86666667	42.679
48	2	1878	WT	Tamoxifen	F	30.8	Open Field B	106	105	431.9	25.097	5.9	0.058	106	106	168.1	15.157	4.7	0.09	28.01666667	40.254
49	2	1879	WT	Tamoxifen	F	33.1	Open Field A	108	107	454.5	28.165	3.1	0.062	108	108	145.5	13.233	1.8	0.091	24.25	41.398
50	2	1880	WT	Tamoxifen	F	30.9	Open Field B	102	101	465.8	38.864	3.9	0.083	101	101	134.2	14.898	4.7	0.111	22.36666667	53.762
51	2	1881	WT	Tamoxifen	F	29.8	Open Field A	79	78	460.5	36.337	2.3	0.079	78	78	139.5	15.347	3.1	0.11	23.25	51.684
53	2	1882	Fl/Fl	Tamoxifen	F	29.2	Open Field A	98	98	448.2	25.092	4	0.056	99	98	151.8	12.781	2.9	0.084	25.3	37.873
45	2	1883	WT	Tamoxifen	M	44.3	Open Field A	64	63	433.3	17.508	3.2	0.04	64	64	166.7	9.1	2.2	0.055	27.78333333	26.608
47	2	1884	WT	Tamoxifen	M	40.1	Open Field B	85	84	394.6	21.951	2.5	0.056	84	84	205.4	16.989	4.9	0.083	34.23333333	38.94
46	2	1885	WT	Tamoxifen	M	37.9	Open Field A	91	90	412.8	25.493	2.4	0.062	91	91	187.2	15.351	0.9	0.082	31.2	40.844
112	4	1945	Fl/Fl;CAG/+	Tamoxifen	M	26.1	Open Field B	71	70	502.5	23.208	7.2	0.046	70	70	97.5	10.665	8.8	0.109	16.25	33.873

## Sheet: 03 - SHIRPA
Mouse number	Genotype	Treatment	Sex	Measure	3	4	5	6	7	8	9	10	11	12	13
1709	CAG-cre	Tamoxifen	F	Domed face	0	0	0
1720	CAG-cre	Tamoxifen	F	Domed face	0	0	0
1751	CAG-cre	Tamoxifen	F	Domed face				0	0	0	0	0	0	0	0
1759	CAG-cre	Tamoxifen	F	Domed face				0	0	0	0	0	0	0
1731	CAG-cre	Tamoxifen	M	Domed face	0	0	0	0	0	0	0	0	0	0
1732	CAG-cre	Tamoxifen	M	Domed face	0	0	0	0	0	0	0	0	0	0	0
1734	CAG-cre	Tamoxifen	M	Domed face	0	0	0	0	0	0	0	0	0	0	0
1728	CAG-cre	Vehicle	F	Domed face	0	0	0	1	0	0	0	0	0
1729	CAG-cre	Vehicle	F	Domed face	0	0	0	0	0	0	0	0
1730	CAG-cre	Vehicle	F	Domed face									0	0	0
1764	CAG-cre	Vehicle	M	Domed face	0	0	0	0	0	0	0	0	0	0	0
1767	CAG-cre	Vehicle	M	Domed face	0	0	0	0	0	0	0	0	0	0	0
1768	CAG-cre	Vehicle	M	Domed face	0	0	0	0	0	0	0	0	0	0	0
1546	UBC-cre	Tamoxifen	F	Domed face	0	0	0	0	0	0	0	0	0	0	0
1548	UBC-cre	Tamoxifen	F	Domed face	0	0	0	0	0	0	0	0	0	0	0
1570	UBC-cre	Tamoxifen	M	Domed face	0	0	0	0	0	0	0	0	0	0	0
1571	UBC-cre	Tamoxifen	M	Domed face	0	0	0	0	0	0	0	0	0	0	0
1579	UBC-cre	Tamoxifen	M	Domed face	0	0	0	0	0	0	0	0	0	0	0
1563	UBC-cre	Vehicle	F	Domed face	0	0	0	0	0	0	0	0	0	0	0
1566	UBC-cre	Vehicle	F	Domed face	0	0	0	0	0	0	0	0	0	0	0
1538	UBC-cre	Vehicle	M	Domed face	0	0	0	0	0	0	0	0	0	0	0
1552	UBC-cre	Vehicle	M	Domed face	0	0	0	0	0	0	0	0	0	0	0
1613	UBC-cre	Vehicle	M	Domed face	0	0	0	0	0	0	0	0	0	0	0
1537	Fl/Fl	Vehicle	M	Domed face	0	0	0	0	0	0	0	0	0	0	0
1537	Fl/Fl	Vehicle	M	Eye fur	0	0	0	0	0	0	0	0	0	0	0
1537	Fl/Fl	Vehicle	M	Forelimb clasping	0	0	0	0	0	0	0	0	0	0	0
1537	Fl/Fl	Vehicle	M	Gait	0	0	0	0	0	0	0	0	0	0	0
1537	Fl/Fl	Vehicle	M	Hindlimb clasping	0	0	0	0	0	0	0	0	0	0	0
1537	Fl/Fl	Vehicle	M	Initial Activity	0	0	0	0	0	0	0	0	0	0	0
1537	Fl/Fl	Vehicle	M	Lordokyphosis	0	0	0	0	0	0	0	0	0	0	0
1537	Fl/Fl	Vehicle	M	Palpebral closure	0	0	0	0	0	0	0	0	0	0	0
1537	Fl/Fl	Vehicle	M	Piloerection	0	0	0	0	0	0	0	0	0	0	0
1537	Fl/Fl	Vehicle	M	Respiration Rate	0	0	0	0	0	0	0	0	0	0	0
1537	Fl/Fl	Vehicle	M	Tail Elevation	0	0	1	0	0	0	0	0	0	0	0
1537	Fl/Fl	Vehicle	M	Tremor	0	0	0	0	0	0	0	0	0	0	0
1537	Fl/Fl	Vehicle	M	Vocalization	0	0	0	0	0	0	0	0	0	0	0
1537	Fl/Fl	Vehicle	M	Weight	26.1	28	29.1	30.4	30.6	32.7	32.5	32.9	33.7	34.1	34.9
1544	Fl/Fl	Tamoxifen	F	Domed face	0	0	0	0	0	0	0	0	0	0	0
1544	Fl/Fl	Tamoxifen	F	Eye fur	0	0	0	0	0	0	0	0	0	0	0
1544	Fl/Fl	Tamoxifen	F	Forelimb clasping	0	0	0	0	0	0	0	0	0	0	0
1544	Fl/Fl	Tamoxifen	F	Gait	0	0	0	0	0	0	0	0	0	0	0
1544	Fl/Fl	Tamoxifen	F	Hindlimb clasping	0	0	0	0	0	0	0	0	0	0	0
1544	Fl/Fl	Tamoxifen	F	Initial Activity	0	0	0	1	0	0	0	0	0	0	0
1544	Fl/Fl	Tamoxifen	F	Lordokyphosis	0	0	0	0	0	0	0	0	0	0	0
1709	CAG-cre	Tamoxifen	F	Eye fur	0	0	0
1720	CAG-cre	Tamoxifen	F	Eye fur	0	0	0
1751	CAG-cre	Tamoxifen	F	Eye fur				0	0	0	0	0	0	0	1
1759	CAG-cre	Tamoxifen	F	Eye fur				0	0	0	0	1	0	0
1731	CAG-cre	Tamoxifen	M	Eye fur	0	0	0	0	0	0	1	0	0	0
1732	CAG-cre	Tamoxifen	M	Eye fur	0	0	0	0	0	1	1	1	0	1	0
1734	CAG-cre	Tamoxifen	M	Eye fur	0	0	0	0	0	0	0	1	0	0	1
1728	CAG-cre	Vehicle	F	Eye fur	0	0	0	0	0	0	0	0	0
1729	CAG-cre	Vehicle	F	Eye fur	0	0	0	0	0	0	0	0
1730	CAG-cre	Vehicle	F	Eye fur									0	0	0
1764	CAG-cre	Vehicle	M	Eye fur	0	0	0	0	0	0	0	0	0	0	1
1767	CAG-cre	Vehicle	M	Eye fur	0	0	0	0	0	0	1	0	0	0	0
1768	CAG-cre	Vehicle	M	Eye fur	0	0	0	0	0	0	0	0	0	0	0
1546	UBC-cre	Tamoxifen	F	Eye fur	0	0	0	0	0	0	0	0	0	1	1
1548	UBC-cre	Tamoxifen	F	Eye fur	0	0	0	0	0	0	1	0	0	1	1
1570	UBC-cre	Tamoxifen	M	Eye fur	0	0	0	0	0	0	0	1	0	0	0
1571	UBC-cre	Tamoxifen	M	Eye fur	0	0	0	0	0	0	0	0	0	0	0
1579	UBC-cre	Tamoxifen	M	Eye fur	0	0	0	0	0	0	0	0	0	0	0
1563	UBC-cre	Vehicle	F	Eye fur	0	0	0	0	0	0	0	0	0	0	0
1566	UBC-cre	Vehicle	F	Eye fur	0	0	0	0	0	0	0	0	0	0	0
1538	UBC-cre	Vehicle	M	Eye fur	0	0	0	0	0	0	1	0	1	1	0
1552	UBC-cre	Vehicle	M	Eye fur	0	0	0	0	0	0	0	0	0	0	0
1613	UBC-cre	Vehicle	M	Eye fur	0	0	0	0	0	0	0	0	0	0	1
1544	Fl/Fl	Tamoxifen	F	Palpebral closure	0	0	0	0	0	0	0	0	0	0	0
1544	Fl/Fl	Tamoxifen	F	Piloerection	0	0	0	0	0	0	0	0	0	0	0
1544	Fl/Fl	Tamoxifen	F	Respiration Rate	0	0	0	0	0	0	0	0	0	0	0
1544	Fl/Fl	Tamoxifen	F	Tail Elevation	0	0	0	0	0	0	0	0	0	0	0
1544	Fl/Fl	Tamoxifen	F	Tremor	0	0	0	0	0	0	0	0	0	0	0
1544	Fl/Fl	Tamoxifen	F	Vocalization	0	0	0	0	0	0	0	0	0	0	0
1544	Fl/Fl	Tamoxifen	F	Weight	20.1	20.9	21.4	21.9	22.6	22.6	24	24.3	25.5	24.2	26
1545	Fl/Fl	Tamoxifen	F	Domed face	0	0	0	0	0	0	0	0	0	0	0
1545	Fl/Fl	Tamoxifen	F	Eye fur	0	0	0	0	0	0	0	0	0	0	0
1545	Fl/Fl	Tamoxifen	F	Forelimb clasping	0	0	0	0	0	0	0	0	0	0	0
1545	Fl/Fl	Tamoxifen	F	Gait	0	0	0	0	0	0	0	0	0	0	0
1545	Fl/Fl	Tamoxifen	F	Hindlimb clasping	0	0	0	0	0	0	0	0	0	1	0
1545	Fl/Fl	Tamoxifen	F	Initial Activity	0	0	0	0	0	0	0	0	0	0	0
1545	Fl/Fl	Tamoxifen	F	Lordokyphosis	0	0	0	0	0	0	0	0	0	0	0
1545	Fl/Fl	Tamoxifen	F	Palpebral closure	0	0	0	0	0	0	0	0	0	0	0
1545	Fl/Fl	Tamoxifen	F	Piloerection	0	0	0	0	0	0	0	0	0	0	0
1545	Fl/Fl	Tamoxifen	F	Respiration Rate	0	0	0	0	0	0	0	0	0	0	0
1545	Fl/Fl	Tamoxifen	F	Tail Elevation	0	0	1	0	0	0	0	0	0	0	0
1545	Fl/Fl	Tamoxifen	F	Tremor	0	0	0	0	0	0	0	0	0	0	0
1545	Fl/Fl	Tamoxifen	F	Vocalization	0	0	0	0	0	0	0	0	0	0	0
1545	Fl/Fl	Tamoxifen	F	Weight	20.5	22.4	23.4	23.9	23.8	24.3	25.2	26.6	26.5	26.6	27.3
1709	CAG-cre	Tamoxifen	F	Forelimb clasping	0	0	0
1720	CAG-cre	Tamoxifen	F	Forelimb clasping	0	0	0
1751	CAG-cre	Tamoxifen	F	Forelimb clasping				0	0	0	0	0	0	0	0
1759	CAG-cre	Tamoxifen	F	Forelimb clasping				0	0	0	0	0	0	0
1731	CAG-cre	Tamoxifen	M	Forelimb clasping	0	0	0	0	0	0	0	0	0	0
1732	CAG-cre	Tamoxifen	M	Forelimb clasping	0	0	0	0	0	0	0	0	0	0	0
1734	CAG-cre	Tamoxifen	M	Forelimb clasping	0	0	0	0	0	0	0	0	0	0	0
1728	CAG-cre	Vehicle	F	Forelimb clasping	0	0	0	0	0	0	0	0	0
1729	CAG-cre	Vehicle	F	Forelimb clasping	0	0	0	0	0	0	0	0
1730	CAG-cre	Vehicle	F	Forelimb clasping									0	0	0
1764	CAG-cre	Vehicle	M	Forelimb clasping	0	0	0	0	0	0	0	0	0	0	0
1767	CAG-cre	Vehicle	M	Forelimb clasping	0	0	0	0	0	0	0	0	0	0	0
1768	CAG-cre	Vehicle	M	Forelimb clasping	0	0	0	0	0	0	0	0	0	0	0
1546	UBC-cre	Tamoxifen	F	Forelimb clasping	0	0	0	0	0	0	0	0	0	0	0
1548	UBC-cre	Tamoxifen	F	Forelimb clasping	0	0	0	0	0	0	0	0	0	0	0
1570	UBC-cre	Tamoxifen	M	Forelimb clasping	0	0	0	0	0	0	0	0	0	0	0
1571	UBC-cre	Tamoxifen	M	Forelimb clasping	0	0	0	0	0	0	0	0	0	0	0
1579	UBC-cre	Tamoxifen	M	Forelimb clasping	0	0	0	0	0	0	0	0	0	0	0
1563	UBC-cre	Vehicle	F	Forelimb clasping	0	0	0	0	0	0	0	0	0	0	0
1566	UBC-cre	Vehicle	F	Forelimb clasping	0	0	0	0	0	0	0	0	0	0	0
1538	UBC-cre	Vehicle	M	Forelimb clasping	0	0	0	0	0	0	0	0	0	0	0
1552	UBC-cre	Vehicle	M	Forelimb clasping	0	0	0	0	0	0	0	0	0	0	0
1613	UBC-cre	Vehicle	M	Forelimb clasping	0	0	0	0	0	0	0	0	0	0	0
1553	Fl/Fl	Vehicle	M	Domed face	0	0	0	0	0	0	0	0	0	0	0
1553	Fl/Fl	Vehicle	M	Eye fur	0	0	0	0	0	0	0	0	0	0	0
1553	Fl/Fl	Vehicle	M	Forelimb clasping	0	0	0	0	0	0	0	0	0	0	0
1553	Fl/Fl	Vehicle	M	Gait	0	0	0	0	0	0	0	0	0	0	0
1553	Fl/Fl	Vehicle	M	Hindlimb clasping	0	0	0	0	0	0	0	0	0	0	0
1553	Fl/Fl	Vehicle	M	Initial Activity	0	0	0	0	0	0	0	0	0	0	0
1553	Fl/Fl	Vehicle	M	Lordokyphosis	0	0	0	0	0	0	0	0	0	0	0
1553	Fl/Fl	Vehicle	M	Palpebral closure	0	0	0	0	0	0	0	0	0	0	0
1553	Fl/Fl	Vehicle	M	Piloerection	0	0	0	0	0	0	0	0	0	0	0
1553	Fl/Fl	Vehicle	M	Respiration Rate	0	0	0	0	0	0	0	0	0	0	0
1553	Fl/Fl	Vehicle	M	Tail Elevation	0	0	0	0	0	0	0	0	0	0	0
1553	Fl/Fl	Vehicle	M	Tremor	0	0	0	0	0	0	0	0	0	0	0
1553	Fl/Fl	Vehicle	M	Vocalization	0	0	0	0	0	0	0	0	0	0	0
1553	Fl/Fl	Vehicle	M	Weight	25.9	27.1	29.7	30.2	30.5	33.2	32.7	34.5	35	36	36.4
1564	Fl/Fl	Vehicle	F	Domed face	0	0	0	0	0	0	0	0	0	0	0
1564	Fl/Fl	Vehicle	F	Eye fur	0	0	0	0	0	0	0	0	0	0	0
1564	Fl/Fl	Vehicle	F	Forelimb clasping	0	0	0	0	0	0	0	0	0	0	0
1564	Fl/Fl	Vehicle	F	Gait	0	0	0	0	0	0	0	0	0	0	0
1564	Fl/Fl	Vehicle	F	Hindlimb clasping	0	0	0	0	0	0	0	0	0	0	0
1564	Fl/Fl	Vehicle	F	Initial Activity	0	0	0	0	0	0	0	0	0	3	0
1564	Fl/Fl	Vehicle	F	Lordokyphosis	0	0	0	0	0	0	0	0	0	0	0
1709	CAG-cre	Tamoxifen	F	Gait	0	0	0
1720	CAG-cre	Tamoxifen	F	Gait	0	0	0
1751	CAG-cre	Tamoxifen	F	Gait				0	0	0	0	0	0	0	0
1759	CAG-cre	Tamoxifen	F	Gait				0	0	0	2	1	0	0
1731	CAG-cre	Tamoxifen	M	Gait	0	0	0	0	0	0	0	2	2	3
1732	CAG-cre	Tamoxifen	M	Gait	0	0	0	1	1	0	0	0	0	0	0
1734	CAG-cre	Tamoxifen	M	Gait	0	0	0	0	0	0	0	0	0	0	0
1728	CAG-cre	Vehicle	F	Gait	0	0	0	0	0	0	0	0	0
1729	CAG-cre	Vehicle	F	Gait	0	0	0	0	0	0	1	0
1730	CAG-cre	Vehicle	F	Gait									0	0	0
1764	CAG-cre	Vehicle	M	Gait	0	0	0	0	0	1	1	0	0	0	0
1767	CAG-cre	Vehicle	M	Gait	0	0	0	0	1	0	0	0	0	0	0
1768	CAG-cre	Vehicle	M	Gait	0	0	0	1	1	0	0	0	0	0	0
1546	UBC-cre	Tamoxifen	F	Gait	0	0	0	0	0	0	0	0	0	1	1
1548	UBC-cre	Tamoxifen	F	Gait	0	0	0	0	0	0	0	0	0	0	1
1570	UBC-cre	Tamoxifen	M	Gait	0	0	0	0	0	0	0	0	0	0	1
1571	UBC-cre	Tamoxifen	M	Gait	0	0	0	0	0	0	0	0	0	0	2
1579	UBC-cre	Tamoxifen	M	Gait	0	0	0	0	0	0	1	0	0	0	0
1563	UBC-cre	Vehicle	F	Gait	0	0	0	0	0	0	0	0	0	0	0
1566	UBC-cre	Vehicle	F	Gait	0	0	0	0	0	0	0	0	0	0	0
1538	UBC-cre	Vehicle	M	Gait	0	0	0	0	0	0	0	0	0	0	0
1552	UBC-cre	Vehicle	M	Gait	0	0	0	0	0	0	0	0	0	0	0
1613	UBC-cre	Vehicle	M	Gait	0	0	0	0	0	0	0	0	0	0	1
1564	Fl/Fl	Vehicle	F	Palpebral closure	0	0	0	0	0	0	0	0	0	0	0
1564	Fl/Fl	Vehicle	F	Piloerection	0	0	0	0	0	0	0	0	0	0	0
1564	Fl/Fl	Vehicle	F	Respiration Rate	0	0	0	0	0	0	0	0	0	0	0
1564	Fl/Fl	Vehicle	F	Tail Elevation	0	0	0	0	0	0	0	0	0	0	0
1564	Fl/Fl	Vehicle	F	Tremor	0	0	0	0	0	0	0	0	0	0	0
1564	Fl/Fl	Vehicle	F	Vocalization	0	0	0	0	0	0	0	0	0	0	0
1564	Fl/Fl	Vehicle	F	Weight	20.8	22.1	22.2	23.1	24	23.8	24.9	26	27.9	27.3	26.6
1565	Fl/Fl	Vehicle	F	Domed face	0	0	0	0	0	0	0	0	0	0	0
1565	Fl/Fl	Vehicle	F	Eye fur	0	0	0	0	0	0	0	0	0	0	0
1565	Fl/Fl	Vehicle	F	Forelimb clasping	0	0	0	0	0	0	0	0	0	0	0
1565	Fl/Fl	Vehicle	F	Gait	0	0	0	0	0	0	0	0	0	0	0
1565	Fl/Fl	Vehicle	F	Hindlimb clasping	0	0	0	0	0	0	0	0	0	0	0
1565	Fl/Fl	Vehicle	F	Initial Activity	0	0	0	0	0	0	0	0	0	3	0
1565	Fl/Fl	Vehicle	F	Lordokyphosis	0	0	0	0	0	0	0	0	0	0	0
1565	Fl/Fl	Vehicle	F	Palpebral closure	0	0	0	0	0	0	0	0	0	0	0
1565	Fl/Fl	Vehicle	F	Piloerection	0	0	0	0	0	0	0	0	0	0	0
1565	Fl/Fl	Vehicle	F	Respiration Rate	0	0	0	0	0	0	0	0	0	0	0
1565	Fl/Fl	Vehicle	F	Tail Elevation	0	0	0	0	0	0	0	0	0	0	0
1565	Fl/Fl	Vehicle	F	Tremor	0	0	0	0	0	0	0	0	0	1	0
1565	Fl/Fl	Vehicle	F	Vocalization	0	0	0	1	1	0	0	0	0	0	0
1565	Fl/Fl	Vehicle	F	Weight	20.5	21.8	22.4	22.7	23.8	25.1	25	25.9	26.1	28	26.1
1709	CAG-cre	Tamoxifen	F	Hindlimb clasping	0	0	0
1720	CAG-cre	Tamoxifen	F	Hindlimb clasping	0	0	0
1751	CAG-cre	Tamoxifen	F	Hindlimb clasping				0	0	0	0	0	0	0	0
1759	CAG-cre	Tamoxifen	F	Hindlimb clasping				0	0	0	0	0	0	0
1731	CAG-cre	Tamoxifen	M	Hindlimb clasping	0	0	0	0	0	0	0	0	0	0
1732	CAG-cre	Tamoxifen	M	Hindlimb clasping	0	0	0	0	0	0	0	0	0	0	0
1734	CAG-cre	Tamoxifen	M	Hindlimb clasping	0	0	0	0	0	0	0	0	0	0	0
1728	CAG-cre	Vehicle	F	Hindlimb clasping	0	0	0	0	0	0	0	0	0
1729	CAG-cre	Vehicle	F	Hindlimb clasping	0	0	0	0	0	0	0	0
1730	CAG-cre	Vehicle	F	Hindlimb clasping									0	0	0
1764	CAG-cre	Vehicle	M	Hindlimb clasping	0	0	0	0	0	0	0	0	0	0	0
1767	CAG-cre	Vehicle	M	Hindlimb clasping	0	0	0	0	0	0	0	0	0	0	0
1768	CAG-cre	Vehicle	M	Hindlimb clasping	0	0	0	0	0	0	0	0	0	0	0
1546	UBC-cre	Tamoxifen	F	Hindlimb clasping	0	0	0	0	0	0	0	0	1	1	0
1548	UBC-cre	Tamoxifen	F	Hindlimb clasping	0	0	0	0	0	0	0	0	0	0	0
1570	UBC-cre	Tamoxifen	M	Hindlimb clasping	0	0	0	0	0	0	0	0	0	0	0
1571	UBC-cre	Tamoxifen	M	Hindlimb clasping	0	0	0	0	0	0	0	0	0	1	0
1579	UBC-cre	Tamoxifen	M	Hindlimb clasping	0	0	0	0	0	0	0	0	0	0	0
1563	UBC-cre	Vehicle	F	Hindlimb clasping	0	0	0	0	0	0	0	0	0	0	0
1566	UBC-cre	Vehicle	F	Hindlimb clasping	0	0	0	0	0	0	0	0	0	0	0
1538	UBC-cre	Vehicle	M	Hindlimb clasping	0	0	0	0	0	0	0	0	0	0	0
1552	UBC-cre	Vehicle	M	Hindlimb clasping	0	0	0	0	0	0	0	0	0	1	0
1613	UBC-cre	Vehicle	M	Hindlimb clasping	0	0	0	0	0	0	0	0	0	1	0
1569	Fl/Fl	Tamoxifen	M	Domed face	0	0	0	0	0	0	0	0	0	0	0
1569	Fl/Fl	Tamoxifen	M	Eye fur	0	0	0	0	0	0	0	1	0	0	0
1569	Fl/Fl	Tamoxifen	M	Forelimb clasping	0	0	0	0	0	0	0	0	0	0	0
1569	Fl/Fl	Tamoxifen	M	Gait	0	0	1	0	0	0	0	0	0	0	0
1569	Fl/Fl	Tamoxifen	M	Hindlimb clasping	0	0	0	0	0	0	0	0	0	0	0
1569	Fl/Fl	Tamoxifen	M	Initial Activity	0	0	0	0	0	0	0	0	0	0	0
1569	Fl/Fl	Tamoxifen	M	Lordokyphosis	0	0	0	0	0	0	0	0	0	0	0
1569	Fl/Fl	Tamoxifen	M	Palpebral closure	0	0	0	1	0	0	0	0	0	0	0
1569	Fl/Fl	Tamoxifen	M	Piloerection	0	0	0	0	0	0	0	0	0	0	0
1569	Fl/Fl	Tamoxifen	M	Respiration Rate	0	0	0	0	0	0	0	0	0	0	0
1569	Fl/Fl	Tamoxifen	M	Tail Elevation	0	0	1	0	0	0	0	0	0	0	0
1569	Fl/Fl	Tamoxifen	M	Tremor	0	0	1	0	0	0	0	0	0	0	0
1569	Fl/Fl	Tamoxifen	M	Vocalization	0	0	0	0	0	0	0	0	0	0	0
1569	Fl/Fl	Tamoxifen	M	Weight	24.4	25	25.6	25.7	26	27.2	26.4	27.4	27.1	28.1	28.4
1572	Fl/Fl	Tamoxifen	M	Domed face	0	0	0	0	0	0	0	0	0	0	0
1572	Fl/Fl	Tamoxifen	M	Eye fur	0	0	0	0	0	0	1	0	0	0	0
1572	Fl/Fl	Tamoxifen	M	Forelimb clasping	0	0	0	0	0	0	0	0	0	0	0
1572	Fl/Fl	Tamoxifen	M	Gait	0	0	0	0	0	0	0	0	0	0	0
1572	Fl/Fl	Tamoxifen	M	Hindlimb clasping	0	0	0	0	0	0	0	0	0	0	0
1572	Fl/Fl	Tamoxifen	M	Initial Activity	0	0	0	0	0	0	0	0	0	0	0
1572	Fl/Fl	Tamoxifen	M	Lordokyphosis	0	0	0	0	0	0	0	0	0	0	0
1709	CAG-cre	Tamoxifen	F	Initial Activity	0	0	0
1720	CAG-cre	Tamoxifen	F	Initial Activity	0	0	0
1751	CAG-cre	Tamoxifen	F	Initial Activity				1	0	0	0	0	0	0	0
1759	CAG-cre	Tamoxifen	F	Initial Activity				0	0	0	0	0	0	0
1731	CAG-cre	Tamoxifen	M	Initial Activity	0	0	0	1	0	0	0	0	0	0
1732	CAG-cre	Tamoxifen	M	Initial Activity	0	0	0	0	0	0	0	0	0	0	0
1734	CAG-cre	Tamoxifen	M	Initial Activity	0	0	0	0	0	0	0	0	0	0	0
1728	CAG-cre	Vehicle	F	Initial Activity	0	0	0	0	0	0	0	0	0
1729	CAG-cre	Vehicle	F	Initial Activity	0	0	0	0	0	0	0	0
1730	CAG-cre	Vehicle	F	Initial Activity									0	0	0
1764	CAG-cre	Vehicle	M	Initial Activity	0	0	0	1	0	0	0	0	0	0	2
1767	CAG-cre	Vehicle	M	Initial Activity	0	0	0	1	0	0	0	0	0	0	2
1768	CAG-cre	Vehicle	M	Initial Activity	0	0	0	1	0	0	0	0	0	0	2
1546	UBC-cre	Tamoxifen	F	Initial Activity	0	0	0	0	0	0	0	0	0	0	0
1548	UBC-cre	Tamoxifen	F	Initial Activity	0	0	0	0	0	0	0	0	0	0	0
1570	UBC-cre	Tamoxifen	M	Initial Activity	0	0	0	0	0	0	0	0	0	0	0
1571	UBC-cre	Tamoxifen	M	Initial Activity	0	0	0	0	0	0	0	0	0	0	0
1579	UBC-cre	Tamoxifen	M	Initial Activity	0	0	0	0	0	0	1	0	0	0	3
1563	UBC-cre	Vehicle	F	Initial Activity	0	0	0	0	0	0	0	0	0	3	3
1566	UBC-cre	Vehicle	F	Initial Activity	0	0	0	0	0	0	0	0	0	3	3
1538	UBC-cre	Vehicle	M	Initial Activity	0	0	0	0	0	0	0	0	0	0	0
1552	UBC-cre	Vehicle	M	Initial Activity	0	0	0	0	0	0	0	0	0	0	0
1613	UBC-cre	Vehicle	M	Initial Activity	0	0	0	0	0	0	0	0	0	0	0
1572	Fl/Fl	Tamoxifen	M	Palpebral closure	0	0	0	0	0	0	0	0	0	0	0
1572	Fl/Fl	Tamoxifen	M	Piloerection	0	0	0	0	0	0	0	0	0	0	0
1572	Fl/Fl	Tamoxifen	M	Respiration Rate	0	0	0	0	0	0	0	0	0	0	0
1572	Fl/Fl	Tamoxifen	M	Tail Elevation	0	0	0	0	0	0	0	0	0	0	0
1572	Fl/Fl	Tamoxifen	M	Tremor	0	0	0	0	1	0	2	0	0	2	0
1572	Fl/Fl	Tamoxifen	M	Vocalization	0	0	0	0	0	0	0	0	0	0	0
1572	Fl/Fl	Tamoxifen	M	Weight	24.4	24.8	26	26.5	26.9	28.7	28.4	28.3	27.6	27.4	26.5
1612	Fl/Fl	Vehicle	F	Domed face	0	0	0	0	0	0	0	0	0	0	0
1612	Fl/Fl	Vehicle	F	Eye fur	0	0	0	0	0	0	1	0	0	1	0
1612	Fl/Fl	Vehicle	F	Forelimb clasping	0	0	0	0	0	0	0	0	0	0	0
1612	Fl/Fl	Vehicle	F	Gait	0	0	1	0	0	0	0	0	0	0	0
1612	Fl/Fl	Vehicle	F	Hindlimb clasping	0	0	0	0	0	0	0	0	0	0	0
1612	Fl/Fl	Vehicle	F	Initial Activity	0	0	0	0	0	0	0	0	0	0	0
1612	Fl/Fl	Vehicle	F	Lordokyphosis	0	0	0	0	0	0	0	0	0	0	0
1612	Fl/Fl	Vehicle	F	Palpebral closure	0	0	0	0	0	0	0	0	0	0	0
1612	Fl/Fl	Vehicle	F	Piloerection	0	0	0	0	0	0	0	0	0	0	0
1612	Fl/Fl	Vehicle	F	Respiration Rate	0	0	0	0	0	0	0	0	0	0	0
1612	Fl/Fl	Vehicle	F	Tail Elevation	0	0	1	0	0	0	0	0	0	0	0
1612	Fl/Fl	Vehicle	F	Tremor	0	0	1	0	0	0	0	0	0	0	2
1612	Fl/Fl	Vehicle	F	Vocalization	0	0	0	0	0	0	0	0	0	0	0
1612	Fl/Fl	Vehicle	M	Weight	28.9	30.5	31.9	32.4	32	34.8	36	36.1	36.6	36.9	37.4
1709	CAG-cre	Tamoxifen	F	Lordokyphosis	0	0	0
1720	CAG-cre	Tamoxifen	F	Lordokyphosis	0	0	0
1751	CAG-cre	Tamoxifen	F	Lordokyphosis				0	0	0	0	0	0	0	0
1759	CAG-cre	Tamoxifen	F	Lordokyphosis				0	0	0	0	0	0	0
1731	CAG-cre	Tamoxifen	M	Lordokyphosis	0	0	0	0	0	0	0	0	0	0
1732	CAG-cre	Tamoxifen	M	Lordokyphosis	0	0	0	0	0	0	0	0	0	0	0
1734	CAG-cre	Tamoxifen	M	Lordokyphosis	0	0	0	0	0	0	0	0	0	0	0
1728	CAG-cre	Vehicle	F	Lordokyphosis	0	0	0	0	0	0	0	0	0
1729	CAG-cre	Vehicle	F	Lordokyphosis	0	0	0	0	0	0	0	0
1730	CAG-cre	Vehicle	F	Lordokyphosis									0	0	0
1764	CAG-cre	Vehicle	M	Lordokyphosis	0	0	0	0	0	0	0	0	0	0	0
1767	CAG-cre	Vehicle	M	Lordokyphosis	0	0	0	0	0	0	0	0	0	0	0
1768	CAG-cre	Vehicle	M	Lordokyphosis	0	0	0	0	0	0	0	0	0	0	0
1546	UBC-cre	Tamoxifen	F	Lordokyphosis	0	0	0	0	0	0	0	0	0	0	0
1548	UBC-cre	Tamoxifen	F	Lordokyphosis	0	0	0	0	0	0	0	0	0	0	0
1570	UBC-cre	Tamoxifen	M	Lordokyphosis	0	0	0	0	0	0	0	0	0	0	0
1571	UBC-cre	Tamoxifen	M	Lordokyphosis	0	0	0	0	0	0	0	0	0	0	0
1579	UBC-cre	Tamoxifen	M	Lordokyphosis	0	0	0	0	0	0	0	0	0	0	0
1563	UBC-cre	Vehicle	F	Lordokyphosis	0	0	0	0	0	0	0	0	0	0	0
1566	UBC-cre	Vehicle	F	Lordokyphosis	0	0	0	0	0	0	0	0	0	0	0
1538	UBC-cre	Vehicle	M	Lordokyphosis	0	0	0	0	0	0	0	0	0	0	0
1552	UBC-cre	Vehicle	M	Lordokyphosis	0	0	0	0	0	0	0	0	0	0	0
1613	UBC-cre	Vehicle	M	Lordokyphosis	0	0	0	0	0	0	0	0	0	0	0
1617	WT	Tamoxifen	M	Domed face	0	0	0	0	0	0	0	0	0	0	0
1617	WT	Tamoxifen	M	Eye fur	0	0	0	0	0	0	1	0	0	0	0
1617	WT	Tamoxifen	M	Forelimb clasping	0	0	0	0	0	0	0	0	0	0	0
1617	WT	Tamoxifen	M	Gait	0	0	0	0	0	0	0	0	0	0	0
1617	WT	Tamoxifen	M	Hindlimb clasping	0	0	0	0	0	0	0	0	0	0	0
1617	WT	Tamoxifen	M	Initial Activity	0	0	0	0	0	0	0	0	0	0	0
1617	WT	Tamoxifen	M	Lordokyphosis	0	0	0	0	0	0	0	0	0	0	0
1617	WT	Tamoxifen	M	Palpebral closure	0	0	0	0	0	0	0	0	0	0	0
1617	WT	Tamoxifen	M	Piloerection	0	0	0	0	0	0	0	0	0	0	0
1617	WT	Tamoxifen	M	Respiration Rate	0	0	0	0	0	0	0	0	0	0	0
1617	WT	Tamoxifen	M	Tail Elevation	0	0	0	0	0	0	0	0	0	0	0
1617	WT	Tamoxifen	M	Tremor	0	0	0	0	0	0	0	0	0	0	0
1617	WT	Tamoxifen	M	Vocalization	0	0	0	1	0	0	1	0	0	1	0
1617	WT	Tamoxifen	M	Weight	29.6	28.2	28.8	30.1	30	30.9	30.9	32.9	32.3	33.1	33
1618	WT	Tamoxifen	M	Domed face	0	0	0	0	0	0	0	0	0	0	0
1618	WT	Tamoxifen	M	Eye fur	0	0	0	0	0	0	0	0	0	0	0
1618	WT	Tamoxifen	M	Forelimb clasping	0	0	0	0	0	0	0	0	0	0	0
1618	WT	Tamoxifen	M	Gait	0	0	1	0	0	0	0	0	0	0	0
1618	WT	Tamoxifen	M	Hindlimb clasping	0	0	0	0	0	0	0	0	0	0	0
1618	WT	Tamoxifen	M	Initial Activity	0	0	0	0	0	0	0	0	0	0	0
1618	WT	Tamoxifen	M	Lordokyphosis	0	0	0	0	0	0	0	0	0	0	0
1709	CAG-cre	Tamoxifen	F	Palpebral closure	0	0	0
1720	CAG-cre	Tamoxifen	F	Palpebral closure	0	0	0
1751	CAG-cre	Tamoxifen	F	Palpebral closure				0	0	0	0	0	0	0	0
1759	CAG-cre	Tamoxifen	F	Palpebral closure				1	1	0	0	0	0	0
1731	CAG-cre	Tamoxifen	M	Palpebral closure	0	0	0	0	0	0	0	0	0	0
1732	CAG-cre	Tamoxifen	M	Palpebral closure	0	0	0	0	0	0	0	0	0	0	0
1734	CAG-cre	Tamoxifen	M	Palpebral closure	0	0	0	0	0	0	0	0	0	0	0
1728	CAG-cre	Vehicle	F	Palpebral closure	0	0	0	0	0	0	0	0	0
1729	CAG-cre	Vehicle	F	Palpebral closure	0	0	0	0	0	0	0	0
1730	CAG-cre	Vehicle	F	Palpebral closure									0	0	0
1764	CAG-cre	Vehicle	M	Palpebral closure	0	0	0	0	0	0	0	0	0	0	0
1767	CAG-cre	Vehicle	M	Palpebral closure	0	0	0	0	0	0	0	0	0	0	0
1768	CAG-cre	Vehicle	M	Palpebral closure	0	0	0	0	0	0	0	0	0	0	0
1546	UBC-cre	Tamoxifen	F	Palpebral closure	0	0	0	0	0	0	0	0	0	0	0
1548	UBC-cre	Tamoxifen	F	Palpebral closure	0	0	0	0	0	0	0	0	0	0	0
1570	UBC-cre	Tamoxifen	M	Palpebral closure	0	0	0	0	0	0	0	0	0	0	0
1571	UBC-cre	Tamoxifen	M	Palpebral closure	0	0	0	0	0	0	0	0	0	0	0
1579	UBC-cre	Tamoxifen	M	Palpebral closure	0	0	0	0	0	0	0	0	0	0	0
1563	UBC-cre	Vehicle	F	Palpebral closure	0	0	0	0	0	0	0	0	0	0	0
1566	UBC-cre	Vehicle	F	Palpebral closure	0	0	0	0	0	0	0	0	0	0	0
1538	UBC-cre	Vehicle	M	Palpebral closure	0	0	0	0	0	0	0	0	0	0	0
1552	UBC-cre	Vehicle	M	Palpebral closure	0	0	0	0	0	0	0	0	0	0	0
1613	UBC-cre	Vehicle	M	Palpebral closure	0	0	0	0	0	0	0	0	0	0	0
1618	WT	Tamoxifen	M	Palpebral closure	0	0	0	0	0	0	0	0	0	0	0
1618	WT	Tamoxifen	M	Piloerection	0	0	0	0	0	0	0	0	0	0	0
1618	WT	Tamoxifen	M	Respiration Rate	0	0	0	0	0	0	0	0	0	0	0
1618	WT	Tamoxifen	M	Tail Elevation	0	0	1	0	0	0	0	0	0	0	0
1618	WT	Tamoxifen	M	Tremor	0	0	0	0	0	0	0	0	0	1	0
1618	WT	Tamoxifen	M	Vocalization	0	0	0	0	0	0	0	0	0	0	0
1618	WT	Tamoxifen	M	Weight	27.1	28.6	28.3	30	30.5	30.5	31.7	33.4	32.3	33.3	34
1623	WT	Vehicle	M	Domed face	0	0	0	0	0	0	0	0	0	0	0
1623	WT	Vehicle	M	Eye fur	0	0	0	0	0	0	0	0	0	0	0
1623	WT	Vehicle	M	Forelimb clasping	0	0	0	0	0	0	0	0	0	0	0
1623	WT	Vehicle	M	Gait	0	0	0	0	0	0	0	0	0	0	0
1623	WT	Vehicle	M	Hindlimb clasping	0	0	0	0	0	0	0	0	0	0	0
1623	WT	Vehicle	M	Initial Activity	0	0	0	0	0	0	0	0	0	0	0
1623	WT	Vehicle	M	Lordokyphosis	0	0	0	0	0	0	0	0	0	0	0
1623	WT	Vehicle	M	Palpebral closure	0	0	0	0	0	0	0	0	0	0	0
1623	WT	Vehicle	M	Piloerection	0	0	0	0	0	0	0	0	0	0	0
1623	WT	Vehicle	M	Respiration Rate	0	0	0	0	0	0	0	0	0	0	0
1623	WT	Vehicle	M	Tail Elevation	0	0	0	0	0	0	0	0	0	0	0
1623	WT	Vehicle	M	Tremor	0	0	0	0	0	0	0	0	0	1	1
1623	WT	Vehicle	M	Vocalization	0	0	0	0	0	0	0	0	0	0	0
1623	WT	Vehicle	M	Weight	24.9	26.9	27.6	29	28.2	29.1	28.8	29.7	30.4	30.9	30.8
1709	CAG-cre	Tamoxifen	F	Piloerection	0	0	0
1720	CAG-cre	Tamoxifen	F	Piloerection	0	0	0
1751	CAG-cre	Tamoxifen	F	Piloerection				0	0	0	0	0	0	0	0
1759	CAG-cre	Tamoxifen	F	Piloerection				0	0	0	0	0	0	0
1731	CAG-cre	Tamoxifen	M	Piloerection	0	0	0	0	0	0	0	0	0	0
1732	CAG-cre	Tamoxifen	M	Piloerection	0	0	0	0	0	0	0	0	0	0	0
1734	CAG-cre	Tamoxifen	M	Piloerection	0	0	0	0	0	0	0	0	0	0	0
1728	CAG-cre	Vehicle	F	Piloerection	0	0	0	0	0	0	0	0	0
1729	CAG-cre	Vehicle	F	Piloerection	0	0	0	0	0	0	0	0
1730	CAG-cre	Vehicle	F	Piloerection									0	0	0
1764	CAG-cre	Vehicle	M	Piloerection	0	0	0	0	0	0	0	0	0	0	0
1767	CAG-cre	Vehicle	M	Piloerection	0	0	0	0	0	0	0	0	0	0	0
1768	CAG-cre	Vehicle	M	Piloerection	0	0	0	0	0	0	0	0	0	0	0
1546	UBC-cre	Tamoxifen	F	Piloerection	0	0	0	0	0	0	0	0	0	0	0
1548	UBC-cre	Tamoxifen	F	Piloerection	0	0	0	0	0	0	0	0	0	0	0
1570	UBC-cre	Tamoxifen	M	Piloerection	0	0	0	0	0	0	0	0	0	0	0
1571	UBC-cre	Tamoxifen	M	Piloerection	0	0	0	0	0	0	0	0	0	0	0
1579	UBC-cre	Tamoxifen	M	Piloerection	0	0	0	0	0	0	0	0	0	0	0
1563	UBC-cre	Vehicle	F	Piloerection	0	0	0	0	0	0	0	0	0	0	0
1566	UBC-cre	Vehicle	F	Piloerection	0	0	0	0	0	0	0	0	0	0	0
1538	UBC-cre	Vehicle	M	Piloerection	0	0	0	0	0	0	0	0	0	0	0
1552	UBC-cre	Vehicle	M	Piloerection	0	0	0	0	0	0	0	0	0	0	0
1613	UBC-cre	Vehicle	M	Piloerection	0	0	0	0	0	0	0	0	0	0	0
1624	WT	Vehicle	M	Domed face	0	0	0	0	0	0	0	0	0	0	0
1624	WT	Vehicle	M	Eye fur	0	0	0	0	0	0	0	0	0	0	0
1624	WT	Vehicle	M	Forelimb clasping	0	0	0	0	0	0	0	0	0	0	0
1624	WT	Vehicle	M	Gait	0	0	0	0	0	0	0	0	0	0	0
1624	WT	Vehicle	M	Hindlimb clasping	0	0	0	0	0	0	0	0	0	0	0
1624	WT	Vehicle	M	Initial Activity	0	0	0	0	0	0	0	0	0	0	0
1624	WT	Vehicle	M	Lordokyphosis	0	0	0	0	0	0	0	0	0	0	0
1624	WT	Vehicle	M	Palpebral closure	0	0	0	0	0	0	0	0	0	0	0
1624	WT	Vehicle	M	Piloerection	0	0	0	0	0	0	0	0	0	0	0
1624	WT	Vehicle	M	Respiration Rate	0	0	0	0	0	0	0	0	0	0	0
1624	WT	Vehicle	M	Tail Elevation	0	0	0	0	0	0	0	0	0	0	0
1624	WT	Vehicle	M	Tremor	0	0	0	0	0	0	0	0	0	1	1
1624	WT	Vehicle	M	Vocalization	0	0	0	0	0	0	0	0	0	0	0
1624	WT	Vehicle	M	Weight	25.2	25.3	27.3	29.4	28.3	29.8	29.5	29.5	30.6	30.3	30.7
1626	WT	Vehicle	M	Domed face	0	0	0	0	0	0	0	0	0	0	0
1626	WT	Vehicle	M	Eye fur	0	0	0	0	0	0	0	0	0	0	1
1626	WT	Vehicle	M	Forelimb clasping	0	0	0	0	0	0	0	0	0	0	0
1626	WT	Vehicle	M	Gait	0	0	0	0	0	0	0	0	0	0	0
1626	WT	Vehicle	M	Hindlimb clasping	0	0	0	0	0	0	0	0	0	0	0
1626	WT	Vehicle	M	Initial Activity	0	0	0	0	0	0	0	0	0	0	0
1626	WT	Vehicle	M	Lordokyphosis	0	0	0	0	0	0	0	0	0	0	0
1709	CAG-cre	Tamoxifen	F	Respiration Rate	0	0	0
1720	CAG-cre	Tamoxifen	F	Respiration Rate	0	0	0
1751	CAG-cre	Tamoxifen	F	Respiration Rate				0	0	0	0	0	0	0	0
1759	CAG-cre	Tamoxifen	F	Respiration Rate				0	0	0	0	0	0	0
1731	CAG-cre	Tamoxifen	M	Respiration Rate	0	0	0	0	0	0	0	0	0	0
1732	CAG-cre	Tamoxifen	M	Respiration Rate	0	0	0	0	0	0	0	0	0	0	0
1734	CAG-cre	Tamoxifen	M	Respiration Rate	0	0	0	0	0	0	0	0	0	0	0
1728	CAG-cre	Vehicle	F	Respiration Rate	0	0	0	0	0	0	0	0	0
1729	CAG-cre	Vehicle	F	Respiration Rate	0	0	0	0	1	0	0	0
1730	CAG-cre	Vehicle	F	Respiration Rate									0	0	0
1764	CAG-cre	Vehicle	M	Respiration Rate	0	0	0	0	0	0	0	0	0	0	0
1767	CAG-cre	Vehicle	M	Respiration Rate	0	0	0	0	0	0	0	0	0	0	0
1768	CAG-cre	Vehicle	M	Respiration Rate	0	0	0	0	0	0	0	0	0	0	0
1546	UBC-cre	Tamoxifen	F	Respiration Rate	0	0	0	0	0	0	0	0	0	0	0
1548	UBC-cre	Tamoxifen	F	Respiration Rate	0	0	0	0	0	0	0	0	0	0	0
1570	UBC-cre	Tamoxifen	M	Respiration Rate	0	0	0	0	0	0	0	0	0	0	0
1571	UBC-cre	Tamoxifen	M	Respiration Rate	0	0	0	0	0	0	0	0	0	0	0
1579	UBC-cre	Tamoxifen	M	Respiration Rate	0	0	0	0	0	0	0	0	0	0	0
1563	UBC-cre	Vehicle	F	Respiration Rate	0	0	0	0	0	0	0	0	0	0	0
1566	UBC-cre	Vehicle	F	Respiration Rate	0	0	0	0	0	0	0	0	0	0	0
1538	UBC-cre	Vehicle	M	Respiration Rate	0	0	0	0	0	0	0	0	0	0	0
1552	UBC-cre	Vehicle	M	Respiration Rate	0	0	0	0	0	0	0	0	0	0	0
1613	UBC-cre	Vehicle	M	Respiration Rate	0	0	0	0	0	0	0	0	0	0	0
1626	WT	Vehicle	M	Palpebral closure	0	0	0	0	0	0	0	0	0	0	0
1626	WT	Vehicle	M	Piloerection	0	0	0	0	0	0	0	0	0	0	0
1626	WT	Vehicle	M	Respiration Rate	0	0	0	0	0	0	0	0	0	0	0
1626	WT	Vehicle	M	Tail Elevation	0	0	0	0	0	0	0	0	0	0	0
1626	WT	Vehicle	M	Tremor	0	0	0	0	0	0	0	0	0	0	0
1626	WT	Vehicle	M	Vocalization	0	0	0	0	0	0	0	0	0	0	0
1626	WT	Vehicle	M	Weight	26.3	27.7	28.1	29.8	28.7	30	30	30.8	31	30.8	30.8
1627	WT	Tamoxifen	M	Domed face	0	0	0	0	0	0	0	0	0		0
1627	WT	Tamoxifen	M	Eye fur	0	0	0	0	0	0	0	0	0		0
1627	WT	Tamoxifen	M	Forelimb clasping	0	0	0	0	0	0	0	0	0		0
1627	WT	Tamoxifen	M	Gait	0	0	0	0	0	0	0	0	0		0
1627	WT	Tamoxifen	M	Hindlimb clasping	0	0	0	0	0	0	0	0	0		0
1627	WT	Tamoxifen	M	Initial Activity	0	0	0	0	0	0	0	0	0		0
1627	WT	Tamoxifen	M	Lordokyphosis	0	0	0	0	0	0	0	0	0		0
1627	WT	Tamoxifen	M	Palpebral closure	0	0	0	0	0	0	0	0	0		0
1627	WT	Tamoxifen	M	Piloerection	0	0	0	0	0	0	0	0	0		0
1627	WT	Tamoxifen	M	Respiration Rate	0	0	0	0	0	0	0	0	0		0
1627	WT	Tamoxifen	M	Tail Elevation	0	0	0	0	0	0	0	0	0		0
1627	WT	Tamoxifen	M	Tremor	0	0	0	0	0	0	0	0	0		0
1627	WT	Tamoxifen	M	Vocalization	0	0	1	0	0	1	1	0	0		0
1627	WT	Tamoxifen	M	Weight	28	30	30.6	31.9	31.5	32.3	33	35.1	34.1		34.9
1709	CAG-cre	Tamoxifen	F	Tail Elevation	1	0	0
1720	CAG-cre	Tamoxifen	F	Tail Elevation	0	0	0
1751	CAG-cre	Tamoxifen	F	Tail Elevation				0	0	0	0	0	0	0	0
1759	CAG-cre	Tamoxifen	F	Tail Elevation				0	0	0	0	0	0	0
1731	CAG-cre	Tamoxifen	M	Tail Elevation	0	0	0	0	0	0	0	0	0	0
1732	CAG-cre	Tamoxifen	M	Tail Elevation	0	0	0	0	0	0	0	0	0	0	0
1734	CAG-cre	Tamoxifen	M	Tail Elevation	0	0	0	0	0	0	0	0	0	0	0
1728	CAG-cre	Vehicle	F	Tail Elevation	0	0	0	0	0	0	0	0	0
1729	CAG-cre	Vehicle	F	Tail Elevation	0	0	0	0	0	0	0	0
1730	CAG-cre	Vehicle	F	Tail Elevation									0	0	0
1764	CAG-cre	Vehicle	M	Tail Elevation	1	0	0	0	0	0	0	0	0	0	0
1767	CAG-cre	Vehicle	M	Tail Elevation	1	0	0	0	0	0	0	0	0	0	0
1768	CAG-cre	Vehicle	M	Tail Elevation	0	0	0	0	0	1	0	0	0	0	0
1546	UBC-cre	Tamoxifen	F	Tail Elevation	0	0	0	0	0	0	0	0	0	0	0
1548	UBC-cre	Tamoxifen	F	Tail Elevation	0	0	1	0	0	0	0	0	0	0	0
1570	UBC-cre	Tamoxifen	M	Tail Elevation	0	0	1	0	0	0	0	0	0	0	0
1571	UBC-cre	Tamoxifen	M	Tail Elevation	0	0	1	0	0	0	0	0	0	0	0
1579	UBC-cre	Tamoxifen	M	Tail Elevation	0	0	1	0	0	0	0	0	0	0	0
1563	UBC-cre	Vehicle	F	Tail Elevation	0	0	1	0	0	0	0	0	0	0	0
1566	UBC-cre	Vehicle	F	Tail Elevation	0	0	0	0	0	0	0	0	0	0	0
1538	UBC-cre	Vehicle	M	Tail Elevation	0	0	0	0	0	0	0	0	0	0	0
1552	UBC-cre	Vehicle	M	Tail Elevation	0	0	0	0	0	0	0	0	0	0	0
1613	UBC-cre	Vehicle	M	Tail Elevation	0	0	1	0	0	0	0	1	0	0	0
1733	Fl/Fl	Tamoxifen	M	Domed face	0	0	0	0	0	0	0	0	0	0	0
1733	Fl/Fl	Tamoxifen	M	Eye fur	0	0	0	0	0	0	0	0	0	0	0
1733	Fl/Fl	Tamoxifen	M	Forelimb clasping	0	0	0	0	0	0	0	0	0	0	0
1733	Fl/Fl	Tamoxifen	M	Gait	0	0	0	0	0	0	0	0	0	0	0
1733	Fl/Fl	Tamoxifen	M	Hindlimb clasping	0	0	0	0	0	0	0	0	0	0	0
1733	Fl/Fl	Tamoxifen	M	Initial Activity	0	0	0	0	0	0	0	0	0	0	0
1733	Fl/Fl	Tamoxifen	M	Lordokyphosis	0	0	0	0	0	0	0	0	0	0	0
1733	Fl/Fl	Tamoxifen	M	Palpebral closure	0	0	0	0	0	0	0	0	0	0	0
1733	Fl/Fl	Tamoxifen	M	Piloerection	0	0	0	0	0	0	0	0	0	0	0
1733	Fl/Fl	Tamoxifen	M	Respiration Rate	0	0	0	0	0	0	0	0	0	0	0
1733	Fl/Fl	Tamoxifen	M	Tail Elevation	0	0	0	0	0	0	0	0	0	0	0
1733	Fl/Fl	Tamoxifen	M	Tremor	0	0	1	1	0	1	0	0	0	0	0
1733	Fl/Fl	Tamoxifen	M	Vocalization	0	0	0	0	0	0	0	0	0	0	0
1733	Fl/Fl	Tamoxifen	M	Weight	27.8	28.8	31.8	33.9	36.7	38.4	36.7	32.5	31.5	31.9	31.2
1778	WT	Vehicle	F	Domed face	0	0	0	0	0	0	0	0	0	0	0
1778	WT	Vehicle	F	Eye fur	0	0	0	0	0	0	0	1	0	0	0
1778	WT	Vehicle	F	Forelimb clasping	0	0	0	0	0	0	0	0	0	0	0
1778	WT	Vehicle	F	Gait	0	0	0	0	0	0	0	0	0	0	0
1778	WT	Vehicle	F	Hindlimb clasping	0	0	0	0	0	0	0	0	0	0	0
1778	WT	Vehicle	F	Initial Activity	0	0	0	0		0	0	0	0	0	0
1778	WT	Vehicle	F	Lordokyphosis	0	0	0	0	0	0	0	0	0	0	0
1709	CAG-cre	Tamoxifen	F	Tremor	1	0	0
1720	CAG-cre	Tamoxifen	F	Tremor	1	0	0
1751	CAG-cre	Tamoxifen	F	Tremor				0	1	2	2	2	2	2	2
1759	CAG-cre	Tamoxifen	F	Tremor				1	2	2	2	2	2	2
1731	CAG-cre	Tamoxifen	M	Tremor	0	1	1	1	2	2	2	2	2	2
1732	CAG-cre	Tamoxifen	M	Tremor	0	0	1	1	2	2	2	2	2	0	2
1734	CAG-cre	Tamoxifen	M	Tremor	1	1	0	1	2	2	2	2	2	2	2
1728	CAG-cre	Vehicle	F	Tremor	0	0	1	1	2	1	2	2	2
1729	CAG-cre	Vehicle	F	Tremor	0	0	0	1	1	1	2	2
1730	CAG-cre	Vehicle	F	Tremor									0	2	2
1764	CAG-cre	Vehicle	M	Tremor	0	0	0	1	1	2	2	0	0	1	2
1767	CAG-cre	Vehicle	M	Tremor	0	0	0	0	0	1	2	1	0	2	0
1768	CAG-cre	Vehicle	M	Tremor	0	0	1	1	1	2	2	0	2	2	2
1546	UBC-cre	Tamoxifen	F	Tremor	0	0	0	0	0	1	1	1	2	2	2
1548	UBC-cre	Tamoxifen	F	Tremor	0	0	0	0	0	1	1	0	1	2	2
1570	UBC-cre	Tamoxifen	M	Tremor	0	1	2	0	2	2	2	2	2	2	2
1571	UBC-cre	Tamoxifen	M	Tremor	0	0	1	0	1	2	0	2	2	0	2
1579	UBC-cre	Tamoxifen	M	Tremor	0	1	1	0	1	1	2	2	2	0	2
1563	UBC-cre	Vehicle	F	Tremor	0	0	1	0	0	1	0	1	1	2	1
1566	UBC-cre	Vehicle	F	Tremor	0	0	0	0	0	0	0	1	0	2	0
1538	UBC-cre	Vehicle	M	Tremor	0	0	0	0	1	0	0	0	0	0	0
1552	UBC-cre	Vehicle	M	Tremor	0	0	0	0	0	1	1	1	2	1	0
1613	UBC-cre	Vehicle	M	Tremor	0	0	1	0	1	0	0	0	0	0	2
1778	WT	Vehicle	F	Palpebral closure	0	0	0	0	0	0	0	0	0	0	0
1778	WT	Vehicle	F	Piloerection	0	0	0	0	0	0	0	0	0	0	0
1778	WT	Vehicle	F	Respiration Rate	0	0	0	0	0	0	0	0	0	0	0
1778	WT	Vehicle	F	Tail Elevation	0	0	0	0	0	0	0	0	0	0	0
1778	WT	Vehicle	F	Tremor	0	0	0	0	0	0	0	0	0	0	0
1778	WT	Vehicle	F	Vocalization	0	0	0	0	0	0	0	0	0	0	0
1778	WT	Vehicle	F	Weight	20.5	21.8	23	23.2	26.1	25.1	24.1	24.4	26.7	26.7	25.9
1779	WT	Vehicle	F	Domed face	0	0	0	0	0	0	0	0	0	0	0
1779	WT	Vehicle	F	Eye fur	0	0	0	0	0	0	0	0	0	0	0
1779	WT	Vehicle	F	Forelimb clasping	0	0	0	0	0	0	0	0	0	0	0
1779	WT	Vehicle	F	Gait	0	0	0	0	0	0	0	0	0	0	0
1779	WT	Vehicle	F	Hindlimb clasping	0	0	0	0	0	0	0	0	0	0	0
1779	WT	Vehicle	F	Initial Activity	0	0	0	1	1	0	0	0	0	0	0
1779	WT	Vehicle	F	Lordokyphosis	0	0	0	0	0	0	0	0	0	0	0
1779	WT	Vehicle	F	Palpebral closure	0	0	0	0	0	0	0	0	0	0	0
1779	WT	Vehicle	F	Piloerection	0	0	0	0	0	0	0	0	0	0	0
1779	WT	Vehicle	F	Respiration Rate	0	0	0	0	0	0	0	0	0	0	0
1779	WT	Vehicle	F	Tail Elevation	0	0	0	0	0	0	0	0	0	0	0
1779	WT	Vehicle	F	Tremor	0	0	0	0	0	0	0	0	0	0	0
1779	WT	Vehicle	F	Vocalization	0	0	0	0	0	0	0	0	0	0	2
1779	WT	Vehicle	F	Weight	22.6	23.6	24	25.5	25.8	26.8	28	27.6	28.3	30	29.3
1709	CAG-cre	Tamoxifen	F	Vocalization	0	0	0
1720	CAG-cre	Tamoxifen	F	Vocalization	0	0	0
1751	CAG-cre	Tamoxifen	F	Vocalization				0	0	0	0	0	0	0	0
1759	CAG-cre	Tamoxifen	F	Vocalization				0	0	0	0	0	0	0
1731	CAG-cre	Tamoxifen	M	Vocalization	0	0	0	0	0	0	0	0	0	0
1732	CAG-cre	Tamoxifen	M	Vocalization	0	0	0	0	0	0	0	0	0	0	0
1734	CAG-cre	Tamoxifen	M	Vocalization	0	0	0	0	0	0	0	0	0	0	0
1728	CAG-cre	Vehicle	F	Vocalization	0	0	0	0	0	0	0	0	0
1729	CAG-cre	Vehicle	F	Vocalization	0	0	0	1	0	0	0	0
1730	CAG-cre	Vehicle	F	Vocalization									0	0	0
1764	CAG-cre	Vehicle	M	Vocalization	0	0	0	0	0	0	0	0	0	0	0
1767	CAG-cre	Vehicle	M	Vocalization	0	0	0	0	0	0	0	0	0	0	0
1768	CAG-cre	Vehicle	M	Vocalization	0	0	0	0	0	0	0	0	0	0	0
1546	UBC-cre	Tamoxifen	F	Vocalization	0	0	0	0	0	0	0	0	0	0	0
1548	UBC-cre	Tamoxifen	F	Vocalization	0	0	1	0	0	0	0	0	0	0	0
1570	UBC-cre	Tamoxifen	M	Vocalization	0	0	0	0	0	0	0	0	0	0	0
1571	UBC-cre	Tamoxifen	M	Vocalization	0	0	0	0	0	0	0	0	0	0	0
1579	UBC-cre	Tamoxifen	M	Vocalization	0	0	0	0	0	0	0	0	0	0	0
1563	UBC-cre	Vehicle	F	Vocalization	0	0	0	0	0	0	0	0	0	0	0
1566	UBC-cre	Vehicle	F	Vocalization	0	0	0	0	0	0	0	0	0	0	0
1538	UBC-cre	Vehicle	M	Vocalization	0	0	0	0	0	0	0	0	0	0	0
1552	UBC-cre	Vehicle	M	Vocalization	0	0	0	0	0	0	0	0	0	0	0
1613	UBC-cre	Vehicle	M	Vocalization	0	0	0	0	0	0	0	0	0	0	0
1786	WT	Tamoxifen	F	Domed face	0	0	0	0	0	0	0	0	0	0	0
1786	WT	Tamoxifen	F	Eye fur	0	0	0	0	0	0	0	0	0	0	0
1786	WT	Tamoxifen	F	Forelimb clasping	0	0	0	0	0	0	0	0	0	0	0
1786	WT	Tamoxifen	F	Gait	0	0	0	0	0	0	0	0	0	0	0
1786	WT	Tamoxifen	F	Hindlimb clasping	0	0	0	0	0	0	0	0	0	0	0
1786	WT	Tamoxifen	F	Initial Activity	0	0	0	0	0	0	0	0	0	0	0
1786	WT	Tamoxifen	F	Lordokyphosis	0	0	0	0	0	0	0	0	0	0	0
1786	WT	Tamoxifen	F	Palpebral closure	0	0	0	0	0	0	0	0	0	0	0
1786	WT	Tamoxifen	F	Piloerection	0	0	0	0	0	0	0	0	0	0
1786	WT	Tamoxifen	F	Respiration Rate	0	0	0	0	0	0	0	0	0	0	0
1786	WT	Tamoxifen	F	Tail Elevation	0	0	0	0	0	0	0	0	0	0	0
1786	WT	Tamoxifen	F	Tremor	0	1	0	1	0	0	0	0	0	2	1
1786	WT	Tamoxifen	F	Vocalization	0	0	0	0	0	0	0	0	0	0	0
1786	WT	Tamoxifen	F	Weight	22.3	23.6	25.8	26	27.1	29	29.2	29.9	30.8	33.4	29
1787	WT	Tamoxifen	F	Domed face	0	0	0	0	0	0	0
1787	WT	Tamoxifen	F	Eye fur	0	0	0	0	0	0	0
1787	WT	Tamoxifen	F	Forelimb clasping	0	0	0	0	0	0	0
1787	WT	Tamoxifen	F	Gait	0	0	0	0	0	0	0
1787	WT	Tamoxifen	F	Hindlimb clasping	0	0	0	0	0	0	0
1787	WT	Tamoxifen	F	Initial Activity	0	0	0	1	1	0	0
1787	WT	Tamoxifen	F	Lordokyphosis	0	0	0	0	0	0	0
1709	CAG-cre	Tamoxifen	F	Weight	23	22.2	23
1720	CAG-cre	Tamoxifen	F	Weight	17.7	16.9	19.2
1751	CAG-cre	Tamoxifen	F	Weight				22.6	23.5	25.3	24.9	25.6	25.5	27.6	25.6
1759	CAG-cre	Tamoxifen	F	Weight					23.1	23.4	22.6	23	23	24.7
1731	CAG-cre	Tamoxifen	M	Weight	23.1	23.7	24.9	26.6	28.6	29.4	28.4	27.8	26.4	29.9
1732	CAG-cre	Tamoxifen	M	Weight	25.5	26.7	27.9	27	28	28.4	29.2	29.6	29.7	28.2	28.7
1734	CAG-cre	Tamoxifen	M	Weight	26	27.5	28.5	29.3	30.9	32.8	34.8	36.6	36.7	33.3	32.5
1728	CAG-cre	Vehicle	F	Weight	21.1	21.6	22.4	23.7	24	24.2	25.2	26	24.3
1729	CAG-cre	Vehicle	F	Weight	21	22.5	24.2	24.7	25.2	24.9	23.8	25.5
1730	CAG-cre	Vehicle	F	Weight									25.6	26.6	27
1764	CAG-cre	Vehicle	M	Weight	24.6	25	25.7	25.9	26.3	26.4	27.7	28.1	27.4	27.2	28.2
1767	CAG-cre	Vehicle	M	Weight	25.6	26.9	28.1	28.5	29.5	30.1	30.4	30.6	31	31	31.2
1768	CAG-cre	Vehicle	M	Weight	23.6	24.1	25.8	25.8	26.1	26.9	27.3	27.5	27.8	27.6	26.7
1546	UBC-cre	Tamoxifen	F	Weight	21.7	22.1	22.5	23.9	24.6	25.3	26.3	26.3	26.7	26.7	27.6
1548	UBC-cre	Tamoxifen	F	Weight	19.7	20.8	21.4	22.3	22.3	22.9	23.4	23.1	22.5	22.8	23.2
1570	UBC-cre	Tamoxifen	M	Weight	24.7	27	26.8	28.4	28.6	26.7	29.7	28.3	28.8	30.5	30.8
1571	UBC-cre	Tamoxifen	M	Weight	25.5	26.2	26.4	28.5	28.7	30.1	27.8	30.4	30.6	30.8	30
1579	UBC-cre	Tamoxifen	M	Weight	24.79	26.9	27.2	27.8	28.2	29.4	29.2	30	29.2	30.1	30
1563	UBC-cre	Vehicle	F	Weight	20	20.5	21.9	22.1	23.3	23.3	24.3	25.5	26	26	26.7
1566	UBC-cre	Vehicle	F	Weight	21.1	21.9	23.3	24.4	24.4	24.7	25.8	28	28.4	30.8	27.2
1538	UBC-cre	Vehicle	M	Weight	27	28.8	29.1	31	31.3	33.1	33.5	33.6	34.3	35.7	36.2
1552	UBC-cre	Vehicle	M	Weight	26.4	27.8	29	29.6	30	30.5	30.7	30.3	30.5	30.9	31.1
1613	UBC-cre	Vehicle	M	Weight	24.8	26	27.2	27.6	27.8	28.7	28.8	28.4	30	29.8	30.2
1787	WT	Tamoxifen	F	Palpebral closure	0	0	0	0	0	0	0
1787	WT	Tamoxifen	F	Piloerection	0	0	0	0	0	0	0
1787	WT	Tamoxifen	F	Respiration Rate	0	0	0	0	0	0	0
1787	WT	Tamoxifen	F	Tail Elevation	0	0	0	0	0	0	0
1787	WT	Tamoxifen	F	Tremor	0	1	0	1	0	1	0
1787	WT	Tamoxifen	F	Vocalization	0	0	0	0	0	0	0
1787	WT	Tamoxifen	F	Weight	23.9	26	25.7	26.3	27.2	25.7	24.9
1812	WT	Vehicle	F	Domed face								0	0	0	0
1812	WT	Vehicle	F	Eye fur								0	0	0	0
1812	WT	Vehicle	F	Forelimb clasping								0	0	0	0
1812	WT	Vehicle	F	Gait								0	0	0	0
1812	WT	Vehicle	F	Hindlimb clasping								0	0	0	0
1812	WT	Vehicle	F	Initial Activity								0	0	0	0
1812	WT	Vehicle	F	Lordokyphosis								0	0	0	0
1812	WT	Vehicle	F	Palpebral closure								0	0	0	0
1812	WT	Vehicle	F	Piloerection								0	0	0	0
1812	WT	Vehicle	F	Respiration Rate								0	0	0	0
1812	WT	Vehicle	F	Tail Elevation								0	0	0	0
1812	WT	Vehicle	F	Tremor								0	0	0	0
1812	WT	Vehicle	F	Vocalization								0	0	0	0
1812	WT	Vehicle	F	Weight								30	31.9	33.7	32.9
