# Supplementary material for: Global huntingtin knockout in adult mice leads to fatal neurodegeneration that spares the pancreas
Source: Life Sci Alliance. 2024 Jul 25;7(9):e202402571. doi: 10.26508/lsa.202402571 (PMC11272958; doi:10.26508/lsa.202402571)
Supplement: Supplementary file 9 [file LSA-2024-02571_SdataF4.zip › LSA-2024-02571_SdataF4.ods]

## Sheet: 04a - Endpt HTT
Order	calc.conc.mean	Batch	Mouse.Number	Genotype	Sex	Treatment	Normalized	Tissue
1	53.93220939	1	1544	Fl/Fl	Female	Tamoxifen	0.866882289591896	Cortex
2	59.18442001	1	1551	Fl/Fl	Female	Tamoxifen	0.951303981548923	Cortex
3	60.35177327	1	1817	Fl/Fl	Female	Tamoxifen	0.970067497418885	Cortex
39	60.32894537	1	1545	Fl/Fl	Female	Tamoxifen	0.969700571931455	Cortex
40	28.57418177	1	1578	Fl/Fl	Female	Tamoxifen	0.459288658784031	Cortex
41	48.96667509	1	1819	Fl/Fl	Female	Tamoxifen	0.787068504996058	Cortex
7	54.9505127	1	1572	Fl/Fl	Male	Tamoxifen	0.883250043015242	Cortex
8	50.50494859	1	1733	Fl/Fl	Male	Tamoxifen	0.811794027439531	Cortex
9	54.23944225	1	1753	Fl/Fl	Male	Tamoxifen	0.871820613612496	Cortex
45	63.52823704	1	1582	Fl/Fl	Male	Tamoxifen	1.02112455992176	Cortex
46	60.6998417816574	1	1735	Fl/Fl	Male	Tamoxifen	1.06033598183822	Cortex
47	59.37642906	1	1802	Fl/Fl	Male	Tamoxifen	0.954390249416844	Cortex
14	11.51964559	1	1751	Fl/Fl;CAG/+	Female	Tamoxifen	0.185161647507028	Cortex
15	6.517939633	1	1818	Fl/Fl;CAG/+	Female	Tamoxifen	0.104766455822677	Cortex
18	18.69478733	1	1723	Fl/Fl;CAG/+	Male	Tamoxifen	0.300491677002739	Cortex
19	4.790728291	1	1810	Fl/Fl;CAG/+	Male	Tamoxifen	0.0770040307394636	Cortex
55	13.82734041	1	1752	Fl/Fl;CAG/+	Male	Tamoxifen	0.22225450522355	Cortex
56	9.749424749	1	1945	Fl/Fl;CAG/+	Male	Tamoxifen	0.156707906911451	Cortex
22	6.15937112	1	1533	Fl/Fl;UBC/+	Female	Tamoxifen	0.0990029854022971	Cortex
23	1.174108967	1	1546	Fl/Fl;UBC/+	Female	Tamoxifen	0.0188721040924397	Cortex
59	2.061211886	1	1535	Fl/Fl;UBC/+	Female	Tamoxifen	0.0331310009228181	Cortex
60	3.049298248	1	1548	Fl/Fl;UBC/+	Female	Tamoxifen	0.0490130605953801	Cortex
61	1.320690946	1	1611	Fl/Fl;UBC/+	Female	Tamoxifen	0.0212281974734758	Cortex
27	10.19401949	1	1659	Fl/Fl;UBC/+	Male	Tamoxifen	0.163854124568354	Cortex
28	12.38028166	1	1691	Fl/Fl;UBC/+	Male	Tamoxifen	0.198995128006073	Cortex
65	1.74737736	1	1579	Fl/Fl;UBC/+	Male	Tamoxifen	0.0280865646660993	Cortex
66	10.34287675	1	1661	Fl/Fl;UBC/+	Male	Tamoxifen	0.166246789801815	Cortex
32	53.68290928	1	1614	Htt +/+	Female	Tamoxifen	0.862875150767125	Cortex
33	56.79999049	1	1878	Htt +/+	Female	Tamoxifen	0.912977724474586	Cortex
70	63.49433257	1	1616	Htt +/+	Female	Tamoxifen	1.02057959458632	Cortex
71	72.15990977	1	1879	Htt +/+	Female	Tamoxifen	1.15986621919778	Cortex
72	66.18864585	1	1786	Htt +/+	Female	Tamoxifen	1.06388678506603	Cortex
36	69.19183281	1	1883	Htt +/+	Male	Tamoxifen	1.11215867337551	Cortex
37	62.78092609	1	1789	Htt +/+	Male	Tamoxifen	1.00911261687881	Cortex
74	55.29662078	1	1884	Htt +/+	Male	Tamoxifen	0.88881322999071	Cortex
75	60.33077656	1	1790	Htt +/+	Male	Tamoxifen	0.969730005663131	Cortex
4	58.77264157	1	1564	Fl/Fl	Female	Vehicle	0.930694647319504	Cortex
5	30.70449447	1	1609	Fl/Fl	Female	Vehicle	0.486221273853155	Cortex
6	54.47618799	1	1727	Fl/Fl	Female	Vehicle	0.862658121436961	Cortex
42	54.25727662	1	1565	Fl/Fl	Female	Vehicle	0.85919154864299	Cortex
43	62.8930329	1	1679	Fl/Fl	Female	Vehicle	0.995943137999054	Cortex
44	59.84284468	1	1742	Fl/Fl	Female	Vehicle	0.947641857439971	Cortex
10	59.38539383	1	1537	Fl/Fl	Male	Vehicle	0.940397890755239	Cortex
11	57.37645026	1	1674	Fl/Fl	Male	Vehicle	0.908585248385931	Cortex
12	60.05470037	1	1695	Fl/Fl	Male	Vehicle	0.950996699955469	Cortex
13	65.37158913	1	1835	Fl/Fl	Male	Vehicle	1.03519233549503	Cortex
48	26.92949833	1	1553	Fl/Fl	Male	Vehicle	0.426442291535928	Cortex
49	59.64622489	1	1676	Fl/Fl	Male	Vehicle	0.944528283143805	Cortex
50	61.19018958	1	1718	Fl/Fl	Male	Vehicle	0.968977748647612	Cortex
16	41.30359171	1	1730	Fl/Fl;CAG/+	Female	Vehicle	0.654063365074084	Cortex
17	45.69498632	1	1824	Fl/Fl;CAG/+	Female	Vehicle	0.723603330415389	Cortex
52	52.35372303	1	1743	Fl/Fl;CAG/+	Female	Vehicle	0.829047810165815	Cortex
53	52.87604811	1	1825	Fl/Fl;CAG/+	Female	Vehicle	0.837319093251462	Cortex
20	48.55475332	1	1748	Fl/Fl;CAG/+	Male	Vehicle	0.768889194184349	Cortex
21	58.02620919	1	1822	Fl/Fl;CAG/+	Male	Vehicle	0.918874511247781	Cortex
57	55.15717147	1	1767	Fl/Fl;CAG/+	Male	Vehicle	0.873441840916272	Cortex
58	56.87152275	1	1823	Fl/Fl;CAG/+	Male	Vehicle	0.90058946466262	Cortex
24	5.44709159	1	1563	Fl/Fl;UBC/+	Female	Vehicle	0.0862574635212552	Cortex
25	46.70702026	1	1606	Fl/Fl;UBC/+	Female	Vehicle	0.73962940216753	Cortex
26	6.615131351	1	1681	Fl/Fl;UBC/+	Female	Vehicle	0.104753966730564	Cortex
62	7.121223159	1	1566	Fl/Fl;UBC/+	Female	Vehicle	0.112768187704397	Cortex
63	6.405199519	1	1608	Fl/Fl;UBC/+	Female	Vehicle	0.101429589484194	Cortex
64	15.62890343	1	1682	Fl/Fl;UBC/+	Female	Vehicle	0.247491628370149	Cortex
29	6.111349856	1	1552	Fl/Fl;UBC/+	Male	Vehicle	0.0967763307371794	Cortex
30	6.639425523	1	1613	Fl/Fl;UBC/+	Male	Vehicle	0.1051386772904	Cortex
31	15.12497319	1	1686	Fl/Fl;UBC/+	Male	Vehicle	0.239511636924098	Cortex
67	5.99460549	1	1555	Fl/Fl;UBC/+	Male	Vehicle	0.0949276243724757	Cortex
68	7.195263716	1	1673	Fl/Fl;UBC/+	Male	Vehicle	0.113940657551653	Cortex
69	13.37681087	1	1696	Fl/Fl;UBC/+	Male	Vehicle	0.211828598176693	Cortex
34	59.81719226	1	1873	Htt +/+	Female	Vehicle	0.947235638332797	Cortex
35	65.32276523	1	1812	Htt +/+	Female	Vehicle	1.03441918422639	Cortex
73	64.53378993	1	1874	Htt +/+	Female	Vehicle	1.0219253593963	Cortex
38	67.2936915	1	1792	Htt +/+	Male	Vehicle	1.06562980332994	Cortex
76	59.21439705	1	1875	Htt +/+	Male	Vehicle	0.937690069843951	Cortex
77	62.71348747	1	1793	Htt +/+	Male	Vehicle	0.993099944870621	Cortex
78	181.4383821	2	1547	Fl/Fl	Female	Tamoxifen	0.911288837061397	Cortex
79	192.6015798	2	1749	Fl/Fl	Female	Tamoxifen	0.967356893512168	Cortex
116	238.7656757	2	1549	Fl/Fl	Female	Tamoxifen	1.19921977048335	Cortex
117	220.3574999	2	1816	Fl/Fl	Female	Tamoxifen	1.10676323001465	Cortex
84	200.4412375	2	1657	Fl/Fl	Male	Tamoxifen	1.00673220355244	Cortex
85	208.5639376	2	1737	Fl/Fl	Male	Tamoxifen	1.04752911676481	Cortex
121	180.9794273	2	1569	Fl/Fl	Male	Tamoxifen	0.908983699740864	Cortex
122	218.7058991	2	1690	Fl/Fl	Male	Tamoxifen	1.09846793243262	Cortex
123	208.1551079	2	1738	Fl/Fl	Male	Tamoxifen	1.04547573678227	Cortex
90	9.500109438	2	1761	Fl/Fl;CAG/+	Female	Tamoxifen	0.0477150621688167	Cortex
127	14.16924776	2	1806	Fl/Fl;CAG/+	Female	Tamoxifen	0.0711661841546216	Cortex
93	34.87185074	2	1732	Fl/Fl;CAG/+	Male	Tamoxifen	0.175146669294695	Cortex
94	36.52438749	2	1800	Fl/Fl;CAG/+	Male	Tamoxifen	0.183446667760724	Cortex
129	35.82035337	2	1734	Fl/Fl;CAG/+	Male	Tamoxifen	0.179910599884453	Cortex
130	17.09888041	2	1808	Fl/Fl;CAG/+	Male	Tamoxifen	0.0858804992831822	Cortex
97	4.717088231	2	1539	Fl/Fl;UBC/+	Female	Tamoxifen	0.0236919542524073	Cortex
98	3.496018796	2	1550	Fl/Fl;UBC/+	Female	Tamoxifen	0.0175590350072441	Cortex
99	24.51847859	2	1688	Fl/Fl;UBC/+	Female	Tamoxifen	0.123146026668609	Cortex
133	5.569003484	2	1567	Fl/Fl;UBC/+	Female	Tamoxifen	0.0279707669886967	Cortex
135	12.96682292	2	1562	Fl/Fl;UBC/+	Female	Tamoxifen	0.065126908884335	Cortex
103	92.93785771	2	1603	Fl/Fl;UBC/+	Male	Tamoxifen	0.466787849909534	Cortex
104	8.27281219	2	1663	Fl/Fl;UBC/+	Male	Tamoxifen	0.041550863232992	Cortex
138	4.830056986	2	1571	Fl/Fl;UBC/+	Male	Tamoxifen	0.0242593488917151	Cortex
139	8.213387508	2	1570	Fl/Fl;UBC/+	Male	Tamoxifen	0.0412523979979864	Cortex
141	49.84186016	2	1689	Fl/Fl;UBC/+	Male	Tamoxifen	0.250334743158973	Cortex
108	224.4496743	2	1628	Htt +/+	Female	Tamoxifen	1.12731650439279	Cortex
109	205.5057512	2	1880	Htt +/+	Female	Tamoxifen	1.03216913010864	Cortex
145	199.7458974	2	1882	Htt +/+	Female	Tamoxifen	1.00323980208943	Cortex
146	165.1126094	2	1629	Htt +/+	Female	Tamoxifen	0.82929133330438	Cortex
147	184.062316	2	1881	Htt +/+	Female	Tamoxifen	0.924467755681488	Cortex
111	222.7984303	2	1617	Htt +/+	Male	Tamoxifen	1.1190229988674	Cortex
112	203.6343937	2	1885	Htt +/+	Male	Tamoxifen	1.02277008686232	Cortex
113	200.2861465	2	1791	Htt +/+	Male	Tamoxifen	1.00595324655672	Cortex
150	195.8732707	2	1618	Htt +/+	Male	Tamoxifen	0.983789223656306	Cortex
151	189.540011	2	1788	Htt +/+	Male	Tamoxifen	0.951979918480514	Cortex
81	204.4367889	2	1593	Fl/Fl	Female	Vehicle	0.997734837573444	Cortex
82	194.2738578	2	1684	Fl/Fl	Female	Vehicle	0.94813559242345	Cortex
83	195.5543454	2	1826	Fl/Fl	Female	Vehicle	0.954384893708581	Cortex
118	228.0024474	2	1607	Fl/Fl	Female	Vehicle	1.11274485403046	Cortex
119	238.2304334	2	1726	Fl/Fl	Female	Vehicle	1.16266159360225	Cortex
120	209.3571747	2	1828	Fl/Fl	Female	Vehicle	1.02174832532864	Cortex
87	191.3250969	2	1554	Fl/Fl	Male	Vehicle	0.93374443761499	Cortex
88	201.0139099	2	1687	Fl/Fl	Male	Vehicle	0.981029793234438	Cortex
89	208.9248503	2	1766	Fl/Fl	Male	Vehicle	1.01963840608498	Cortex
124	229.0529198	2	1612	Fl/Fl	Male	Vehicle	1.11787158740868	Cortex
125	204.2294923	2	1694	Fl/Fl	Male	Vehicle	0.996723145692333	Cortex
126	198.5895118	2	1821	Fl/Fl	Male	Vehicle	0.969197742567177	Cortex
91	174.4835976	2	1744	Fl/Fl;CAG/+	Female	Vehicle	0.851551058140623	Cortex
92	161.9464334	2	1827	Fl/Fl;CAG/+	Female	Vehicle	0.790364587965545	Cortex
128	138.0541991	2	1745	Fl/Fl;CAG/+	Female	Vehicle	0.673760748525288	Cortex
95	187.5483782	2	1768	Fl/Fl;CAG/+	Male	Vehicle	0.915312511350739	Cortex
96	170.3513186	2	1833	Fl/Fl;CAG/+	Male	Vehicle	0.831383852721984	Cortex
131	165.5756641	2	1717	Fl/Fl;CAG/+	Male	Vehicle	0.808076712688616	Cortex
132	175.5256636	2	1764	Fl/Fl;CAG/+	Male	Vehicle	0.856636764861243	Cortex
100	33.72913639	2	1600	Fl/Fl;UBC/+	Female	Vehicle	0.164611930165027	Cortex
101	21.24986366	2	1610	Fl/Fl;UBC/+	Female	Vehicle	0.103707993954252	Cortex
136	42.55807858	2	1602	Fl/Fl;UBC/+	Female	Vehicle	0.207700765835371	Cortex
137	34.61926311	2	1680	Fl/Fl;UBC/+	Female	Vehicle	0.168956111284177	Cortex
105	21.31409971	2	1557	Fl/Fl;UBC/+	Male	Vehicle	0.104021492054364	Cortex
106	45.01594632	2	1677	Fl/Fl;UBC/+	Male	Vehicle	0.219696161984669	Cortex
107	26.75498857	2	1702	Fl/Fl;UBC/+	Male	Vehicle	0.13057524684672	Cortex
142	21.55506355	2	1538	Fl/Fl;UBC/+	Male	Vehicle	0.105197493786034	Cortex
143	13.38836168	2	1584	Fl/Fl;UBC/+	Male	Vehicle	0.0653406607394102	Cortex
144	50.82699063	2	1685	Fl/Fl;UBC/+	Male	Vehicle	0.248056426210919	Cortex
110	248.5479271	2	1778	Htt +/+	Female	Vehicle	1.21301516722431	Cortex
148	193.7400843	2	1872	Htt +/+	Female	Vehicle	0.945530560231402	Cortex
149	195.7090212	2	1779	Htt +/+	Female	Vehicle	0.95513977464278	Cortex
114	217.0392108	2	1876	Htt +/+	Male	Vehicle	1.05923979191696	Cortex
115	214.1184588	2	1813	Htt +/+	Male	Vehicle	1.04498533195409	Cortex
152	198.3497555	2	1877	Htt +/+	Male	Vehicle	0.968027634122778	Cortex
153	166.8020017	2	1814	Htt +/+	Male	Vehicle	0.814061739907689	Cortex
29	23.89535	1	1544	Fl/Fl	Female	Tamoxifen	1.1846219044181	Liver
30	18.30357	1	1545	Fl/Fl	Female	Tamoxifen	0.907407087615376	Liver
31	20.65599	1	1547	Fl/Fl	Female	Tamoxifen	1.02402928651145	Liver
32	29.3908	1	1549	Fl/Fl	Female	Tamoxifen	1.45706112144713	Liver
33	27.9023	1	1551	Fl/Fl	Female	Tamoxifen	1.38326811549717	Liver
36	14.47111	1	1578	Fl/Fl	Female	Tamoxifen	0.717411290784352	Liver
43	16.60774	1	1569	Fl/Fl	Male	Tamoxifen	0.823335610772837	Liver
44	17.24173	1	1572	Fl/Fl	Male	Tamoxifen	0.854765928436401	Liver
45	19.17897	1	1582	Fl/Fl	Male	Tamoxifen	0.95080540633126	Liver
149	13.72406	1	1816	Fl/Fl	Female	Tamoxifen	0.680375976646013	Liver
150	11.79449	1	1817	Fl/Fl	Female	Tamoxifen	0.584716742187927	Liver
151	12.03987	1	1819	Fl/Fl	Female	Tamoxifen	0.596881557639724	Liver
155	14.33027	1	1802	Fl/Fl	Male	Tamoxifen	0.710429089267394	Liver
138	10.63128	1	1806	Fl/Fl;CAG/+	Female	Tamoxifen	0.527050123141201	Liver
139	6.751364	1	1818	Fl/Fl;CAG/+	Female	Tamoxifen	0.334701675392904	Liver
143	2.916004	1	1800	Fl/Fl;CAG/+	Male	Tamoxifen	0.144562109856972	Liver
144	1.321642	1	1808	Fl/Fl;CAG/+	Male	Tamoxifen	0.0655209512729025	Liver
145	2.016118	1	1810	Fl/Fl;CAG/+	Male	Tamoxifen	0.0999498875175136	Liver
162	3.51948	1	1945	Fl/Fl;CAG/+	Male	Tamoxifen	0.174479683292416	Liver
1	1.312513	1	1533	Fl/Fl;UBC/+	Female	Tamoxifen	0.0650683773049366	Liver
2	1.603499	1	1535	Fl/Fl;UBC/+	Female	Tamoxifen	0.0794941291553597	Liver
3	0.897887	1	1539	Fl/Fl;UBC/+	Female	Tamoxifen	0.0445131210839037	Liver
4	2.17353	1	1541	Fl/Fl;UBC/+	Female	Tamoxifen	0.107753652819895	Liver
5	1.548622	1	1546	Fl/Fl;UBC/+	Female	Tamoxifen	0.0767735790797696	Liver
6	1.509747	1	1548	Fl/Fl;UBC/+	Female	Tamoxifen	0.0748463348027762	Liver
7	2.236253	1	1550	Fl/Fl;UBC/+	Female	Tamoxifen	0.110863171605383	Liver
8	1.965501	1	1562	Fl/Fl;UBC/+	Female	Tamoxifen	0.0974405287118911	Liver
11	0.774279	1	1567	Fl/Fl;UBC/+	Female	Tamoxifen	0.0383852031265893	Liver
17	0.508024	1	1611	Fl/Fl;UBC/+	Female	Tamoxifen	0.0251855008765347	Liver
22	0.636195	1	1570	Fl/Fl;UBC/+	Male	Tamoxifen	0.0315396314547088	Liver
23	1.357701	1	1571	Fl/Fl;UBC/+	Male	Tamoxifen	0.0673085911798891	Liver
24	1.050897	1	1579	Fl/Fl;UBC/+	Male	Tamoxifen	0.0520986554073186	Liver
47	22.28719	1	1614	Htt +/+	Female	Tamoxifen	1.10489670425117	Liver
48	21.31609	1	1616	Htt +/+	Female	Tamoxifen	1.05675401827333	Liver
49	18.99133	1	1628	Htt +/+	Female	Tamoxifen	0.941503075369587	Liver
50	20.44278	1	1629	Htt +/+	Female	Tamoxifen	1.01345931217581	Liver
55	17.73896	1	1617	Htt +/+	Male	Tamoxifen	0.879416312278186	Liver
56	20.25138	1	1618	Htt +/+	Male	Tamoxifen	1.00397057765192	Liver
34	26.82132	1	1564	Fl/Fl	Female	Vehicle	1.96318250233187	Liver
35	24.41477	1	1565	Fl/Fl	Female	Vehicle	1.78703543533491	Liver
37	25.85521	1	1593	Fl/Fl	Female	Vehicle	1.89246822550553	Liver
38	27.99734	1	1607	Fl/Fl	Female	Vehicle	2.04926111018533	Liver
39	13.17766	1	1609	Fl/Fl	Female	Vehicle	0.964536851045308	Liver
40	22.99082	1	1537	Fl/Fl	Male	Vehicle	1.6828096282458	Liver
41	9.189719	1	1553	Fl/Fl	Male	Vehicle	0.672640106532665	Liver
42	18.42578	1	1554	Fl/Fl	Male	Vehicle	1.34867220881808	Liver
46	21.99324	1	1612	Fl/Fl	Male	Vehicle	1.60979190948042	Liver
153	14.82547	1	1826	Fl/Fl	Female	Vehicle	1.08514805732328	Liver
154	14.11911	1	1828	Fl/Fl	Female	Vehicle	1.03344614286317	Liver
157	14.46404	1	1821	Fl/Fl	Male	Vehicle	1.05869324257823	Liver
158	14.27527	1	1835	Fl/Fl	Male	Vehicle	1.04487625068651	Liver
140	8.80599	1	1824	Fl/Fl;CAG/+	Female	Vehicle	0.644553119820702	Liver
141	4.279763	1	1825	Fl/Fl;CAG/+	Female	Vehicle	0.313256612117798	Liver
142	3.875553	1	1827	Fl/Fl;CAG/+	Female	Vehicle	0.283670521676777	Liver
146	11.18851	1	1822	Fl/Fl;CAG/+	Male	Vehicle	0.818941314564873	Liver
147	12.19936	1	1823	Fl/Fl;CAG/+	Male	Vehicle	0.892930328993773	Liver
148	8.367243	1	1833	Fl/Fl;CAG/+	Male	Vehicle	0.612439098834762	Liver
9	23.1537	1	1563	Fl/Fl;UBC/+	Female	Vehicle	1.69473160546317	Liver
10	17.0112	1	1566	Fl/Fl;UBC/+	Female	Vehicle	1.2451322374763	Liver
12	12.70931	1	1600	Fl/Fl;UBC/+	Female	Vehicle	0.930256042905845	Liver
13	18.495	1	1602	Fl/Fl;UBC/+	Female	Vehicle	1.35373875635606	Liver
14	16.89379	1	1606	Fl/Fl;UBC/+	Female	Vehicle	1.23653843010221	Liver
15	13.55269	1	1608	Fl/Fl;UBC/+	Female	Vehicle	0.991987115754484	Liver
16	18.97012	1	1610	Fl/Fl;UBC/+	Female	Vehicle	1.38851509363207	Liver
18	14.84532	1	1538	Fl/Fl;UBC/+	Male	Vehicle	1.0866009751018	Liver
19	9.161278	1	1552	Fl/Fl;UBC/+	Male	Vehicle	0.670558371795194	Liver
20	22.07052	1	1555	Fl/Fl;UBC/+	Male	Vehicle	1.61544840751184	Liver
21	16.45833	1	1557	Fl/Fl;UBC/+	Male	Vehicle	1.20466500058922	Liver
25	10.15434	1	1584	Fl/Fl;UBC/+	Male	Vehicle	0.743245396226903	Liver
28	27.05436	1	1613	Fl/Fl;UBC/+	Male	Vehicle	1.9802398302465	Liver
159	17.78769	1	1813	Htt +/+	Male	Vehicle	1.30196730678816	Liver
160	12.59821	1	1814	Htt +/+	Male	Vehicle	0.92212409503717	Liver
161	10.60059	1	1812	Htt +/+	Female	Vehicle	0.775908598174667	Liver
80	82.04914	2	1657	Fl/Fl	Male	Tamoxifen	0.870049038521907	Liver
84	85.27292	2	1690	Fl/Fl	Male	Tamoxifen	0.904233999990195	Liver
121	85.34022	2	1749	Fl/Fl	Female	Tamoxifen	0.904947649155714	Liver
122	86.39246	2	1733	Fl/Fl	Male	Tamoxifen	0.916105601576596	Liver
123	86.45815	2	1735	Fl/Fl	Male	Tamoxifen	0.916802178302939	Liver
124	79.41204	2	1737	Fl/Fl	Male	Tamoxifen	0.842085231473033	Liver
125	83.16906	2	1738	Fl/Fl	Male	Tamoxifen	0.881924669628113	Liver
127	91.30158	2	1753	Fl/Fl	Male	Tamoxifen	0.968161907541395	Liver
105	30.03922	2	1751	Fl/Fl;CAG/+	Female	Tamoxifen	0.318535873489327	Liver
106	25.21596	2	1759	Fl/Fl;CAG/+	Female	Tamoxifen	0.267390026920537	Liver
107	36.61051	2	1761	Fl/Fl;CAG/+	Female	Tamoxifen	0.388217829282509	Liver
108	9.392977	2	1731	Fl/Fl;CAG/+	Male	Tamoxifen	0.0996031232954835	Liver
109	14.70419	2	1732	Fl/Fl;CAG/+	Male	Tamoxifen	0.15592322322627	Liver
110	17.98655	2	1734	Fl/Fl;CAG/+	Male	Tamoxifen	0.190729366984544	Liver
111	41.07213	2	1723	Fl/Fl;CAG/+	Male	Tamoxifen	0.435528845476586	Liver
114	41.41158	2	1752	Fl/Fl;CAG/+	Male	Tamoxifen	0.439128373102668	Liver
66	10.62238	2	1688	Fl/Fl;UBC/+	Female	Tamoxifen	0.112639712077596	Liver
67	24.64308	2	1659	Fl/Fl;UBC/+	Male	Tamoxifen	0.261315207694053	Liver
68	26.73493	2	1661	Fl/Fl;UBC/+	Male	Tamoxifen	0.283497184022288	Liver
69	7.401744	2	1663	Fl/Fl;UBC/+	Male	Tamoxifen	0.078488089583697	Liver
74	46.91826	2	1689	Fl/Fl;UBC/+	Male	Tamoxifen	0.497521205001306	Liver
75	34.70176	2	1691	Fl/Fl;UBC/+	Male	Tamoxifen	0.367977445260462	Liver
90	103.4912	2	1878	Htt +/+	Female	Tamoxifen	1.09742063177601	Liver
91	92.49483	2	1879	Htt +/+	Female	Tamoxifen	0.980815129930031	Liver
92	90.26709	2	1880	Htt +/+	Female	Tamoxifen	0.957192176111419	Liver
93	86.58749	2	1881	Htt +/+	Female	Tamoxifen	0.918173699596672	Liver
94	89.54219	2	1882	Htt +/+	Female	Tamoxifen	0.949505336882824	Liver
98	85.01097	2	1883	Htt +/+	Male	Tamoxifen	0.901456282324406	Liver
99	104.725	2	1884	Htt +/+	Male	Tamoxifen	1.11050384634387	Liver
100	102.443	2	1885	Htt +/+	Male	Tamoxifen	1.08630551951306	Liver
129	106.4837	2	1786	Htt +/+	Female	Tamoxifen	1.1291531002428	Liver
130	98.05572	2	1788	Htt +/+	Male	Tamoxifen	1.03978280464089	Liver
131	93.87059	2	1789	Htt +/+	Male	Tamoxifen	0.995403688265156	Liver
132	85.60336	2	1790	Htt +/+	Male	Tamoxifen	0.907737985580893	Liver
133	87.37739	2	1791	Htt +/+	Male	Tamoxifen	0.926549798791964	Liver
78	77.16631	2	1679	Fl/Fl	Female	Vehicle	0.901424394579649	Liver
79	98.37418	2	1684	Fl/Fl	Female	Vehicle	1.14916581664679	Liver
81	118.3498	2	1674	Fl/Fl	Male	Vehicle	1.38251261222187	Liver
82	77.36218	2	1676	Fl/Fl	Male	Vehicle	0.903712465580664	Liver
85	128.363	2	1694	Fl/Fl	Male	Vehicle	1.49948260531607	Liver
86	63.94695	2	1695	Fl/Fl	Male	Vehicle	0.747001388157152	Liver
118	69.93888	2	1726	Fl/Fl	Female	Vehicle	0.816996595555479	Liver
119	72.73137	2	1727	Fl/Fl	Female	Vehicle	0.849617289840585	Liver
120	79.21344	2	1742	Fl/Fl	Female	Vehicle	0.925338106675975	Liver
126	71.12402	2	1718	Fl/Fl	Male	Vehicle	0.830840902831441	Liver
128	68.2823	2	1766	Fl/Fl	Male	Vehicle	0.79764512438143	Liver
101	25.08202	2	1730	Fl/Fl;CAG/+	Female	Vehicle	0.292997613768685	Liver
102	37.17923	2	1743	Fl/Fl;CAG/+	Female	Vehicle	0.434312135615757	Liver
103	23.54724	2	1744	Fl/Fl;CAG/+	Female	Vehicle	0.275068958992878	Liver
104	35.20912	2	1745	Fl/Fl;CAG/+	Female	Vehicle	0.411298138782096	Liver
112	37.58926	2	1717	Fl/Fl;CAG/+	Male	Vehicle	0.439101933709115	Liver
113	22.72708	2	1748	Fl/Fl;CAG/+	Male	Vehicle	0.265488194648199	Liver
115	31.88791	2	1767	Fl/Fl;CAG/+	Male	Vehicle	0.372501159718021	Liver
116	32.87972	2	1768	Fl/Fl;CAG/+	Male	Vehicle	0.384087067205214	Liver
117	38.29073	2	1764	Fl/Fl;CAG/+	Male	Vehicle	0.447296211368184	Liver
62	98.83833	2	1680	Fl/Fl;UBC/+	Female	Vehicle	1.15458782182942	Liver
63	91.90684	2	1681	Fl/Fl;UBC/+	Female	Vehicle	1.07361706947927	Liver
64	95.44571	2	1682	Fl/Fl;UBC/+	Female	Vehicle	1.11495666116437	Liver
65	119.9691	2	1683	Fl/Fl;UBC/+	Female	Vehicle	1.40142859410752	Liver
70	69.65001	2	1673	Fl/Fl;UBC/+	Male	Vehicle	0.813622137649403	Liver
71	77.95981	2	1677	Fl/Fl;UBC/+	Male	Vehicle	0.910693728011544	Liver
72	83.10326	2	1685	Fl/Fl;UBC/+	Male	Vehicle	0.970777348730232	Liver
73	92.30001	2	1686	Fl/Fl;UBC/+	Male	Vehicle	1.07820991614016	Liver
76	111.573	2	1696	Fl/Fl;UBC/+	Male	Vehicle	1.3033488834238	Liver
77	78.73896	2	1702	Fl/Fl;UBC/+	Male	Vehicle	0.91979543077583	Liver
87	66.34927	2	1872	Htt +/+	Female	Vehicle	0.775064280520238	Liver
88	80.72954	2	1873	Htt +/+	Female	Vehicle	0.9430485495444	Liver
89	113.533	2	1874	Htt +/+	Female	Vehicle	1.32624477948746	Liver
95	103.093	2	1875	Htt +/+	Male	Vehicle	1.20428908820961	Liver
96	94.20037	2	1876	Htt +/+	Male	Vehicle	1.10040912279502	Liver
97	91.64461	2	1877	Htt +/+	Male	Vehicle	1.07055380885438	Liver
134	68.90976	2	1792	Htt +/+	Male	Vehicle	0.804974848332503	Liver
135	76.6798	2	1793	Htt +/+	Male	Vehicle	0.895741189276623	Liver
136	75.77367	2	1778	Htt +/+	Female	Vehicle	0.885156159531642	Liver
137	85.13559	2	1779	Htt +/+	Female	Vehicle	0.994518173448118	Liver
26	17.46971353	1	1603	Fl/Fl;UBC/+	Male	Tamoxifen	0.86606830665997	Liver
83	197.6069123	2	1687	Fl/Fl	Male	Vehicle	2.30836088034767	Liver

## Sheet: 04b - Endpt NfL
ID	Sample	Mean	calc.conc.mean	Genotype	Sex	Treatment	Group	Norm.save	Medium
1544	U021	221	1985.015389	Fl/Fl	Female	Tamoxifen	1	1.48549772620391	CSF
1545	U018	198	1521.301804	Fl/Fl	Female	Tamoxifen	1	1.13847498776842	CSF
1547	U030	190	1359.021948	Fl/Fl	Female	Tamoxifen	1	1.01703192066044	CSF
1549	U014	184	1247.619911	Fl/Fl	Female	Tamoxifen	1	0.933663563127785	CSF
1551	U028	187	1308.867483	Fl/Fl	Female	Tamoxifen	1	0.979498537227077	CSF
1569	U025	406	5677.009468	Fl/Fl	Male	Tamoxifen	1	4.24842280975993	CSF
1572	U027	379	5142.653754	Fl/Fl	Male	Tamoxifen	1	3.84853462625776	CSF
1578	U072	229	2155.817285	Fl/Fl	Female	Tamoxifen	1	1.61331831114514	CSF
1582	U034	167	901.9076054	Fl/Fl	Male	Tamoxifen	1	0.674947763373594	CSF
1657	U040	176	862.4438654	Fl/Fl	Male	Tamoxifen	2	0.645414845713426	CSF
1690	U017	189	1050.20566	Fl/Fl	Male	Tamoxifen	2	0.785927468684465	CSF
1733	U053	208	1349.467629	Fl/Fl	Male	Tamoxifen	3	1.00988189087802	CSF
1735	U054	195	1157.370468	Fl/Fl	Male	Tamoxifen	3	0.8661248714327	CSF
1737	U034	175	838.3727132	Fl/Fl	Male	Tamoxifen	3	0.627401059997527	CSF
1738	U032	184	985.839629	Fl/Fl	Male	Tamoxifen	3	0.737758777789106	CSF
1749	U052	168	729.0869668	Fl/Fl	Female	Tamoxifen	3	0.545616440753098	CSF
1753	U059	155	536.5210129	Fl/Fl	Male	Tamoxifen	3	0.401508597434641	CSF
1802	U054	211	1793.724761	Fl/Fl	Male	Tamoxifen	4	1.3423442803854	CSF
1816	U048	195	1460.54001	Fl/Fl	Female	Tamoxifen	4	1.09300354843991	CSF
1817	U079	209	1753.405602	Fl/Fl	Female	Tamoxifen	4	1.3121712049781	CSF
1819	U055	190	1369.715738	Fl/Fl	Female	Tamoxifen	4	1.02503468014409	CSF
1723	U035	1123	16172.78193	Fl/Fl;CAG/+	Male	Tamoxifen	3	12.1029947256528	CSF
1732	U042	1051	14980.10148	Fl/Fl;CAG/+	Male	Tamoxifen	3	11.2104454253396	CSF
1734	U033	1316	19344.95067	Fl/Fl;CAG/+	Male	Tamoxifen	3	14.4769055157244	CSF
1751	U051	1353	19957.9297	Fl/Fl;CAG/+	Female	Tamoxifen	3	14.9356319116615	CSF
1752	U058	1108	15936.09635	Fl/Fl;CAG/+	Male	Tamoxifen	3	11.925869705432	CSF
1761	U036	1196	17374.47532	Fl/Fl;CAG/+	Female	Tamoxifen	3	13.0022889116483	CSF
1800	U076	1287	22805.28405	Fl/Fl;CAG/+	Male	Tamoxifen	4	17.0664659777654	CSF
1806	U044	1161	20373.95813	Fl/Fl;CAG/+	Female	Tamoxifen	4	15.2469691890579	CSF
1808	U051	1484	26590.23875	Fl/Fl;CAG/+	Male	Tamoxifen	4	19.898958678725	CSF
1810	U047	1038	18007.59848	Fl/Fl;CAG/+	Male	Tamoxifen	4	13.4760902835666	CSF
1818	U074	1013	17524.58734	Fl/Fl;CAG/+	Female	Tamoxifen	4	13.1146261084386	CSF
1533	U007	1547	27800.1469	Fl/Fl;UBC/+	Female	Tamoxifen	1	20.8044004277917	CSF
1539	U006	1692	30592.88335	Fl/Fl;UBC/+	Female	Tamoxifen	1	22.8943608731118	CSF
1546	U050	1513	27145.17636	Fl/Fl;UBC/+	Female	Tamoxifen	1	20.3142494429217	CSF
1548	U012	1652	29818.97751	Fl/Fl;UBC/+	Female	Tamoxifen	1	22.3152039698522	CSF
1550	U005	1233	21768.79517	Fl/Fl;UBC/+	Female	Tamoxifen	1	16.2908035405834	CSF
1562	U013	1674	30253.16781	Fl/Fl;UBC/+	Female	Tamoxifen	1	22.6401327875148	CSF
1567	U003	1504	26979.8273	Fl/Fl;UBC/+	Female	Tamoxifen	1	20.1905095192812	CSF
1570	U023	1357	24145.60026	Fl/Fl;UBC/+	Male	Tamoxifen	1	18.069499351402	CSF
1571	U024	2262	41494.01929	Fl/Fl;UBC/+	Male	Tamoxifen	1	31.0522888880013	CSF
1579	U032	1811	32874.502	Fl/Fl;UBC/+	Male	Tamoxifen	1	24.6018233620283	CSF
1611	U066	2132	38996.16697	Fl/Fl;UBC/+	Female	Tamoxifen	1	29.183006683785	CSF
1688	U021	1786	27137.72535	Fl/Fl;UBC/+	Female	Tamoxifen	2	20.3086734365722	CSF
1617	U070	230	2165.95653	Htt +/+	Male	Tamoxifen	1	1.62090607367655	CSF
1618	U046	184	1247.786185	Htt +/+	Male	Tamoxifen	1	0.933787995235614	CSF
1628	U063	227	2115.692491	Htt +/+	Female	Tamoxifen	1	1.58329068990769	CSF
1629	U071	232	2216.152504	Htt +/+	Female	Tamoxifen	1	1.6584705206097	CSF
1786	U014	228	1667.646558	Htt +/+	Female	Tamoxifen	3	1.24799292929853	CSF
1788	U001	196	1163.283158	Htt +/+	Male	Tamoxifen	3	0.870549667129208	CSF
1789	U045	177	876.2096386	Htt +/+	Male	Tamoxifen	3	0.655716541559896	CSF
1790	U046	207	1335.376097	Htt +/+	Male	Tamoxifen	3	0.999336411552905	CSF
1791	U047	190	1079.036533	Htt +/+	Male	Tamoxifen	3	0.807503218939756	CSF
1879	U016	258	2148.453295	Htt +/+	Female	Tamoxifen	2	1.60780742671502	CSF
1880	U018	151	468.5793623	Htt +/+	Female	Tamoxifen	2	0.350664070968937	CSF
1881	U019	184	977.802373	Htt +/+	Female	Tamoxifen	2	0.731744050861003	CSF
1882	U015	185	1000.806451	Htt +/+	Female	Tamoxifen	2	0.748959285438923	CSF
1884	U007	171	773.7098099	Htt +/+	Male	Tamoxifen	2	0.579010203002567	CSF
1885	U027	173	807.4513978	Htt +/+	Male	Tamoxifen	2	0.604260915103701	CSF
1537	U038	289	3346.358686	Fl/Fl	Male	Vehicle	1	2.00064751854399	CSF
1553	U037	188	1328.896218	Fl/Fl	Male	Vehicle	1	0.794491317403323	CSF
1554	U039	176	1085.069074	Fl/Fl	Male	Vehicle	1	0.64871729364487	CSF
1564	U015	201	1592.067759	Fl/Fl	Female	Vehicle	1	0.951830544861454	CSF
1565	U016	228	2135.817219	Fl/Fl	Female	Vehicle	1	1.27691554319407	CSF
1593	U026	168	912.2773239	Fl/Fl	Female	Vehicle	1	0.545412352812106	CSF
1607	U029	260	2777.23604	Fl/Fl	Female	Vehicle	1	1.66039295640436	CSF
1609	U031	173	1014.271329	Fl/Fl	Female	Vehicle	1	0.606390291029957	CSF
1612	U040	225	2075.508435	Fl/Fl	Male	Vehicle	1	1.2408594504743	CSF
1674	U012	289	2626.83974	Fl/Fl	Male	Vehicle	2	1.57047731596449	CSF
1676	U013	209	1375.727488	Fl/Fl	Male	Vehicle	2	0.822489769723375	CSF
1679	U003	180	923.2459047	Fl/Fl	Female	Vehicle	2	0.551970007271347	CSF
1684	U004	203	1272.933732	Fl/Fl	Female	Vehicle	2	0.761033693982421	CSF
1687	U020	206	1328.347167	Fl/Fl	Male	Vehicle	2	0.794163062836561	CSF
1694	U031	169	751.9481104	Fl/Fl	Male	Vehicle	2	0.449558239957784	CSF
1695	U006	217	1490.73694	Fl/Fl	Male	Vehicle	2	0.89124909780005	CSF
1718	U057	239	1845.951162	Fl/Fl	Male	Vehicle	3	1.10361678413594	CSF
1726	U038	237	1807.8965	Fl/Fl	Female	Vehicle	3	1.08086549766511	CSF
1727	U039	200	1233.155898	Fl/Fl	Female	Vehicle	3	0.737252195239296	CSF
1742	U005	201	1240.695199	Fl/Fl	Female	Vehicle	3	0.741759627123484	CSF
1766	U041	190	1076.884882	Fl/Fl	Male	Vehicle	3	0.643824308477264	CSF
1821	U043	194	1440.455405	Fl/Fl	Male	Vehicle	4	0.861187876733943	CSF
1826	U062	216	1894.396952	Fl/Fl	Female	Vehicle	4	1.13258049025415	CSF
1828	U065	218	1924.695454	Fl/Fl	Female	Vehicle	4	1.15069469393933	CSF
1835	U059	205	1672.851416	Fl/Fl	Male	Vehicle	4	1.00012770547132	CSF
1717	U056	652	8469.779145	Fl/Fl;CAG/+	Male	Vehicle	3	5.06372574462865	CSF
1730	U011	491	5870.27543	Fl/Fl;CAG/+	Female	Vehicle	3	3.5095914915916	CSF
1743	U028	263	2225.378306	Fl/Fl;CAG/+	Female	Vehicle	3	1.33046036109248	CSF
1744	U029	465	5448.72832	Fl/Fl;CAG/+	Female	Vehicle	3	3.25756615339362	CSF
1745	U030	513	6215.184029	Fl/Fl;CAG/+	Female	Vehicle	3	3.7157978781337	CSF
1748	U055	626	8040.484123	Fl/Fl;CAG/+	Male	Vehicle	3	4.80706825477832	CSF
1764	U050	554	6883.37741	Fl/Fl;CAG/+	Male	Vehicle	3	4.1152826778947	CSF
1767	U043	425	4795.394831	Fl/Fl;CAG/+	Male	Vehicle	3	2.86696545986428	CSF
1768	U044	605	7699.717762	Fl/Fl;CAG/+	Male	Vehicle	3	4.60333833861896	CSF
1822	U041	364	4835.625227	Fl/Fl;CAG/+	Male	Vehicle	4	2.89101752644763	CSF
1823	U042	267	2907.050352	Fl/Fl;CAG/+	Male	Vehicle	4	1.73800348938782	CSF
1824	U053	585	9183.183235	Fl/Fl;CAG/+	Female	Vehicle	4	5.49024013125099	CSF
1825	U022	510	7715.148257	Fl/Fl;CAG/+	Female	Vehicle	4	4.61256358445433	CSF
1827	U057	805	13482.79063	Fl/Fl;CAG/+	Female	Vehicle	4	8.06079507549767	CSF
1833	U002	407	5696.25315	Fl/Fl;CAG/+	Male	Vehicle	4	3.40555086853767	CSF
1538	U017	1058	18381.05021	Fl/Fl;UBC/+	Male	Vehicle	1	10.9892590548403	CSF
1552	U033	909	15497.56287	Fl/Fl;UBC/+	Male	Vehicle	1	9.2653429021401	CSF
1555	U035	500	7527.432442	Fl/Fl;UBC/+	Male	Vehicle	1	4.50033617110429	CSF
1557	U060	928	15873.36486	Fl/Fl;UBC/+	Male	Vehicle	1	9.49001915155199	CSF
1563	U009	829	13942.19995	Fl/Fl;UBC/+	Female	Vehicle	1	8.33545664118674	CSF
1566	U010	978	16842.63478	Fl/Fl;UBC/+	Female	Vehicle	1	10.069504987413	CSF
1584	U064	2205	40399.70151	Fl/Fl;UBC/+	Male	Vehicle	1	24.1532872474327	CSF
1600	U004	838	14115.42578	Fl/Fl;UBC/+	Female	Vehicle	1	8.43902110018724	CSF
1602	U019	678	11011.49366	Fl/Fl;UBC/+	Female	Vehicle	1	6.58331025855304	CSF
1608	U058	824	13844.85226	Fl/Fl;UBC/+	Female	Vehicle	1	8.2772565399097	CSF
1610	U001	649	10445.33362	Fl/Fl;UBC/+	Female	Vehicle	1	6.24482691429484	CSF
1613	U036	1174	20637.35796	Fl/Fl;UBC/+	Male	Vehicle	1	12.3382108333793	CSF
1673	U010	993	14035.77371	Fl/Fl;UBC/+	Male	Vehicle	2	8.39140046798811	CSF
1680	U026	416	4664.508118	Fl/Fl;UBC/+	Female	Vehicle	2	2.78871378329735	CSF
1681	U008	586	7402.641064	Fl/Fl;UBC/+	Female	Vehicle	2	4.42572863970729	CSF
1682	U009	1145	16532.7207	Fl/Fl;UBC/+	Female	Vehicle	2	9.88422035617847	CSF
1619	U052	181	1187.174545	Htt +/+	Female	Vehicle	1	0.709761872649667	CSF
1620	U075	291	3386.06611	Htt +/+	Female	Vehicle	1	2.02438692210097	CSF
1621	U011	187	1308.913549	Htt +/+	Female	Vehicle	1	0.782544517642738	CSF
1622	U080	197	1501.086442	Htt +/+	Female	Vehicle	1	0.89743663100774	CSF
1623	U078	196	1480.866222	Htt +/+	Male	Vehicle	1	0.885347809466685	CSF
1626	U077	264	2847.152633	Htt +/+	Male	Vehicle	1	1.70219315519228	CSF
1778	U060	209	1367.135538	Htt +/+	Female	Vehicle	3	0.817353003148151	CSF
1779	U061	184	983.6475772	Htt +/+	Female	Vehicle	3	0.588081634129698	CSF
1792	U048	190	1080.140197	Htt +/+	Male	Vehicle	3	0.645770524794145	CSF
1793	U049	188	1045.786852	Htt +/+	Male	Vehicle	3	0.625232100531536	CSF
1812	U049	231	2186.022494	Htt +/+	Female	Vehicle	4	1.30693117160437	CSF
1813	U056	229	2145.874699	Htt +/+	Male	Vehicle	4	1.2829284886948	CSF
1814	U061	238	2336.37937	Htt +/+	Male	Vehicle	4	1.396823242088	CSF
1873	U023	213	1428.140463	Htt +/+	Female	Vehicle	2	0.853825289377008	CSF
1876	U022	173	805.1804738	Htt +/+	Male	Vehicle	2	0.481383637572211	CSF
1544	U018	213	104.0084	Fl/Fl	Female	Tamoxifen	1	0.653979968335023	Plasma
1545	U019	209	99.52655	Fl/Fl	Female	Tamoxifen	1	0.625799166389389	Plasma
1547	U035	193.5	82.14501	Fl/Fl	Female	Tamoxifen	1	0.516508195863797	Plasma
1549	U023	354	266.1977	Fl/Fl	Female	Tamoxifen	1	1.67378753463043	Plasma
1551	U024	263	160.841	Fl/Fl	Female	Tamoxifen	1	1.01132977804652	Plasma
1578	U073	275	174.6586	Fl/Fl	Female	Tamoxifen	1	1.09821154538902	Plasma
1569	U016	181	68.24593	Fl/Fl	Male	Tamoxifen	1	0.429114101749419	Plasma
1572	U027	341	250.9139	Fl/Fl	Male	Tamoxifen	1	1.57768665200904	Plasma
1582	U033	221.5	113.5713	Fl/Fl	Male	Tamoxifen	1	0.714109198658641	Plasma
1657	U013	229	132.1282461	Fl/Fl	Male	Tamoxifen	2	0.830790841899695	Plasma
1690	U028	233.5	137.763479	Fl/Fl	Male	Tamoxifen	2	0.866223839941223	Plasma
1749	U065	195	91.59621868	Fl/Fl	Female	Tamoxifen	3	0.575935137853811	Plasma
1733	U066	181	74.68253372	Fl/Fl	Male	Tamoxifen	3	0.469585928034514	Plasma
1735	U067	319.5	244.0585411	Fl/Fl	Male	Tamoxifen	3	1.53458179320584	Plasma
1737	U041	194.5	90.75081725	Fl/Fl	Male	Tamoxifen	3	0.570619455654856	Plasma
1738	U043	191.5	87.44946959	Fl/Fl	Male	Tamoxifen	3	0.549861370364151	Plasma
1753	U072	264.5	175.6384382	Fl/Fl	Male	Tamoxifen	3	1.10437253387658	Plasma
1816	U048	264	162.0019	Fl/Fl	Female	Tamoxifen	4	1.01862923987114	Plasma
1819	U076	292.5	194.773	Fl/Fl	Female	Tamoxifen	4	1.22468608662875	Plasma
1817	U057	292	209.6331818	Fl/Fl	Female	Tamoxifen	4	1.3181233592242	Plasma
1802	U054	230.5	123.8071	Fl/Fl	Male	Tamoxifen	4	0.77846946340537	Plasma
1809	U053	209.5	100.0789	Fl/Fl	Male	Tamoxifen	4	0.629272211215671	Plasma
1751	U073	1075	1231.271767	Fl/Fl;CAG/+	Female	Tamoxifen	3	7.74194268149946	Plasma
1761	U046	1122	1294.25764	Fl/Fl;CAG/+	Female	Tamoxifen	3	8.13798280162527	Plasma
1723	U048	876	965.0362699	Fl/Fl;CAG/+	Male	Tamoxifen	3	6.06791748773514	Plasma
1732	U060	831.5	906.2279857	Fl/Fl;CAG/+	Male	Tamoxifen	3	5.69814504782689	Plasma
1734	U049	972	1093.125781	Fl/Fl;CAG/+	Male	Tamoxifen	3	6.87331372893514	Plasma
1752	U071	745	791.9464805	Fl/Fl;CAG/+	Male	Tamoxifen	3	4.97957024856092	Plasma
1806	U044	662.5	633.6092	Fl/Fl;CAG/+	Female	Tamoxifen	4	3.98398326051338	Plasma
1818	U069	1093.5	1161.027	Fl/Fl;CAG/+	Female	Tamoxifen	4	7.30026037027882	Plasma
1800	U057	1031	1083.989	Fl/Fl;CAG/+	Male	Tamoxifen	4	6.81586383307035	Plasma
1808	U047	1008.5	1056.421	Fl/Fl;CAG/+	Male	Tamoxifen	4	6.64252283592915	Plasma
1810	U052	1039.5	1094.561	Fl/Fl;CAG/+	Male	Tamoxifen	4	6.88233804308836	Plasma
1945	U046	956	991.8721	Fl/Fl;CAG/+	Male	Tamoxifen	4	6.23665477548345	Plasma
1533	U001	804	805.4034	Fl/Fl;UBC/+	Female	Tamoxifen	1	5.06418414309729	Plasma
1535	U026	1468.5	1628.526	Fl/Fl;UBC/+	Female	Tamoxifen	1	10.2397823821226	Plasma
1539	U005	1232.5	1333.879	Fl/Fl;UBC/+	Female	Tamoxifen	1	8.38711244652117	Plasma
1546	U030	1682	1897.699	Fl/Fl;UBC/+	Female	Tamoxifen	1	11.9322778922607	Plasma
1548	U038	1097	1165.794	Fl/Fl;UBC/+	Female	Tamoxifen	1	7.33023412729318	Plasma
1550	U003	1013	1061.8	Fl/Fl;UBC/+	Female	Tamoxifen	1	6.67634470271755	Plasma
1562	U007	710	691.0714	Fl/Fl;UBC/+	Female	Tamoxifen	1	4.34529184459371	Plasma
1567	U040	1407.5	1553.697	Fl/Fl;UBC/+	Female	Tamoxifen	1	9.76927550911485	Plasma
1611	U022	870.5	886.9867	Fl/Fl;UBC/+	Female	Tamoxifen	1	5.5771604406912	Plasma
1570	U029	1221	1319.288	Fl/Fl;UBC/+	Male	Tamoxifen	1	8.29536772476816	Plasma
1571	U006	957	993.1342	Fl/Fl;UBC/+	Male	Tamoxifen	1	6.24459055872823	Plasma
1579	U032	1221.5	1319.97	Fl/Fl;UBC/+	Male	Tamoxifen	1	8.29965597781699	Plasma
1603	U067	695	672.814	Fl/Fl;UBC/+	Male	Tamoxifen	1	4.23049367565851	Plasma
1688	U033	1158.5	1343.458774	Fl/Fl;UBC/+	Female	Tamoxifen	2	8.44734777652506	Plasma
1659	U002	1165	1352.238077	Fl/Fl;UBC/+	Male	Tamoxifen	2	8.50254993613855	Plasma
1661	U004	851.5	932.5401714	Fl/Fl;UBC/+	Male	Tamoxifen	2	5.86358978470306	Plasma
1663	U001	1330.5	1576.676236	Fl/Fl;UBC/+	Male	Tamoxifen	2	9.91376345462351	Plasma
1689	U010	764	816.7174743	Fl/Fl;UBC/+	Male	Tamoxifen	2	5.13532433900891	Plasma
1691	U027	799.5	863.7111127	Fl/Fl;UBC/+	Male	Tamoxifen	2	5.43080910901575	Plasma
1614	U051	207.5	97.81491	Htt +/+	Female	Tamoxifen	1	0.615036783033805	Plasma
1616	U059	255.5	152.2361	Htt +/+	Female	Tamoxifen	1	0.95722422282669	Plasma
1628	U071	306	210.3157	Htt +/+	Female	Tamoxifen	1	1.32241487059082	Plasma
1629	U072	212	102.8609	Htt +/+	Female	Tamoxifen	1	0.646764762508721	Plasma
1617	U074	328	235.8431	Htt +/+	Male	Tamoxifen	1	1.48292506249528	Plasma
1618	U075	277.5	177.4511	Htt +/+	Male	Tamoxifen	1	1.11577011817329	Plasma
1627	U042	291.5	209.1955229	Htt +/+	Male	Tamoxifen	1	1.31537146463142	Plasma
1878	U012	323.5	248.6617097	Htt +/+	Female	Tamoxifen	2	1.56352541752146	Plasma
1879	U029	331	258.0792838	Htt +/+	Female	Tamoxifen	2	1.62274087330879	Plasma
1880	U030	220	121.3343723	Htt +/+	Female	Tamoxifen	2	0.762921542439879	Plasma
1881	U031	211.5	111.1357401	Htt +/+	Female	Tamoxifen	2	0.698794979938999	Plasma
1882	U032	222.5	124.4974476	Htt +/+	Female	Tamoxifen	2	0.782810204168502	Plasma
1883	U007	224.5	126.9188497	Htt +/+	Male	Tamoxifen	2	0.798035402024486	Plasma
1884	U038	248	155.4619864	Htt +/+	Male	Tamoxifen	2	0.977507825744573	Plasma
1885	U039	215	115.3344239	Htt +/+	Male	Tamoxifen	2	0.725195300476309	Plasma
1786	U026	447	404.6549738	Htt +/+	Female	Tamoxifen	3	2.54437379050475	Plasma
1788	U053	183.5	77.80518716	Htt +/+	Male	Tamoxifen	3	0.489220426765505	Plasma
1789	U075	204	102.4987881	Htt +/+	Male	Tamoxifen	3	0.644487889401397	Plasma
1790	U055	198.5	95.66166682	Htt +/+	Male	Tamoxifen	3	0.601497704395214	Plasma
1791	U056	162.5	53.02067865	Htt +/+	Male	Tamoxifen	3	0.33338135905012	Plasma
1564	U012	226.5	119.2292	Fl/Fl	Female	Vehicle	1	0.674666795121915	Plasma
1565	U002	219.5	111.3406	Fl/Fl	Female	Vehicle	1	0.630028598438563	Plasma
1593	U010	331.5	239.8917	Fl/Fl	Female	Vehicle	1	1.35744401887581	Plasma
1607	U004	277.5	177.4451	Fl/Fl	Female	Vehicle	1	1.00408555057895	Plasma
1609	U028	199.5	88.83081	Fl/Fl	Female	Vehicle	1	0.502655372096632	Plasma
1537	U031	254	150.4984	Fl/Fl	Male	Vehicle	1	0.851605757641383	Plasma
1553	U039	272	171.1124	Fl/Fl	Male	Vehicle	1	0.968251523231047	Plasma
1554	U025	240	134.5497	Fl/Fl	Male	Vehicle	1	0.761358919489648	Plasma
1612	U036	284.5	185.4736	Fl/Fl	Male	Vehicle	1	1.0495153812298	Plasma
1679	U015	258	167.6730256	Fl/Fl	Female	Vehicle	2	0.948789581830179	Plasma
1684	U016	253	161.5441571	Fl/Fl	Female	Vehicle	2	0.914108949328924	Plasma
1674	U024	241.5	147.3268726	Fl/Fl	Male	Vehicle	2	0.833659447286207	Plasma
1676	U025	321.5	246.3375406	Fl/Fl	Male	Vehicle	2	1.39391826024847	Plasma
1687	U014	365.5	301.6774545	Fl/Fl	Male	Vehicle	2	1.70706304653602	Plasma
1694	U017	218	119.0366304	Fl/Fl	Male	Vehicle	2	0.673577126526723	Plasma
1695	U018	376	314.4701623	Fl/Fl	Male	Vehicle	2	1.77945148135196	Plasma
1726	U050	199	96.15010503	Fl/Fl	Female	Vehicle	3	0.544072116656202	Plasma
1727	U059	187.5	82.64564816	Fl/Fl	Female	Vehicle	3	0.467656199780595	Plasma
1742	U045	273	186.1188045	Fl/Fl	Female	Vehicle	3	1.05316631617034	Plasma
1718	U070	263	173.8817401	Fl/Fl	Male	Vehicle	3	0.983922028525636	Plasma
1766	U076	292.5	210.4340788	Fl/Fl	Male	Vehicle	3	1.19075600212388	Plasma
1826	U061	172.5	58.85491	Fl/Fl	Female	Vehicle	4	0.33303463838463	Plasma
1828	U062	318.5	224.8119	Fl/Fl	Female	Vehicle	4	1.27211391234923	Plasma
1821	U055	267.5	165.9745	Fl/Fl	Male	Vehicle	4	0.939178355528363	Plasma
1835	U041	172	58.30756	Fl/Fl	Male	Vehicle	4	0.329937419999285	Plasma
1730	U044	604.5	608.042693	Fl/Fl;CAG/+	Female	Vehicle	3	3.44065224780178	Plasma
1743	U047	568	560.5623042	Fl/Fl;CAG/+	Female	Vehicle	3	3.1719811358356	Plasma
1744	U051	823	894.9530269	Fl/Fl;CAG/+	Female	Vehicle	3	5.06415450613843	Plasma
1745	U077	466.5	430.0804868	Fl/Fl;CAG/+	Female	Vehicle	3	2.43364061550215	Plasma
1717	U069	668	690.7402806	Fl/Fl;CAG/+	Male	Vehicle	3	3.90860235054848	Plasma
1748	U068	416.5	366.044666	Fl/Fl;CAG/+	Male	Vehicle	3	2.07128942978475	Plasma
1764	U063	425.5	377.8030175	Fl/Fl;CAG/+	Male	Vehicle	3	2.13782488689108	Plasma
1767	U061	596	597.0836529	Fl/Fl;CAG/+	Male	Vehicle	3	3.37863975034412	Plasma
1768	U062	638	651.5306223	Fl/Fl;CAG/+	Male	Vehicle	3	3.68673174751594	Plasma
1824	U058	571	523.2891	Fl/Fl;CAG/+	Female	Vehicle	4	2.96106809421879	Plasma
1825	U070	562.5	513.227	Fl/Fl;CAG/+	Female	Vehicle	4	2.90413099525984	Plasma
1827	U060	498.5	436.7164	Fl/Fl;CAG/+	Female	Vehicle	4	2.47119039602027	Plasma
1822	U064	684.5	660.1262	Fl/Fl;CAG/+	Male	Vehicle	4	3.73537042712698	Plasma
1833	U063	435.5	361.9117	Fl/Fl;CAG/+	Male	Vehicle	4	2.04790275164242	Plasma
1823	U040	574	568.2466931	Fl/Fl;CAG/+	Male	Vehicle	4	3.21546378967907	Plasma
1563	U008	1049.5	1107.162	Fl/Fl;UBC/+	Female	Vehicle	1	6.26495387221226	Plasma
1566	U009	899.5	922.1767	Fl/Fl;UBC/+	Female	Vehicle	1	5.21820157079896	Plasma
1600	U011	829	835.8052	Fl/Fl;UBC/+	Female	Vehicle	1	4.72946237691967	Plasma
1602	U020	459	389.835	Fl/Fl;UBC/+	Female	Vehicle	1	2.20590870421299	Plasma
1606	U013	345	255.5862	Fl/Fl;UBC/+	Female	Vehicle	1	1.44625244848903	Plasma
1608	U014	763	755.4832	Fl/Fl;UBC/+	Female	Vehicle	1	4.2749547033147	Plasma
1610	U015	769.5	763.0911	Fl/Fl;UBC/+	Female	Vehicle	1	4.3180045393499	Plasma
1538	U017	738	725.0985	Fl/Fl;UBC/+	Male	Vehicle	1	4.10302074611511	Plasma
1552	U037	1012	1060.426	Fl/Fl;UBC/+	Male	Vehicle	1	6.00049493650844	Plasma
1555	U021	844.5	855.0365	Fl/Fl;UBC/+	Male	Vehicle	1	4.83828403752822	Plasma
1557	U065	932.5	962.6602	Fl/Fl;UBC/+	Male	Vehicle	1	5.44728029648292	Plasma
1584	U066	788.5	786.3575	Fl/Fl;UBC/+	Male	Vehicle	1	4.44965909647202	Plasma
1613	U034	865.5	880.4806	Fl/Fl;UBC/+	Male	Vehicle	1	4.98226126292067	Plasma
1680	U019	674.5	699.2885429	Fl/Fl;UBC/+	Female	Vehicle	2	3.95697329264825	Plasma
1681	U020	667.5	689.903171	Fl/Fl;UBC/+	Female	Vehicle	2	3.90386550713262	Plasma
1682	U021	1073	1228.329497	Fl/Fl;UBC/+	Female	Vehicle	2	6.95058865692887	Plasma
1673	U022	1146	1326.653905	Fl/Fl;UBC/+	Male	Vehicle	2	7.50696421952276	Plasma
1677	U023	945.5	1057.554631	Fl/Fl;UBC/+	Male	Vehicle	2	5.98424709352331	Plasma
1685	U006	1015	1150.598356	Fl/Fl;UBC/+	Male	Vehicle	2	6.5107415407892	Plasma
1686	U008	920	1023.657301	Fl/Fl;UBC/+	Male	Vehicle	2	5.79243667296954	Plasma
1696	U005	1840.5	2276.477002	Fl/Fl;UBC/+	Male	Vehicle	2	12.8816048678351	Plasma
1702	U003	1212.5	1416.405645	Fl/Fl;UBC/+	Male	Vehicle	2	8.01483073865076	Plasma
1619	U079	230.5	123.8496	Htt +/+	Female	Vehicle	1	0.700811652758981	Plasma
1620	U050	260	157.4136	Htt +/+	Female	Vehicle	1	0.890735902116286	Plasma
1621	U077	235	128.9096	Htt +/+	Female	Vehicle	1	0.729444017845025	Plasma
1622	U080	263	160.8485	Htt +/+	Female	Vehicle	1	0.910172524810762	Plasma
1623	U042	400	320.0864	Htt +/+	Male	Vehicle	1	1.8112313564975	Plasma
1624	U049	495	432.6031	Htt +/+	Male	Vehicle	1	2.447914999319	Plasma
1626	U078	184	71.61373	Htt +/+	Male	Vehicle	1	0.405231316706194	Plasma
1625	U052	538.5	522.646091	Htt +/+	Male	Vehicle	1	2.95742958266907	Plasma
1872	U034	199.5	96.60231881	Htt +/+	Female	Vehicle	2	0.546631000064482	Plasma
1873	U035	308	229.5930529	Htt +/+	Female	Vehicle	2	1.2991684015518	Plasma
1874	U011	313.5	236.4546595	Htt +/+	Female	Vehicle	2	1.33799528401188	Plasma
1875	U036	215.5	115.9177855	Htt +/+	Male	Vehicle	2	0.655928923794797	Plasma
1876	U037	175.5	68.30513199	Htt +/+	Male	Vehicle	2	0.386509382685388	Plasma
1877	U009	193	88.93958592	Htt +/+	Male	Vehicle	2	0.503270888273314	Plasma
1778	U064	322.5	247.6457305	Htt +/+	Female	Vehicle	3	1.40132074459998	Plasma
1779	U074	319	243.29404	Htt +/+	Female	Vehicle	3	1.37669639852539	Plasma
1792	U054	202.5	100.3632466	Htt +/+	Male	Vehicle	3	0.567912473887709	Plasma
1793	U058	204	102.2265438	Htt +/+	Male	Vehicle	3	0.57845607185099	Plasma
1812	U045	172	58.31061	Htt +/+	Female	Vehicle	4	0.329954678638319	Plasma
1813	U043	185.5	73.24344	Htt +/+	Male	Vehicle	4	0.414453145106268	Plasma
1814	U056	238	132.3181	Htt +/+	Male	Vehicle	4	0.748731254286878	Plasma
