# Supplementary material for: Global huntingtin knockout in adult mice leads to fatal neurodegeneration that spares the pancreas
Source: Life Sci Alliance. 2024 Jul 25;7(9):e202402571. doi: 10.26508/lsa.202402571 (PMC11272958; doi:10.26508/lsa.202402571)
Supplement: Supplementary file 10 [file LSA-2024-02571_SdataF5.zip › LSA-2024-02571_SdataF5.ods]

## Sheet: 05 - Weights
Mouse.Number	Genotype	Sex	Treatment	Weight.Body	Weight.Brain	Weight.Liver	Weight.Spleen	Weight.Kidney	Weight.Testes
1533	Fl/Fl;UBC/+	Female	Tamoxifen	27.6	0.51	2.026	0.207	0.1746	N/A
1535	Fl/Fl;UBC/+	Female	Tamoxifen	30.6	0.504	1.956	0.1015	0.1999	N/A
1537	Fl/Fl	Male	Vehicle	37.6	0.4991	1.4291	0.0966	0.2067	0.1035
1538	Fl/Fl;UBC/+	Male	Vehicle	37.1	0.5106	1.6972	0.0987	0.2464	0.1247
1539	Fl/Fl;UBC/+	Female	Tamoxifen	28.2	0.4393	1.6374	0.1444	0.1876	N/A
1541	Fl/Fl;UBC/+	Female	Tamoxifen						N/A
1544	Fl/Fl	Female	Tamoxifen	27.6	0.4874	1.2738	0.0831	0.1783	N/A
1545	Fl/Fl	Female	Tamoxifen	27.7	0.4742	1.2454	0.0939	0.1643	N/A
1546	Fl/Fl;UBC/+	Female	Tamoxifen	27.1	0.4825	1.5413	0.1217	0.2078	N/A
1547	Fl/Fl	Female	Tamoxifen	23	0.444	1.0603	0.0858	0.1464	N/A
1548	Fl/Fl;UBC/+	Female	Tamoxifen	23.7	0.485	1.3613	0.0826	0.1692	N/A
1549	Fl/Fl	Female	Tamoxifen	24.9	0.4945	1.1721	0.0721	0.1503	N/A
1550	Fl/Fl;UBC/+	Female	Tamoxifen	21.3	0.409	1.146	0.076	0.155	N/A
1551	Fl/Fl	Female	Tamoxifen	26.5	0.4651	1.0637	0.1021	0.156	N/A
1552	Fl/Fl;UBC/+	Male	Vehicle	31.5	0.5015	1.4238	0.0853	0.2146	0.116
1553	Fl/Fl	Male	Vehicle	36.5	0.478	1.4257	0.0803	0.1692	0.1111
1554	Fl/Fl	Male	Vehicle	34.8	0.488	1.4291	0.0857	0.1967	0.1083
1555	Fl/Fl;UBC/+	Male	Vehicle	30.6	0.4873	1.3218	0.0973	0.1897	0.1026
1557	Fl/Fl;UBC/+	Male	Vehicle	32.5	0.4864	1.411	0.082	0.203	0.1098
1562	Fl/Fl;UBC/+	Female	Tamoxifen	29.2	0.5072	1.6836	0.1219	0.1881	N/A
1563	Fl/Fl;UBC/+	Female	Vehicle	27.5	0.519	1.0965	0.1012	0.16	N/A
1564	Fl/Fl	Female	Vehicle	28.7	0.5033	1.2146	0.0973	0.1818	N/A
1565	Fl/Fl	Female	Vehicle	28.1	0.5071	1.2424	0.0845	0.1892	N/A
1566	Fl/Fl;UBC/+	Female	Vehicle	28.6	0.498	1.1451	0.1027	0.1871	N/A
1567	Fl/Fl;UBC/+	Female	Tamoxifen	28.8	0.544	1.695	0.1617	0.2356	N/A
1569	Fl/Fl	Male	Tamoxifen	28.5	0.4914	1.2968	0.0648	0.2186	0.0409
1570	Fl/Fl;UBC/+	Male	Tamoxifen	31.2	0.5001	2.0718	0.1068	0.2442	0.062
1571	Fl/Fl;UBC/+	Male	Tamoxifen	31.1	0.5172	1.9249	0.1036	0.2234	0.0691
1572	Fl/Fl	Male	Tamoxifen	27.7	0.512	1.2944	0.0632	0.1915	0.0342
1578	Fl/Fl	Female	Tamoxifen	29.1	0.5205	1.3428	0.1246	0.1785	N/A
1579	Fl/Fl;UBC/+	Male	Tamoxifen	29.9	0.4942	1.9633	0.1121	0.25	0.0606
1582	Fl/Fl	Male	Tamoxifen	32.6	0.488	1.4816	0.0788	0.2122	0.099
1584	Fl/Fl;UBC/+	Male	Vehicle	32.5	0.4901	1.4585	0.0774	0.2222	0.1054
1593	Fl/Fl	Female	Vehicle	27.2	0.4976	1.3901	0.0979	0.1858	N/A
1600	Fl/Fl;UBC/+	Female	Vehicle	28.1	0.519	1.3705	0.1149	0.186	N/A
1602	Fl/Fl;UBC/+	Female	Vehicle	30.3	0.5162	1.803	0.1818	0.2325	N/A
1603	Fl/Fl;UBC/+	Male	Tamoxifen	33.4	0.4779	1.773	0.1529	0.2747	0.0715
1605	Fl/Fl;UBC/+	Male	Tamoxifen	31.4	0.5039	1.4954	0.0816	0.2011	0.1002
1606	Fl/Fl;UBC/+	Female	Vehicle	33.4	0.51	1.452	0.184	0.1933	N/A
1607	Fl/Fl	Female	Vehicle	27.9	0.5022	1.3534	0.1073	0.1911	N/A
1608	Fl/Fl;UBC/+	Female	Vehicle	28.6	0.524	1.4854	0.1982	0.188	N/A
1609	Fl/Fl	Female	Vehicle	27.3	0.5084	1.1693	0.0896	0.1637	N/A
1610	Fl/Fl;UBC/+	Female	Vehicle	28.5	0.522	1.3949	0.1441	0.1626	N/A
1611	Fl/Fl;UBC/+	Female	Tamoxifen	24.8	0.4944	1.4535	0.1248	0.2546	N/A
1612	Fl/Fl	Male	Vehicle	38.6	0.4927	1.6136	0.0966	0.2077	0.1261
1613	Fl/Fl;UBC/+	Male	Vehicle	29.8	0.5127	1.2973	0.0651	0.199	0.111
1614	Htt +/+	Female	Tamoxifen	33.4	0.5337	1.3032	0.1094	0.197	N/A
1616	Htt +/+	Female	Tamoxifen		0.5263	1.1353	0.1085	0.1841	N/A
1617	Htt +/+	Male	Tamoxifen	33.8	0.502	1.4527	0.079	0.2128	0.1036
1618	Htt +/+	Male	Tamoxifen	33.3	0.5024	1.2833	0.0677	0.1984	0.122
1619	Htt +/+	Female	Vehicle	32.3	0.5113	1.1344	0.1052	0.1917	N/A
1620	Htt +/+	Female	Vehicle	30.4	0.5084	1.2214	0.1035	0.1475	N/A
1621	Htt +/+	Female	Vehicle	35	0.4784	1.2016	0.1285	0.1931	N/A
1622	Htt +/+	Female	Vehicle	27.1	0.4781	1.0405	0.0989	0.1523	N/A
1623	Htt +/+	Male	Vehicle	31.6	0.4172	1.2902	0.0832	0.1951	0.1054
1624	Htt +/+	Male	Vehicle	30.8	0.4853		0.0706	0.1835	0.1194
1625	Htt +/+	Male	Vehicle	32.6	0.4786	1.3497	0.0973	0.2141	0.1094
1626	Htt +/+	Male	Vehicle	31.2	0.5088	1.2558	0.0721	0.1931	0.1211
1627	Htt +/+	Male	Tamoxifen	36	0.5147	1.5266	0.0787	0.2198	0.1144
1628	Htt +/+	Female	Tamoxifen	32	0.5155	1.4728	0.1356	0.2078	N/A
1629	Htt +/+	Female	Tamoxifen	30.3	0.5225	1.3089	0.1174	0.1924	N/A
1657	Fl/Fl	Male	Tamoxifen	34	0.4844	1.3912	0.0742	0.2135	0.0929
1659	Fl/Fl;UBC/+	Male	Tamoxifen	30	0.4952	1.4994	0.1003	0.2257	N/A
1661	Fl/Fl;UBC/+	Male	Tamoxifen	30.3	0.4891	2.002	0.0882	0.2169	0.0576
1663	Fl/Fl;UBC/+	Male	Tamoxifen	28.1	0.518	2.3235	0.1155	0.2245	0.0662
1673	Fl/Fl;UBC/+	Male	Vehicle	35.5	0.5087	1.627	0.1017	0.2331	0.0853
1674	Fl/Fl	Male	Vehicle	34.3	0.494	1.5913	0.0854	0.233	0.1046
1676	Fl/Fl	Male	Vehicle	33.6	0.5084	1.4661	0.0781	0.2458	0.12
1677	Fl/Fl;UBC/+	Male	Vehicle	34.6	0.5169	1.5412	0.0878	0.2388	0.1026
1679	Fl/Fl	Female	Vehicle	25.4	0.5044	1.3473	0.086	0.1614	N/A
1680	Fl/Fl;UBC/+	Female	Vehicle	27.2	0.5192	1.303	0.1403	0.183	N/A
1681	Fl/Fl;UBC/+	Female	Vehicle	26.9		1.3716	0.1186	0.18	N/A
1682	Fl/Fl;UBC/+	Female	Vehicle	26.1	0.5008	1.3682	0.4282	0.2079	N/A
1683	Fl/Fl;UBC/+	Female	Vehicle						N/A
1684	Fl/Fl	Female	Vehicle	31.3	0.5065	1.6214	0.1064	0.1767	N/A
1685	Fl/Fl;UBC/+	Male	Vehicle	30.1	0.5077		0.0751	0.1776	0.0766
1686	Fl/Fl;UBC/+	Male	Vehicle	29.4	0.5211	1.5966	0.0669	0.1915	0.088
1687	Fl/Fl	Male	Vehicle	32.4	0.4554	1.4322	0.0795	0.2053	0.0775
1688	Fl/Fl;UBC/+	Female	Tamoxifen	27.6	0.5067	1.5984	0.1086	0.2073	N/A
1689	Fl/Fl;UBC/+	Male	Tamoxifen	37.8	0.5135		0.113	0.2609	0.0486
1690	Fl/Fl	Male	Tamoxifen	35.2	0.4333	1.5791	0.0729	0.2193	0.0973
1691	Fl/Fl;UBC/+	Male	Tamoxifen	32.1	0.4695	1.73	0.0829	0.2315	0.0512
1694	Fl/Fl	Male	Vehicle	36	0.487	1.6087	0.0865	0.218	0.069
1695	Fl/Fl	Male	Vehicle	30.6	0.506	1.5395	0.0875	0.2141	0.081
1696	Fl/Fl;UBC/+	Male	Vehicle	33.4	0.5334		0.0995	0.2331	0.0889
1702	Fl/Fl;UBC/+	Male	Vehicle	30.5	0.5168		0.0877	0.2164	0.0942
1717	Fl/Fl;CAG/+	Male	Vehicle	35.6	0.5023	1.7374	0.1011	0.2656	0.1155
1718	Fl/Fl	Male	Vehicle	31.3	0.5077	1.3554	0.101	0.2062	0.12
1723	Fl/Fl;CAG/+	Male	Tamoxifen	32.7	0.5144	1.6487	0.0844	0.2633
1726	Fl/Fl	Female	Vehicle	36.2	0.5087	1.6907	0.132	0.2014	N/A
1727	Fl/Fl	Female	Vehicle	29.1	0.5059	1.4076	0.1294	0.1826	N/A
1730	Fl/Fl;CAG/+	Female	Vehicle	26.6	0.4827	1.597	0.2369	0.2371	N/A
1731	Fl/Fl;CAG/+	Male	Tamoxifen
1732	Fl/Fl;CAG/+	Male	Tamoxifen	30.5	0.4758	1.8797	0.0995	0.2381	0.0673
1733	Fl/Fl	Male	Tamoxifen	31.9	0.4606	1.5436	0.0952	0.2025	0.097
1734	Fl/Fl;CAG/+	Male	Tamoxifen	32.5	0.464	1.7754	0.1122	0.2231	0.0635
1735	Fl/Fl	Male	Tamoxifen	35.3	0.4997	1.5966	0.0768	0.2064	0.1217
1737	Fl/Fl	Male	Tamoxifen	35.9	0.4319	1.3762	0.0784	0.1432	0.0942
1738	Fl/Fl	Male	Tamoxifen	39.1	0.4833	1.5031	0.0915	0.2151	0.0937
1742	Fl/Fl	Female	Vehicle	28.4	0.5045	1.3304	0.1121	0.1897	N/A
1743	Fl/Fl;CAG/+	Female	Vehicle	28.2	0.472	1.2172	0.0826	0.1598	N/A
1744	Fl/Fl;CAG/+	Female	Vehicle	23.2	0.4671	1.2165	0.0765	0.1576	N/A
1745	Fl/Fl;CAG/+	Female	Vehicle	27.9	0.5115	1.4124	0.0882	0.2026	N/A
1748	Fl/Fl;CAG/+	Male	Vehicle	34.2	0.4977	1.7225	0.0986	0.2492	0.1077
1749	Fl/Fl	Female	Tamoxifen	28.6	0.507	1.2067	0.1035	0.1713	N/A
1751	Fl/Fl;CAG/+	Female	Tamoxifen	27.5	0.5041	1.6502	0.0932	0.1951	N/A
1752	Fl/Fl;CAG/+	Male	Tamoxifen	29	0.4719		0.1463	0.2457	0.136
1753	Fl/Fl	Male	Tamoxifen	25.4	0.4727	1.0764	0.0735	0.2008	0.1133
1759	Fl/Fl;CAG/+	Female	Tamoxifen						N/A
1761	Fl/Fl;CAG/+	Male	Tamoxifen	23.9	0.5004	1.4128	0.1637	0.2163	0.0924
1764	Fl/Fl;CAG/+	Male	Vehicle	29.4	0.4876	1.4508	0.1	0.2168	0.1077
1766	Fl/Fl	Male	Vehicle	28.9	0.4604	1.1932	0.0799	0.1903	0.1047
1767	Fl/Fl;CAG/+	Male	Vehicle	32.7	0.4984	1.7942	0.1046	0.2319	0.1085
1768	Fl/Fl;CAG/+	Male	Vehicle	28.7	0.483	1.3851	0.0794	0.2256	0.1072
1778	Htt +/+	Female	Vehicle	27.8	0.5015	1.103	0.0916	0.1954	N/A
1779	Htt +/+	Female	Vehicle	30.4	0.5199	1.3248	0.1042	0.2149	N/A
1786	Htt +/+	Female	Tamoxifen	26.7	0.507	1.608	0.2544	0.2287	N/A
1788	Htt +/+	Male	Tamoxifen	35.6	0.4886	1.5201	0.0878	0.2315	0.0973
1789	Htt +/+	Male	Tamoxifen	32.2	0.4956	1.4024	0.0762	0.1952	0.0917
1790	Htt +/+	Male	Tamoxifen	37.1	0.5006	1.1837	0.1022	0.239
1791	Htt +/+	Male	Tamoxifen	38.7	0.507	1.3875	0.0814	0.2233	0.1176
1792	Htt +/+	Male	Vehicle	31.4	0.4668	1.3342	0.0838	0.2083	0.1015
1793	Htt +/+	Male	Vehicle	29.2	0.4672	1.3833	0.0776	0.1782	0.0889
1800	Fl/Fl;CAG/+	Male	Tamoxifen	33	0.495	1.912	0.1032	0.2599	0.0695
1802	Fl/Fl	Male	Tamoxifen	34.9	0.4901	1.4966	0.0817	0.221	0.12
1806	Fl/Fl;CAG/+	Female	Tamoxifen	21.7	0.4512	1.2782	0.1336	0.1959	N/A
1808	Fl/Fl;CAG/+	Male	Tamoxifen	29.1	0.483	1.82	0.12	0.2092	0.0608
1809	Fl/Fl	Male	Tamoxifen
1810	Fl/Fl;CAG/+	Male	Tamoxifen	25.5	0.4671	1.6811	0.1783	0.2345	0.0645
1812	Htt +/+	Female	Vehicle	33.3	0.4725	1.4007	0.0976	0.1901	N/A
1813	Htt +/+	Male	Vehicle	36.4	0.515	1.6059	0.116	0.233	0.0999
1814	Htt +/+	Male	Vehicle	33.1	0.4979	1.4143	0.1036	0.2536	0.108
1816	Fl/Fl	Female	Tamoxifen	29.1	0.4955	1.2102	0.0968	0.2043	N/A
1817	Fl/Fl	Female	Tamoxifen	30.8	0.5013	1.26	0.1099	0.1727	N/A
1818	Fl/Fl;CAG/+	Female	Tamoxifen	26.5	0.5014	1.5403	0.0941	0.1841	N/A
1819	Fl/Fl	Female	Tamoxifen	33.2	0.5089	1.3003	0.1099	0.1511	N/A
1821	Fl/Fl	Male	Vehicle	29.1	0.476	1.3377	0.0723	0.2143	0.0906
1822	Fl/Fl;CAG/+	Male	Vehicle	28	0.46	1.3592	0.079	0.216	0.0907
1823	Fl/Fl;CAG/+	Male	Vehicle	27.1	0.4789	1.2719	0.0705	0.2208	0.0849
1824	Fl/Fl;CAG/+	Female	Vehicle	29	0.4877	1.3479	0.105	0.1887	N/A
1825	Fl/Fl;CAG/+	Female	Vehicle	27.1	0.5111	1.5134	0.1189	0.2087	N/A
1826	Fl/Fl	Female	Vehicle	30.1	0.5028	1.2086	0.1056	0.1882	N/A
1827	Fl/Fl;CAG/+	Female	Vehicle	31	0.5228	1.7644	0.1537	0.1988	N/A
1828	Fl/Fl	Female	Vehicle	27.3	0.5108	1.2892	0.1318	0.1827	N/A
1830	Fl/Fl	Female	Tamoxifen						N/A
1833	Fl/Fl;CAG/+	Male	Vehicle	27.4	0.49	1.5805	0.1788	0.2361	0.1166
1835	Fl/Fl	Male	Vehicle	32.8	0.5046	1.387	0.0881	0.2112	0.095
1872	Htt +/+	Female	Vehicle	29.8	0.4313	1.0596	0.102	0.1655	N/A
1873	Htt +/+	Female	Vehicle	29.7	0.4916	1.2009	0.1053	0.1919	N/A
1874	Htt +/+	Female	Vehicle	30.7	0.4858	1.434	0.1721	0.1546	N/A
1875	Htt +/+	Male	Vehicle	35.1	0.4677	1.3756	0.0664	0.2262	0.1343
1876	Htt +/+	Male	Vehicle	40.4	0.4796	1.4541	0.098	0.2348	0.0979
1877	Htt +/+	Male	Vehicle	37.2	0.481	1.5741	0.1025	0.219	0.122
1878	Htt +/+	Female	Tamoxifen	30.2	0.4958	1.6337	0.0853	0.1616	N/A
1879	Htt +/+	Female	Tamoxifen	33	0.5215	1.54	0.1211	0.2064	N/A
1880	Htt +/+	Female	Tamoxifen	31.9	0.4953	1.2684	0.1204	0.1821	N/A
1881	Htt +/+	Female	Tamoxifen	31.6	0.5172	1.3879	0.1237	0.2046	N/A
1882	Htt +/+	Female	Tamoxifen	31	0.5181	1.2573	0.1048	0.1963	N/A
1883	Htt +/+	Male	Tamoxifen	49.3	0.5036	1.9606	0.0665	0.2485	0.1055
1884	Htt +/+	Male	Tamoxifen	45.5	0.4824	1.7736	0.1031	0.2388	0.1049
1885	Htt +/+	Male	Tamoxifen	39.1	0.4877	1.319	0.0803	0.1965	0.1209
1945	Fl/Fl;CAG/+	Male	Tamoxifen	28	0.4659	1.6787	0.1222	0.2393	0.0639
