# Supplementary material for: Global huntingtin knockout in adult mice leads to fatal neurodegeneration that spares the pancreas
Source: Life Sci Alliance. 2024 Jul 25;7(9):e202402571. doi: 10.26508/lsa.202402571 (PMC11272958; doi:10.26508/lsa.202402571)
Supplement: Supplementary file 11 [file LSA-2024-02571_SdataF6.zip › LSA-2024-02571_SdataF6.ods]

## Sheet: 06a - EM
Mouse	Target	cps.eV	keV	Mouse.ID	Genotype	Treatment	Group
156	Deposit	-0.1	0	1945	fl/fl;cag/+	Tamoxifen	cKO
156	Deposit	-0.09	0	1945	fl/fl;cag/+	Tamoxifen	cKO
156	Deposit	-0.08	0	1945	fl/fl;cag/+	Tamoxifen	cKO
156	Deposit	-0.07	0	1945	fl/fl;cag/+	Tamoxifen	cKO
156	Deposit	-0.06	1	1945	fl/fl;cag/+	Tamoxifen	cKO
156	Deposit	-0.05	0	1945	fl/fl;cag/+	Tamoxifen	cKO
156	Deposit	-0.04	3	1945	fl/fl;cag/+	Tamoxifen	cKO
156	Deposit	-0.03	20	1945	fl/fl;cag/+	Tamoxifen	cKO
156	Deposit	-0.02	61	1945	fl/fl;cag/+	Tamoxifen	cKO
156	Deposit	-0.01	109	1945	fl/fl;cag/+	Tamoxifen	cKO
156	Deposit	0	158	1945	fl/fl;cag/+	Tamoxifen	cKO
156	Deposit	0.01	178	1945	fl/fl;cag/+	Tamoxifen	cKO
156	Deposit	0.02	189	1945	fl/fl;cag/+	Tamoxifen	cKO
156	Deposit	0.03	247	1945	fl/fl;cag/+	Tamoxifen	cKO
156	Deposit	0.04	295	1945	fl/fl;cag/+	Tamoxifen	cKO
156	Deposit	0.05	261	1945	fl/fl;cag/+	Tamoxifen	cKO
156	Deposit	0.06	228	1945	fl/fl;cag/+	Tamoxifen	cKO
156	Deposit	0.07	209	1945	fl/fl;cag/+	Tamoxifen	cKO
156	Deposit	0.08	200	1945	fl/fl;cag/+	Tamoxifen	cKO
156	Deposit	0.09	229	1945	fl/fl;cag/+	Tamoxifen	cKO
156	Deposit	0.1	263	1945	fl/fl;cag/+	Tamoxifen	cKO
156	Deposit	0.11	271	1945	fl/fl;cag/+	Tamoxifen	cKO
156	Deposit	0.12	282	1945	fl/fl;cag/+	Tamoxifen	cKO
156	Deposit	0.13	262	1945	fl/fl;cag/+	Tamoxifen	cKO
156	Deposit	0.14	263	1945	fl/fl;cag/+	Tamoxifen	cKO
156	Deposit	0.15	260	1945	fl/fl;cag/+	Tamoxifen	cKO
156	Deposit	0.16	265	1945	fl/fl;cag/+	Tamoxifen	cKO
156	Deposit	0.17	278	1945	fl/fl;cag/+	Tamoxifen	cKO
156	Deposit	0.18	312	1945	fl/fl;cag/+	Tamoxifen	cKO
156	Deposit	0.19	391	1945	fl/fl;cag/+	Tamoxifen	cKO
156	Deposit	0.2	490	1945	fl/fl;cag/+	Tamoxifen	cKO
156	Deposit	0.21	779	1945	fl/fl;cag/+	Tamoxifen	cKO
156	Deposit	0.22	1391	1945	fl/fl;cag/+	Tamoxifen	cKO
156	Deposit	0.23	2622	1945	fl/fl;cag/+	Tamoxifen	cKO
156	Deposit	0.24	4823	1945	fl/fl;cag/+	Tamoxifen	cKO
156	Deposit	0.25	7809	1945	fl/fl;cag/+	Tamoxifen	cKO
156	Deposit	0.26	10563	1945	fl/fl;cag/+	Tamoxifen	cKO
156	Deposit	0.27	11566	1945	fl/fl;cag/+	Tamoxifen	cKO
156	Deposit	0.28	10298	1945	fl/fl;cag/+	Tamoxifen	cKO
156	Deposit	0.29	7444	1945	fl/fl;cag/+	Tamoxifen	cKO
156	Deposit	0.3	4383	1945	fl/fl;cag/+	Tamoxifen	cKO
156	Deposit	0.31	2129	1945	fl/fl;cag/+	Tamoxifen	cKO
156	Deposit	0.32	952	1945	fl/fl;cag/+	Tamoxifen	cKO
156	Deposit	0.33	506	1945	fl/fl;cag/+	Tamoxifen	cKO
156	Deposit	0.34	387	1945	fl/fl;cag/+	Tamoxifen	cKO
156	Deposit	0.35	439	1945	fl/fl;cag/+	Tamoxifen	cKO
156	Deposit	0.36	551	1945	fl/fl;cag/+	Tamoxifen	cKO
156	Deposit	0.37	655	1945	fl/fl;cag/+	Tamoxifen	cKO
156	Deposit	0.38	739	1945	fl/fl;cag/+	Tamoxifen	cKO
156	Deposit	0.39	761	1945	fl/fl;cag/+	Tamoxifen	cKO
156	Deposit	0.4	680	1945	fl/fl;cag/+	Tamoxifen	cKO
156	Deposit	0.41	578	1945	fl/fl;cag/+	Tamoxifen	cKO
156	Deposit	0.42	472	1945	fl/fl;cag/+	Tamoxifen	cKO
156	Deposit	0.43	425	1945	fl/fl;cag/+	Tamoxifen	cKO
156	Deposit	0.44	461	1945	fl/fl;cag/+	Tamoxifen	cKO
156	Deposit	0.45	610	1945	fl/fl;cag/+	Tamoxifen	cKO
156	Deposit	0.46	950	1945	fl/fl;cag/+	Tamoxifen	cKO
156	Deposit	0.47	1638	1945	fl/fl;cag/+	Tamoxifen	cKO
156	Deposit	0.48	3010	1945	fl/fl;cag/+	Tamoxifen	cKO
156	Deposit	0.49	5147	1945	fl/fl;cag/+	Tamoxifen	cKO
156	Deposit	0.5	8032	1945	fl/fl;cag/+	Tamoxifen	cKO
156	Deposit	0.51	10733	1945	fl/fl;cag/+	Tamoxifen	cKO
156	Deposit	0.52	11968	1945	fl/fl;cag/+	Tamoxifen	cKO
156	Deposit	0.53	11223	1945	fl/fl;cag/+	Tamoxifen	cKO
156	Deposit	0.54	8954	1945	fl/fl;cag/+	Tamoxifen	cKO
156	Deposit	0.55	5964	1945	fl/fl;cag/+	Tamoxifen	cKO
156	Deposit	0.56	3251	1945	fl/fl;cag/+	Tamoxifen	cKO
156	Deposit	0.57	1501	1945	fl/fl;cag/+	Tamoxifen	cKO
156	Deposit	0.58	656	1945	fl/fl;cag/+	Tamoxifen	cKO
156	Deposit	0.59	342	1945	fl/fl;cag/+	Tamoxifen	cKO
156	Deposit	0.6	234	1945	fl/fl;cag/+	Tamoxifen	cKO
156	Deposit	0.61	185	1945	fl/fl;cag/+	Tamoxifen	cKO
156	Deposit	0.62	192	1945	fl/fl;cag/+	Tamoxifen	cKO
156	Deposit	0.63	196	1945	fl/fl;cag/+	Tamoxifen	cKO
156	Deposit	0.64	219	1945	fl/fl;cag/+	Tamoxifen	cKO
156	Deposit	0.65	221	1945	fl/fl;cag/+	Tamoxifen	cKO
156	Deposit	0.66	233	1945	fl/fl;cag/+	Tamoxifen	cKO
156	Deposit	0.67	232	1945	fl/fl;cag/+	Tamoxifen	cKO
156	Deposit	0.68	257	1945	fl/fl;cag/+	Tamoxifen	cKO
156	Deposit	0.69	273	1945	fl/fl;cag/+	Tamoxifen	cKO
156	Deposit	0.7	271	1945	fl/fl;cag/+	Tamoxifen	cKO
156	Deposit	0.71	273	1945	fl/fl;cag/+	Tamoxifen	cKO
156	Deposit	0.72	272	1945	fl/fl;cag/+	Tamoxifen	cKO
156	Deposit	0.73	261	1945	fl/fl;cag/+	Tamoxifen	cKO
156	Deposit	0.74	258	1945	fl/fl;cag/+	Tamoxifen	cKO
156	Deposit	0.75	296	1945	fl/fl;cag/+	Tamoxifen	cKO
156	Deposit	0.76	305	1945	fl/fl;cag/+	Tamoxifen	cKO
156	Deposit	0.77	312	1945	fl/fl;cag/+	Tamoxifen	cKO
156	Deposit	0.78	314	1945	fl/fl;cag/+	Tamoxifen	cKO
156	Deposit	0.79	335	1945	fl/fl;cag/+	Tamoxifen	cKO
156	Deposit	0.8	331	1945	fl/fl;cag/+	Tamoxifen	cKO
156	Deposit	0.81	324	1945	fl/fl;cag/+	Tamoxifen	cKO
156	Deposit	0.82	314	1945	fl/fl;cag/+	Tamoxifen	cKO
156	Deposit	0.83	283	1945	fl/fl;cag/+	Tamoxifen	cKO
156	Deposit	0.84	298	1945	fl/fl;cag/+	Tamoxifen	cKO
156	Deposit	0.85	291	1945	fl/fl;cag/+	Tamoxifen	cKO
156	Deposit	0.86	302	1945	fl/fl;cag/+	Tamoxifen	cKO
156	Deposit	0.87	319	1945	fl/fl;cag/+	Tamoxifen	cKO
156	Deposit	0.88	305	1945	fl/fl;cag/+	Tamoxifen	cKO
156	Deposit	0.89	289	1945	fl/fl;cag/+	Tamoxifen	cKO
156	Deposit	0.9	294	1945	fl/fl;cag/+	Tamoxifen	cKO
156	Deposit	0.91	310	1945	fl/fl;cag/+	Tamoxifen	cKO
156	Deposit	0.92	335	1945	fl/fl;cag/+	Tamoxifen	cKO
156	Deposit	0.93	318	1945	fl/fl;cag/+	Tamoxifen	cKO
156	Deposit	0.94	336	1945	fl/fl;cag/+	Tamoxifen	cKO
156	Deposit	0.95	363	1945	fl/fl;cag/+	Tamoxifen	cKO
156	Deposit	0.96	340	1945	fl/fl;cag/+	Tamoxifen	cKO
156	Deposit	0.97	340	1945	fl/fl;cag/+	Tamoxifen	cKO
156	Deposit	0.98	360	1945	fl/fl;cag/+	Tamoxifen	cKO
156	Deposit	0.99	408	1945	fl/fl;cag/+	Tamoxifen	cKO
156	Deposit	1	487	1945	fl/fl;cag/+	Tamoxifen	cKO
156	Deposit	1.01	606	1945	fl/fl;cag/+	Tamoxifen	cKO
156	Deposit	1.02	715	1945	fl/fl;cag/+	Tamoxifen	cKO
156	Deposit	1.03	803	1945	fl/fl;cag/+	Tamoxifen	cKO
156	Deposit	1.04	848	1945	fl/fl;cag/+	Tamoxifen	cKO
156	Deposit	1.05	824	1945	fl/fl;cag/+	Tamoxifen	cKO
156	Deposit	1.06	737	1945	fl/fl;cag/+	Tamoxifen	cKO
156	Deposit	1.07	663	1945	fl/fl;cag/+	Tamoxifen	cKO
156	Deposit	1.08	536	1945	fl/fl;cag/+	Tamoxifen	cKO
156	Deposit	1.09	438	1945	fl/fl;cag/+	Tamoxifen	cKO
156	Deposit	1.1	382	1945	fl/fl;cag/+	Tamoxifen	cKO
156	Deposit	1.11	332	1945	fl/fl;cag/+	Tamoxifen	cKO
156	Deposit	1.12	308	1945	fl/fl;cag/+	Tamoxifen	cKO
156	Deposit	1.13	326	1945	fl/fl;cag/+	Tamoxifen	cKO
156	Deposit	1.14	335	1945	fl/fl;cag/+	Tamoxifen	cKO
156	Deposit	1.15	312	1945	fl/fl;cag/+	Tamoxifen	cKO
156	Deposit	1.16	313	1945	fl/fl;cag/+	Tamoxifen	cKO
156	Deposit	1.17	348	1945	fl/fl;cag/+	Tamoxifen	cKO
156	Deposit	1.18	346	1945	fl/fl;cag/+	Tamoxifen	cKO
156	Deposit	1.19	346	1945	fl/fl;cag/+	Tamoxifen	cKO
156	Deposit	1.2	377	1945	fl/fl;cag/+	Tamoxifen	cKO
156	Deposit	1.21	401	1945	fl/fl;cag/+	Tamoxifen	cKO
156	Deposit	1.22	423	1945	fl/fl;cag/+	Tamoxifen	cKO
156	Deposit	1.23	495	1945	fl/fl;cag/+	Tamoxifen	cKO
156	Deposit	1.24	551	1945	fl/fl;cag/+	Tamoxifen	cKO
156	Deposit	1.25	576	1945	fl/fl;cag/+	Tamoxifen	cKO
156	Deposit	1.26	576	1945	fl/fl;cag/+	Tamoxifen	cKO
156	Deposit	1.27	539	1945	fl/fl;cag/+	Tamoxifen	cKO
156	Deposit	1.28	501	1945	fl/fl;cag/+	Tamoxifen	cKO
156	Deposit	1.29	456	1945	fl/fl;cag/+	Tamoxifen	cKO
156	Deposit	1.3	404	1945	fl/fl;cag/+	Tamoxifen	cKO
156	Deposit	1.31	362	1945	fl/fl;cag/+	Tamoxifen	cKO
156	Deposit	1.32	331	1945	fl/fl;cag/+	Tamoxifen	cKO
156	Deposit	1.33	335	1945	fl/fl;cag/+	Tamoxifen	cKO
156	Deposit	1.34	316	1945	fl/fl;cag/+	Tamoxifen	cKO
156	Deposit	1.35	295	1945	fl/fl;cag/+	Tamoxifen	cKO
156	Deposit	1.36	310	1945	fl/fl;cag/+	Tamoxifen	cKO
156	Deposit	1.37	311	1945	fl/fl;cag/+	Tamoxifen	cKO
156	Deposit	1.38	309	1945	fl/fl;cag/+	Tamoxifen	cKO
156	Deposit	1.39	295	1945	fl/fl;cag/+	Tamoxifen	cKO
156	Deposit	1.4	283	1945	fl/fl;cag/+	Tamoxifen	cKO
156	Deposit	1.41	286	1945	fl/fl;cag/+	Tamoxifen	cKO
156	Deposit	1.42	298	1945	fl/fl;cag/+	Tamoxifen	cKO
156	Deposit	1.43	310	1945	fl/fl;cag/+	Tamoxifen	cKO
156	Deposit	1.44	296	1945	fl/fl;cag/+	Tamoxifen	cKO
156	Deposit	1.45	285	1945	fl/fl;cag/+	Tamoxifen	cKO
156	Deposit	1.46	312	1945	fl/fl;cag/+	Tamoxifen	cKO
156	Deposit	1.47	311	1945	fl/fl;cag/+	Tamoxifen	cKO
156	Deposit	1.48	309	1945	fl/fl;cag/+	Tamoxifen	cKO
156	Deposit	1.49	309	1945	fl/fl;cag/+	Tamoxifen	cKO
156	Deposit	1.5	307	1945	fl/fl;cag/+	Tamoxifen	cKO
156	Deposit	1.51	300	1945	fl/fl;cag/+	Tamoxifen	cKO
156	Deposit	1.52	306	1945	fl/fl;cag/+	Tamoxifen	cKO
156	Deposit	1.53	312	1945	fl/fl;cag/+	Tamoxifen	cKO
156	Deposit	1.54	291	1945	fl/fl;cag/+	Tamoxifen	cKO
156	Deposit	1.55	300	1945	fl/fl;cag/+	Tamoxifen	cKO
156	Deposit	1.56	298	1945	fl/fl;cag/+	Tamoxifen	cKO
156	Deposit	1.57	298	1945	fl/fl;cag/+	Tamoxifen	cKO
156	Deposit	1.58	288	1945	fl/fl;cag/+	Tamoxifen	cKO
156	Deposit	1.59	270	1945	fl/fl;cag/+	Tamoxifen	cKO
156	Deposit	1.6	276	1945	fl/fl;cag/+	Tamoxifen	cKO
156	Deposit	1.61	283	1945	fl/fl;cag/+	Tamoxifen	cKO
156	Deposit	1.62	266	1945	fl/fl;cag/+	Tamoxifen	cKO
156	Deposit	1.63	286	1945	fl/fl;cag/+	Tamoxifen	cKO
156	Deposit	1.64	281	1945	fl/fl;cag/+	Tamoxifen	cKO
156	Deposit	1.65	278	1945	fl/fl;cag/+	Tamoxifen	cKO
156	Deposit	1.66	304	1945	fl/fl;cag/+	Tamoxifen	cKO
156	Deposit	1.67	349	1945	fl/fl;cag/+	Tamoxifen	cKO
156	Deposit	1.68	430	1945	fl/fl;cag/+	Tamoxifen	cKO
156	Deposit	1.69	578	1945	fl/fl;cag/+	Tamoxifen	cKO
156	Deposit	1.7	785	1945	fl/fl;cag/+	Tamoxifen	cKO
156	Deposit	1.71	964	1945	fl/fl;cag/+	Tamoxifen	cKO
156	Deposit	1.72	1162	1945	fl/fl;cag/+	Tamoxifen	cKO
156	Deposit	1.73	1376	1945	fl/fl;cag/+	Tamoxifen	cKO
156	Deposit	1.74	1504	1945	fl/fl;cag/+	Tamoxifen	cKO
156	Deposit	1.75	1488	1945	fl/fl;cag/+	Tamoxifen	cKO
156	Deposit	1.76	1350	1945	fl/fl;cag/+	Tamoxifen	cKO
156	Deposit	1.77	1149	1945	fl/fl;cag/+	Tamoxifen	cKO
156	Deposit	1.78	895	1945	fl/fl;cag/+	Tamoxifen	cKO
156	Deposit	1.79	666	1945	fl/fl;cag/+	Tamoxifen	cKO
156	Deposit	1.8	532	1945	fl/fl;cag/+	Tamoxifen	cKO
156	Deposit	1.81	447	1945	fl/fl;cag/+	Tamoxifen	cKO
156	Deposit	1.82	366	1945	fl/fl;cag/+	Tamoxifen	cKO
156	Deposit	1.83	331	1945	fl/fl;cag/+	Tamoxifen	cKO
156	Deposit	1.84	320	1945	fl/fl;cag/+	Tamoxifen	cKO
156	Deposit	1.85	284	1945	fl/fl;cag/+	Tamoxifen	cKO
156	Deposit	1.86	287	1945	fl/fl;cag/+	Tamoxifen	cKO
156	Deposit	1.87	290	1945	fl/fl;cag/+	Tamoxifen	cKO
156	Deposit	1.88	271	1945	fl/fl;cag/+	Tamoxifen	cKO
156	Deposit	1.89	282	1945	fl/fl;cag/+	Tamoxifen	cKO
156	Deposit	1.9	306	1945	fl/fl;cag/+	Tamoxifen	cKO
156	Deposit	1.91	322	1945	fl/fl;cag/+	Tamoxifen	cKO
156	Deposit	1.92	361	1945	fl/fl;cag/+	Tamoxifen	cKO
156	Deposit	1.93	474	1945	fl/fl;cag/+	Tamoxifen	cKO
156	Deposit	1.94	607	1945	fl/fl;cag/+	Tamoxifen	cKO
156	Deposit	1.95	868	1945	fl/fl;cag/+	Tamoxifen	cKO
156	Deposit	1.96	1215	1945	fl/fl;cag/+	Tamoxifen	cKO
156	Deposit	1.97	1675	1945	fl/fl;cag/+	Tamoxifen	cKO
156	Deposit	1.98	2199	1945	fl/fl;cag/+	Tamoxifen	cKO
156	Deposit	1.99	2717	1945	fl/fl;cag/+	Tamoxifen	cKO
156	Deposit	2	3278	1945	fl/fl;cag/+	Tamoxifen	cKO
156	Deposit	2.01	3710	1945	fl/fl;cag/+	Tamoxifen	cKO
156	Deposit	2.02	3749	1945	fl/fl;cag/+	Tamoxifen	cKO
156	Deposit	2.03	3486	1945	fl/fl;cag/+	Tamoxifen	cKO
156	Deposit	2.04	3019	1945	fl/fl;cag/+	Tamoxifen	cKO
156	Deposit	2.05	2390	1945	fl/fl;cag/+	Tamoxifen	cKO
156	Deposit	2.06	1815	1945	fl/fl;cag/+	Tamoxifen	cKO
156	Deposit	2.07	1300	1945	fl/fl;cag/+	Tamoxifen	cKO
156	Deposit	2.08	889	1945	fl/fl;cag/+	Tamoxifen	cKO
156	Deposit	2.09	637	1945	fl/fl;cag/+	Tamoxifen	cKO
156	Deposit	2.1	501	1945	fl/fl;cag/+	Tamoxifen	cKO
156	Deposit	2.11	447	1945	fl/fl;cag/+	Tamoxifen	cKO
156	Deposit	2.12	368	1945	fl/fl;cag/+	Tamoxifen	cKO
156	Deposit	2.13	354	1945	fl/fl;cag/+	Tamoxifen	cKO
156	Deposit	2.14	383	1945	fl/fl;cag/+	Tamoxifen	cKO
156	Deposit	2.15	364	1945	fl/fl;cag/+	Tamoxifen	cKO
156	Deposit	2.16	328	1945	fl/fl;cag/+	Tamoxifen	cKO
156	Deposit	2.17	295	1945	fl/fl;cag/+	Tamoxifen	cKO
156	Deposit	2.18	271	1945	fl/fl;cag/+	Tamoxifen	cKO
156	Deposit	2.19	254	1945	fl/fl;cag/+	Tamoxifen	cKO
156	Deposit	2.2	249	1945	fl/fl;cag/+	Tamoxifen	cKO
156	Deposit	2.21	227	1945	fl/fl;cag/+	Tamoxifen	cKO
156	Deposit	2.22	204	1945	fl/fl;cag/+	Tamoxifen	cKO
156	Deposit	2.23	207	1945	fl/fl;cag/+	Tamoxifen	cKO
156	Deposit	2.24	218	1945	fl/fl;cag/+	Tamoxifen	cKO
156	Deposit	2.25	210	1945	fl/fl;cag/+	Tamoxifen	cKO
156	Deposit	2.26	235	1945	fl/fl;cag/+	Tamoxifen	cKO
156	Deposit	2.27	261	1945	fl/fl;cag/+	Tamoxifen	cKO
156	Deposit	2.28	276	1945	fl/fl;cag/+	Tamoxifen	cKO
156	Deposit	2.29	288	1945	fl/fl;cag/+	Tamoxifen	cKO
156	Deposit	2.3	298	1945	fl/fl;cag/+	Tamoxifen	cKO
156	Deposit	2.31	301	1945	fl/fl;cag/+	Tamoxifen	cKO
156	Deposit	2.32	295	1945	fl/fl;cag/+	Tamoxifen	cKO
156	Deposit	2.33	275	1945	fl/fl;cag/+	Tamoxifen	cKO
156	Deposit	2.34	254	1945	fl/fl;cag/+	Tamoxifen	cKO
156	Deposit	2.35	256	1945	fl/fl;cag/+	Tamoxifen	cKO
156	Deposit	2.36	242	1945	fl/fl;cag/+	Tamoxifen	cKO
156	Deposit	2.37	202	1945	fl/fl;cag/+	Tamoxifen	cKO
156	Deposit	2.38	183	1945	fl/fl;cag/+	Tamoxifen	cKO
156	Deposit	2.39	176	1945	fl/fl;cag/+	Tamoxifen	cKO
156	Deposit	2.4	168	1945	fl/fl;cag/+	Tamoxifen	cKO
156	Deposit	2.41	160	1945	fl/fl;cag/+	Tamoxifen	cKO
156	Deposit	2.42	146	1945	fl/fl;cag/+	Tamoxifen	cKO
156	Deposit	2.43	154	1945	fl/fl;cag/+	Tamoxifen	cKO
156	Deposit	2.44	162	1945	fl/fl;cag/+	Tamoxifen	cKO
156	Deposit	2.45	157	1945	fl/fl;cag/+	Tamoxifen	cKO
156	Deposit	2.46	153	1945	fl/fl;cag/+	Tamoxifen	cKO
156	Deposit	2.47	151	1945	fl/fl;cag/+	Tamoxifen	cKO
156	Deposit	2.48	163	1945	fl/fl;cag/+	Tamoxifen	cKO
156	Deposit	2.49	156	1945	fl/fl;cag/+	Tamoxifen	cKO
156	Deposit	2.5	163	1945	fl/fl;cag/+	Tamoxifen	cKO
156	Deposit	2.51	152	1945	fl/fl;cag/+	Tamoxifen	cKO
156	Deposit	2.52	144	1945	fl/fl;cag/+	Tamoxifen	cKO
156	Deposit	2.53	159	1945	fl/fl;cag/+	Tamoxifen	cKO
156	Deposit	2.54	171	1945	fl/fl;cag/+	Tamoxifen	cKO
156	Deposit	2.55	155	1945	fl/fl;cag/+	Tamoxifen	cKO
156	Deposit	2.56	139	1945	fl/fl;cag/+	Tamoxifen	cKO
156	Deposit	2.57	150	1945	fl/fl;cag/+	Tamoxifen	cKO
156	Deposit	2.58	162	1945	fl/fl;cag/+	Tamoxifen	cKO
156	Deposit	2.59	170	1945	fl/fl;cag/+	Tamoxifen	cKO
156	Deposit	2.6	156	1945	fl/fl;cag/+	Tamoxifen	cKO
156	Deposit	2.61	154	1945	fl/fl;cag/+	Tamoxifen	cKO
156	Deposit	2.62	171	1945	fl/fl;cag/+	Tamoxifen	cKO
156	Deposit	2.63	162	1945	fl/fl;cag/+	Tamoxifen	cKO
156	Deposit	2.64	144	1945	fl/fl;cag/+	Tamoxifen	cKO
156	Deposit	2.65	140	1945	fl/fl;cag/+	Tamoxifen	cKO
156	Deposit	2.66	143	1945	fl/fl;cag/+	Tamoxifen	cKO
156	Deposit	2.67	138	1945	fl/fl;cag/+	Tamoxifen	cKO
156	Deposit	2.68	142	1945	fl/fl;cag/+	Tamoxifen	cKO
156	Deposit	2.69	144	1945	fl/fl;cag/+	Tamoxifen	cKO
156	Deposit	2.7	139	1945	fl/fl;cag/+	Tamoxifen	cKO
156	Deposit	2.71	144	1945	fl/fl;cag/+	Tamoxifen	cKO
156	Deposit	2.72	143	1945	fl/fl;cag/+	Tamoxifen	cKO
156	Deposit	2.73	120	1945	fl/fl;cag/+	Tamoxifen	cKO
156	Deposit	2.74	114	1945	fl/fl;cag/+	Tamoxifen	cKO
156	Deposit	2.75	132	1945	fl/fl;cag/+	Tamoxifen	cKO
156	Deposit	2.76	138	1945	fl/fl;cag/+	Tamoxifen	cKO
156	Deposit	2.77	122	1945	fl/fl;cag/+	Tamoxifen	cKO
156	Deposit	2.78	135	1945	fl/fl;cag/+	Tamoxifen	cKO
156	Deposit	2.79	134	1945	fl/fl;cag/+	Tamoxifen	cKO
156	Deposit	2.8	116	1945	fl/fl;cag/+	Tamoxifen	cKO
156	Deposit	2.81	119	1945	fl/fl;cag/+	Tamoxifen	cKO
156	Deposit	2.82	121	1945	fl/fl;cag/+	Tamoxifen	cKO
156	Deposit	2.83	124	1945	fl/fl;cag/+	Tamoxifen	cKO
156	Deposit	2.84	126	1945	fl/fl;cag/+	Tamoxifen	cKO
156	Deposit	2.85	118	1945	fl/fl;cag/+	Tamoxifen	cKO
156	Deposit	2.86	111	1945	fl/fl;cag/+	Tamoxifen	cKO
156	Deposit	2.87	98	1945	fl/fl;cag/+	Tamoxifen	cKO
156	Deposit	2.88	98	1945	fl/fl;cag/+	Tamoxifen	cKO
156	Deposit	2.89	115	1945	fl/fl;cag/+	Tamoxifen	cKO
156	Deposit	2.9	104	1945	fl/fl;cag/+	Tamoxifen	cKO
156	Deposit	2.91	121	1945	fl/fl;cag/+	Tamoxifen	cKO
156	Deposit	2.92	132	1945	fl/fl;cag/+	Tamoxifen	cKO
156	Deposit	2.93	121	1945	fl/fl;cag/+	Tamoxifen	cKO
156	Deposit	2.94	110	1945	fl/fl;cag/+	Tamoxifen	cKO
156	Deposit	2.95	114	1945	fl/fl;cag/+	Tamoxifen	cKO
156	Deposit	2.96	109	1945	fl/fl;cag/+	Tamoxifen	cKO
156	Deposit	2.97	115	1945	fl/fl;cag/+	Tamoxifen	cKO
156	Deposit	2.98	117	1945	fl/fl;cag/+	Tamoxifen	cKO
156	Deposit	2.99	117	1945	fl/fl;cag/+	Tamoxifen	cKO
156	Deposit	3	106	1945	fl/fl;cag/+	Tamoxifen	cKO
156	Deposit	3.01	110	1945	fl/fl;cag/+	Tamoxifen	cKO
156	Deposit	3.02	117	1945	fl/fl;cag/+	Tamoxifen	cKO
156	Deposit	3.03	106	1945	fl/fl;cag/+	Tamoxifen	cKO
156	Deposit	3.04	112	1945	fl/fl;cag/+	Tamoxifen	cKO
156	Deposit	3.05	111	1945	fl/fl;cag/+	Tamoxifen	cKO
156	Deposit	3.06	107	1945	fl/fl;cag/+	Tamoxifen	cKO
156	Deposit	3.07	111	1945	fl/fl;cag/+	Tamoxifen	cKO
156	Deposit	3.08	111	1945	fl/fl;cag/+	Tamoxifen	cKO
156	Deposit	3.09	109	1945	fl/fl;cag/+	Tamoxifen	cKO
156	Deposit	3.1	115	1945	fl/fl;cag/+	Tamoxifen	cKO
156	Deposit	3.11	111	1945	fl/fl;cag/+	Tamoxifen	cKO
156	Deposit	3.12	94	1945	fl/fl;cag/+	Tamoxifen	cKO
156	Deposit	3.13	93	1945	fl/fl;cag/+	Tamoxifen	cKO
156	Deposit	3.14	110	1945	fl/fl;cag/+	Tamoxifen	cKO
156	Deposit	3.15	114	1945	fl/fl;cag/+	Tamoxifen	cKO
156	Deposit	3.16	110	1945	fl/fl;cag/+	Tamoxifen	cKO
156	Deposit	3.17	102	1945	fl/fl;cag/+	Tamoxifen	cKO
156	Deposit	3.18	106	1945	fl/fl;cag/+	Tamoxifen	cKO
156	Deposit	3.19	109	1945	fl/fl;cag/+	Tamoxifen	cKO
156	Deposit	3.2	108	1945	fl/fl;cag/+	Tamoxifen	cKO
156	Deposit	3.21	110	1945	fl/fl;cag/+	Tamoxifen	cKO
156	Deposit	3.22	107	1945	fl/fl;cag/+	Tamoxifen	cKO
156	Deposit	3.23	117	1945	fl/fl;cag/+	Tamoxifen	cKO
156	Deposit	3.24	114	1945	fl/fl;cag/+	Tamoxifen	cKO
156	Deposit	3.25	95	1945	fl/fl;cag/+	Tamoxifen	cKO
156	Deposit	3.26	99	1945	fl/fl;cag/+	Tamoxifen	cKO
156	Deposit	3.27	106	1945	fl/fl;cag/+	Tamoxifen	cKO
156	Deposit	3.28	110	1945	fl/fl;cag/+	Tamoxifen	cKO
156	Deposit	3.29	105	1945	fl/fl;cag/+	Tamoxifen	cKO
156	Deposit	3.3	95	1945	fl/fl;cag/+	Tamoxifen	cKO
156	Deposit	3.31	94	1945	fl/fl;cag/+	Tamoxifen	cKO
156	Deposit	3.32	99	1945	fl/fl;cag/+	Tamoxifen	cKO
156	Deposit	3.33	90	1945	fl/fl;cag/+	Tamoxifen	cKO
156	Deposit	3.34	108	1945	fl/fl;cag/+	Tamoxifen	cKO
156	Deposit	3.35	114	1945	fl/fl;cag/+	Tamoxifen	cKO
156	Deposit	3.36	99	1945	fl/fl;cag/+	Tamoxifen	cKO
156	Deposit	3.37	95	1945	fl/fl;cag/+	Tamoxifen	cKO
156	Deposit	3.38	102	1945	fl/fl;cag/+	Tamoxifen	cKO
156	Deposit	3.39	100	1945	fl/fl;cag/+	Tamoxifen	cKO
156	Deposit	3.4	89	1945	fl/fl;cag/+	Tamoxifen	cKO
156	Deposit	3.41	90	1945	fl/fl;cag/+	Tamoxifen	cKO
156	Deposit	3.42	84	1945	fl/fl;cag/+	Tamoxifen	cKO
156	Deposit	3.43	81	1945	fl/fl;cag/+	Tamoxifen	cKO
156	Deposit	3.44	84	1945	fl/fl;cag/+	Tamoxifen	cKO
156	Deposit	3.45	84	1945	fl/fl;cag/+	Tamoxifen	cKO
156	Deposit	3.46	91	1945	fl/fl;cag/+	Tamoxifen	cKO
156	Deposit	3.47	98	1945	fl/fl;cag/+	Tamoxifen	cKO
156	Deposit	3.48	88	1945	fl/fl;cag/+	Tamoxifen	cKO
156	Deposit	3.49	98	1945	fl/fl;cag/+	Tamoxifen	cKO
156	Deposit	3.5	96	1945	fl/fl;cag/+	Tamoxifen	cKO
156	Deposit	3.51	95	1945	fl/fl;cag/+	Tamoxifen	cKO
156	Deposit	3.52	106	1945	fl/fl;cag/+	Tamoxifen	cKO
156	Deposit	3.53	108	1945	fl/fl;cag/+	Tamoxifen	cKO
156	Deposit	3.54	106	1945	fl/fl;cag/+	Tamoxifen	cKO
156	Deposit	3.55	108	1945	fl/fl;cag/+	Tamoxifen	cKO
156	Deposit	3.56	126	1945	fl/fl;cag/+	Tamoxifen	cKO
156	Deposit	3.57	143	1945	fl/fl;cag/+	Tamoxifen	cKO
156	Deposit	3.58	175	1945	fl/fl;cag/+	Tamoxifen	cKO
156	Deposit	3.59	237	1945	fl/fl;cag/+	Tamoxifen	cKO
156	Deposit	3.6	310	1945	fl/fl;cag/+	Tamoxifen	cKO
156	Deposit	3.61	424	1945	fl/fl;cag/+	Tamoxifen	cKO
156	Deposit	3.62	552	1945	fl/fl;cag/+	Tamoxifen	cKO
156	Deposit	3.63	782	1945	fl/fl;cag/+	Tamoxifen	cKO
156	Deposit	3.64	1079	1945	fl/fl;cag/+	Tamoxifen	cKO
156	Deposit	3.65	1395	1945	fl/fl;cag/+	Tamoxifen	cKO
156	Deposit	3.66	1713	1945	fl/fl;cag/+	Tamoxifen	cKO
156	Deposit	3.67	2033	1945	fl/fl;cag/+	Tamoxifen	cKO
156	Deposit	3.68	2287	1945	fl/fl;cag/+	Tamoxifen	cKO
156	Deposit	3.69	2345	1945	fl/fl;cag/+	Tamoxifen	cKO
156	Deposit	3.7	2404	1945	fl/fl;cag/+	Tamoxifen	cKO
156	Deposit	3.71	2345	1945	fl/fl;cag/+	Tamoxifen	cKO
156	Deposit	3.72	2136	1945	fl/fl;cag/+	Tamoxifen	cKO
156	Deposit	3.73	1853	1945	fl/fl;cag/+	Tamoxifen	cKO
156	Deposit	3.74	1478	1945	fl/fl;cag/+	Tamoxifen	cKO
156	Deposit	3.75	1144	1945	fl/fl;cag/+	Tamoxifen	cKO
156	Deposit	3.76	849	1945	fl/fl;cag/+	Tamoxifen	cKO
156	Deposit	3.77	638	1945	fl/fl;cag/+	Tamoxifen	cKO
156	Deposit	3.78	474	1945	fl/fl;cag/+	Tamoxifen	cKO
156	Deposit	3.79	323	1945	fl/fl;cag/+	Tamoxifen	cKO
156	Deposit	3.8	227	1945	fl/fl;cag/+	Tamoxifen	cKO
156	Deposit	3.81	154	1945	fl/fl;cag/+	Tamoxifen	cKO
156	Deposit	3.82	130	1945	fl/fl;cag/+	Tamoxifen	cKO
156	Deposit	3.83	110	1945	fl/fl;cag/+	Tamoxifen	cKO
156	Deposit	3.84	97	1945	fl/fl;cag/+	Tamoxifen	cKO
156	Deposit	3.85	88	1945	fl/fl;cag/+	Tamoxifen	cKO
156	Deposit	3.86	93	1945	fl/fl;cag/+	Tamoxifen	cKO
156	Deposit	3.87	107	1945	fl/fl;cag/+	Tamoxifen	cKO
156	Deposit	3.88	98	1945	fl/fl;cag/+	Tamoxifen	cKO
156	Deposit	3.89	104	1945	fl/fl;cag/+	Tamoxifen	cKO
156	Deposit	3.9	112	1945	fl/fl;cag/+	Tamoxifen	cKO
156	Deposit	3.91	103	1945	fl/fl;cag/+	Tamoxifen	cKO
156	Deposit	3.92	97	1945	fl/fl;cag/+	Tamoxifen	cKO
156	Deposit	3.93	139	1945	fl/fl;cag/+	Tamoxifen	cKO
156	Deposit	3.94	172	1945	fl/fl;cag/+	Tamoxifen	cKO
156	Deposit	3.95	189	1945	fl/fl;cag/+	Tamoxifen	cKO
156	Deposit	3.96	206	1945	fl/fl;cag/+	Tamoxifen	cKO
156	Deposit	3.97	241	1945	fl/fl;cag/+	Tamoxifen	cKO
156	Deposit	3.98	297	1945	fl/fl;cag/+	Tamoxifen	cKO
156	Deposit	3.99	331	1945	fl/fl;cag/+	Tamoxifen	cKO
156	Deposit	4	323	1945	fl/fl;cag/+	Tamoxifen	cKO
156	Deposit	4.01	346	1945	fl/fl;cag/+	Tamoxifen	cKO
156	Deposit	4.02	359	1945	fl/fl;cag/+	Tamoxifen	cKO
156	Deposit	4.03	349	1945	fl/fl;cag/+	Tamoxifen	cKO
156	Deposit	4.04	327	1945	fl/fl;cag/+	Tamoxifen	cKO
156	Deposit	4.05	287	1945	fl/fl;cag/+	Tamoxifen	cKO
156	Deposit	4.06	248	1945	fl/fl;cag/+	Tamoxifen	cKO
156	Deposit	4.07	232	1945	fl/fl;cag/+	Tamoxifen	cKO
156	Deposit	4.08	200	1945	fl/fl;cag/+	Tamoxifen	cKO
156	Deposit	4.09	151	1945	fl/fl;cag/+	Tamoxifen	cKO
156	Deposit	4.1	111	1945	fl/fl;cag/+	Tamoxifen	cKO
156	Deposit	4.11	106	1945	fl/fl;cag/+	Tamoxifen	cKO
156	Deposit	4.12	89	1945	fl/fl;cag/+	Tamoxifen	cKO
156	Deposit	4.13	74	1945	fl/fl;cag/+	Tamoxifen	cKO
156	Deposit	4.14	69	1945	fl/fl;cag/+	Tamoxifen	cKO
156	Deposit	4.15	68	1945	fl/fl;cag/+	Tamoxifen	cKO
156	Deposit	4.16	66	1945	fl/fl;cag/+	Tamoxifen	cKO
156	Deposit	4.17	62	1945	fl/fl;cag/+	Tamoxifen	cKO
156	Deposit	4.18	76	1945	fl/fl;cag/+	Tamoxifen	cKO
156	Deposit	4.19	78	1945	fl/fl;cag/+	Tamoxifen	cKO
156	Deposit	4.2	72	1945	fl/fl;cag/+	Tamoxifen	cKO
156	Deposit	4.21	73	1945	fl/fl;cag/+	Tamoxifen	cKO
156	Deposit	4.22	78	1945	fl/fl;cag/+	Tamoxifen	cKO
156	Deposit	4.23	66	1945	fl/fl;cag/+	Tamoxifen	cKO
156	Deposit	4.24	63	1945	fl/fl;cag/+	Tamoxifen	cKO
156	Deposit	4.25	61	1945	fl/fl;cag/+	Tamoxifen	cKO
156	Deposit	4.26	64	1945	fl/fl;cag/+	Tamoxifen	cKO
156	Deposit	4.27	58	1945	fl/fl;cag/+	Tamoxifen	cKO
156	Deposit	4.28	58	1945	fl/fl;cag/+	Tamoxifen	cKO
156	Deposit	4.29	64	1945	fl/fl;cag/+	Tamoxifen	cKO
156	Deposit	4.3	64	1945	fl/fl;cag/+	Tamoxifen	cKO
156	Deposit	4.31	61	1945	fl/fl;cag/+	Tamoxifen	cKO
156	Deposit	4.32	58	1945	fl/fl;cag/+	Tamoxifen	cKO
156	Deposit	4.33	51	1945	fl/fl;cag/+	Tamoxifen	cKO
156	Deposit	4.34	46	1945	fl/fl;cag/+	Tamoxifen	cKO
156	Deposit	4.35	50	1945	fl/fl;cag/+	Tamoxifen	cKO
156	Deposit	4.36	47	1945	fl/fl;cag/+	Tamoxifen	cKO
156	Deposit	4.37	55	1945	fl/fl;cag/+	Tamoxifen	cKO
156	Deposit	4.38	60	1945	fl/fl;cag/+	Tamoxifen	cKO
156	Deposit	4.39	61	1945	fl/fl;cag/+	Tamoxifen	cKO
156	Deposit	4.4	58	1945	fl/fl;cag/+	Tamoxifen	cKO
156	Deposit	4.41	62	1945	fl/fl;cag/+	Tamoxifen	cKO
156	Deposit	4.42	57	1945	fl/fl;cag/+	Tamoxifen	cKO
156	Deposit	4.43	56	1945	fl/fl;cag/+	Tamoxifen	cKO
156	Deposit	4.44	56	1945	fl/fl;cag/+	Tamoxifen	cKO
156	Deposit	4.45	51	1945	fl/fl;cag/+	Tamoxifen	cKO
156	Deposit	4.46	51	1945	fl/fl;cag/+	Tamoxifen	cKO
156	Deposit	4.47	55	1945	fl/fl;cag/+	Tamoxifen	cKO
156	Deposit	4.48	52	1945	fl/fl;cag/+	Tamoxifen	cKO
156	Deposit	4.49	50	1945	fl/fl;cag/+	Tamoxifen	cKO
156	Deposit	4.5	50	1945	fl/fl;cag/+	Tamoxifen	cKO
156	Deposit	4.51	46	1945	fl/fl;cag/+	Tamoxifen	cKO
156	Deposit	4.52	47	1945	fl/fl;cag/+	Tamoxifen	cKO
156	Deposit	4.53	59	1945	fl/fl;cag/+	Tamoxifen	cKO
156	Deposit	4.54	60	1945	fl/fl;cag/+	Tamoxifen	cKO
156	Deposit	4.55	56	1945	fl/fl;cag/+	Tamoxifen	cKO
156	Deposit	4.56	54	1945	fl/fl;cag/+	Tamoxifen	cKO
156	Deposit	4.57	52	1945	fl/fl;cag/+	Tamoxifen	cKO
156	Deposit	4.58	59	1945	fl/fl;cag/+	Tamoxifen	cKO
156	Deposit	4.59	60	1945	fl/fl;cag/+	Tamoxifen	cKO
156	Deposit	4.6	49	1945	fl/fl;cag/+	Tamoxifen	cKO
156	Deposit	4.61	46	1945	fl/fl;cag/+	Tamoxifen	cKO
156	Deposit	4.62	52	1945	fl/fl;cag/+	Tamoxifen	cKO
156	Deposit	4.63	64	1945	fl/fl;cag/+	Tamoxifen	cKO
156	Deposit	4.64	68	1945	fl/fl;cag/+	Tamoxifen	cKO
156	Deposit	4.65	52	1945	fl/fl;cag/+	Tamoxifen	cKO
156	Deposit	4.66	52	1945	fl/fl;cag/+	Tamoxifen	cKO
156	Deposit	4.67	59	1945	fl/fl;cag/+	Tamoxifen	cKO
156	Deposit	4.68	57	1945	fl/fl;cag/+	Tamoxifen	cKO
156	Deposit	4.69	61	1945	fl/fl;cag/+	Tamoxifen	cKO
156	Deposit	4.7	57	1945	fl/fl;cag/+	Tamoxifen	cKO
156	Deposit	4.71	51	1945	fl/fl;cag/+	Tamoxifen	cKO
156	Deposit	4.72	45	1945	fl/fl;cag/+	Tamoxifen	cKO
156	Deposit	4.73	45	1945	fl/fl;cag/+	Tamoxifen	cKO
156	Deposit	4.74	51	1945	fl/fl;cag/+	Tamoxifen	cKO
156	Deposit	4.75	60	1945	fl/fl;cag/+	Tamoxifen	cKO
156	Deposit	4.76	49	1945	fl/fl;cag/+	Tamoxifen	cKO
156	Deposit	4.77	43	1945	fl/fl;cag/+	Tamoxifen	cKO
156	Deposit	4.78	44	1945	fl/fl;cag/+	Tamoxifen	cKO
156	Deposit	4.79	45	1945	fl/fl;cag/+	Tamoxifen	cKO
156	Deposit	4.8	47	1945	fl/fl;cag/+	Tamoxifen	cKO
156	Deposit	4.81	54	1945	fl/fl;cag/+	Tamoxifen	cKO
156	Deposit	4.82	54	1945	fl/fl;cag/+	Tamoxifen	cKO
156	Deposit	4.83	49	1945	fl/fl;cag/+	Tamoxifen	cKO
156	Deposit	4.84	51	1945	fl/fl;cag/+	Tamoxifen	cKO
156	Deposit	4.85	43	1945	fl/fl;cag/+	Tamoxifen	cKO
156	Deposit	4.86	46	1945	fl/fl;cag/+	Tamoxifen	cKO
156	Deposit	4.87	52	1945	fl/fl;cag/+	Tamoxifen	cKO
156	Deposit	4.88	47	1945	fl/fl;cag/+	Tamoxifen	cKO
156	Deposit	4.89	42	1945	fl/fl;cag/+	Tamoxifen	cKO
156	Deposit	4.9	49	1945	fl/fl;cag/+	Tamoxifen	cKO
156	Deposit	4.91	53	1945	fl/fl;cag/+	Tamoxifen	cKO
156	Deposit	4.92	53	1945	fl/fl;cag/+	Tamoxifen	cKO
156	Deposit	4.93	52	1945	fl/fl;cag/+	Tamoxifen	cKO
156	Deposit	4.94	58	1945	fl/fl;cag/+	Tamoxifen	cKO
156	Deposit	4.95	51	1945	fl/fl;cag/+	Tamoxifen	cKO
156	Deposit	4.96	38	1945	fl/fl;cag/+	Tamoxifen	cKO
156	Deposit	4.97	40	1945	fl/fl;cag/+	Tamoxifen	cKO
156	Deposit	4.98	38	1945	fl/fl;cag/+	Tamoxifen	cKO
156	Deposit	4.99	41	1945	fl/fl;cag/+	Tamoxifen	cKO
156	Deposit	5	48	1945	fl/fl;cag/+	Tamoxifen	cKO
156	Deposit	5.01	44	1945	fl/fl;cag/+	Tamoxifen	cKO
156	Deposit	5.02	45	1945	fl/fl;cag/+	Tamoxifen	cKO
156	Deposit	5.03	44	1945	fl/fl;cag/+	Tamoxifen	cKO
156	Deposit	5.04	40	1945	fl/fl;cag/+	Tamoxifen	cKO
156	Deposit	5.05	43	1945	fl/fl;cag/+	Tamoxifen	cKO
156	Deposit	5.06	41	1945	fl/fl;cag/+	Tamoxifen	cKO
156	Deposit	5.07	42	1945	fl/fl;cag/+	Tamoxifen	cKO
156	Deposit	5.08	52	1945	fl/fl;cag/+	Tamoxifen	cKO
156	Deposit	5.09	42	1945	fl/fl;cag/+	Tamoxifen	cKO
156	Deposit	5.1	37	1945	fl/fl;cag/+	Tamoxifen	cKO
156	Deposit	5.11	36	1945	fl/fl;cag/+	Tamoxifen	cKO
156	Deposit	5.12	42	1945	fl/fl;cag/+	Tamoxifen	cKO
156	Deposit	5.13	39	1945	fl/fl;cag/+	Tamoxifen	cKO
156	Deposit	5.14	45	1945	fl/fl;cag/+	Tamoxifen	cKO
156	Deposit	5.15	46	1945	fl/fl;cag/+	Tamoxifen	cKO
156	Deposit	5.16	42	1945	fl/fl;cag/+	Tamoxifen	cKO
156	Deposit	5.17	43	1945	fl/fl;cag/+	Tamoxifen	cKO
156	Deposit	5.18	50	1945	fl/fl;cag/+	Tamoxifen	cKO
156	Deposit	5.19	36	1945	fl/fl;cag/+	Tamoxifen	cKO
156	Deposit	5.2	30	1945	fl/fl;cag/+	Tamoxifen	cKO
156	Deposit	5.21	37	1945	fl/fl;cag/+	Tamoxifen	cKO
156	Deposit	5.22	35	1945	fl/fl;cag/+	Tamoxifen	cKO
156	Deposit	5.23	36	1945	fl/fl;cag/+	Tamoxifen	cKO
156	Deposit	5.24	40	1945	fl/fl;cag/+	Tamoxifen	cKO
156	Deposit	5.25	47	1945	fl/fl;cag/+	Tamoxifen	cKO
156	Deposit	5.26	51	1945	fl/fl;cag/+	Tamoxifen	cKO
156	Deposit	5.27	40	1945	fl/fl;cag/+	Tamoxifen	cKO
156	Deposit	5.28	34	1945	fl/fl;cag/+	Tamoxifen	cKO
156	Deposit	5.29	35	1945	fl/fl;cag/+	Tamoxifen	cKO
156	Deposit	5.3	37	1945	fl/fl;cag/+	Tamoxifen	cKO
156	Deposit	5.31	35	1945	fl/fl;cag/+	Tamoxifen	cKO
156	Deposit	5.32	37	1945	fl/fl;cag/+	Tamoxifen	cKO
156	Deposit	5.33	39	1945	fl/fl;cag/+	Tamoxifen	cKO
156	Deposit	5.34	44	1945	fl/fl;cag/+	Tamoxifen	cKO
156	Deposit	5.35	41	1945	fl/fl;cag/+	Tamoxifen	cKO
156	Deposit	5.36	38	1945	fl/fl;cag/+	Tamoxifen	cKO
156	Deposit	5.37	32	1945	fl/fl;cag/+	Tamoxifen	cKO
156	Deposit	5.38	34	1945	fl/fl;cag/+	Tamoxifen	cKO
156	Deposit	5.39	38	1945	fl/fl;cag/+	Tamoxifen	cKO
156	Deposit	5.4	41	1945	fl/fl;cag/+	Tamoxifen	cKO
156	Deposit	5.41	44	1945	fl/fl;cag/+	Tamoxifen	cKO
156	Deposit	5.42	47	1945	fl/fl;cag/+	Tamoxifen	cKO
156	Deposit	5.43	39	1945	fl/fl;cag/+	Tamoxifen	cKO
156	Deposit	5.44	35	1945	fl/fl;cag/+	Tamoxifen	cKO
156	Deposit	5.45	35	1945	fl/fl;cag/+	Tamoxifen	cKO
156	Deposit	5.46	36	1945	fl/fl;cag/+	Tamoxifen	cKO
156	Deposit	5.47	28	1945	fl/fl;cag/+	Tamoxifen	cKO
156	Deposit	5.48	31	1945	fl/fl;cag/+	Tamoxifen	cKO
156	Deposit	5.49	34	1945	fl/fl;cag/+	Tamoxifen	cKO
156	Deposit	5.5	31	1945	fl/fl;cag/+	Tamoxifen	cKO
156	Deposit	5.51	32	1945	fl/fl;cag/+	Tamoxifen	cKO
156	Deposit	5.52	35	1945	fl/fl;cag/+	Tamoxifen	cKO
156	Deposit	5.53	37	1945	fl/fl;cag/+	Tamoxifen	cKO
156	Deposit	5.54	37	1945	fl/fl;cag/+	Tamoxifen	cKO
156	Deposit	5.55	36	1945	fl/fl;cag/+	Tamoxifen	cKO
156	Deposit	5.56	36	1945	fl/fl;cag/+	Tamoxifen	cKO
156	Deposit	5.57	34	1945	fl/fl;cag/+	Tamoxifen	cKO
156	Deposit	5.58	39	1945	fl/fl;cag/+	Tamoxifen	cKO
156	Deposit	5.59	36	1945	fl/fl;cag/+	Tamoxifen	cKO
156	Deposit	5.6	36	1945	fl/fl;cag/+	Tamoxifen	cKO
156	Deposit	5.61	35	1945	fl/fl;cag/+	Tamoxifen	cKO
156	Deposit	5.62	36	1945	fl/fl;cag/+	Tamoxifen	cKO
156	Deposit	5.63	42	1945	fl/fl;cag/+	Tamoxifen	cKO
156	Deposit	5.64	35	1945	fl/fl;cag/+	Tamoxifen	cKO
156	Deposit	5.65	36	1945	fl/fl;cag/+	Tamoxifen	cKO
156	Deposit	5.66	42	1945	fl/fl;cag/+	Tamoxifen	cKO
156	Deposit	5.67	35	1945	fl/fl;cag/+	Tamoxifen	cKO
156	Deposit	5.68	40	1945	fl/fl;cag/+	Tamoxifen	cKO
156	Deposit	5.69	42	1945	fl/fl;cag/+	Tamoxifen	cKO
156	Deposit	5.7	32	1945	fl/fl;cag/+	Tamoxifen	cKO
156	Deposit	5.71	33	1945	fl/fl;cag/+	Tamoxifen	cKO
156	Deposit	5.72	38	1945	fl/fl;cag/+	Tamoxifen	cKO
156	Deposit	5.73	32	1945	fl/fl;cag/+	Tamoxifen	cKO
156	Deposit	5.74	36	1945	fl/fl;cag/+	Tamoxifen	cKO
156	Deposit	5.75	36	1945	fl/fl;cag/+	Tamoxifen	cKO
156	Deposit	5.76	36	1945	fl/fl;cag/+	Tamoxifen	cKO
156	Deposit	5.77	42	1945	fl/fl;cag/+	Tamoxifen	cKO
156	Deposit	5.78	39	1945	fl/fl;cag/+	Tamoxifen	cKO
156	Deposit	5.79	33	1945	fl/fl;cag/+	Tamoxifen	cKO
156	Deposit	5.8	35	1945	fl/fl;cag/+	Tamoxifen	cKO
156	Deposit	5.81	37	1945	fl/fl;cag/+	Tamoxifen	cKO
156	Deposit	5.82	37	1945	fl/fl;cag/+	Tamoxifen	cKO
156	Deposit	5.83	29	1945	fl/fl;cag/+	Tamoxifen	cKO
156	Deposit	5.84	26	1945	fl/fl;cag/+	Tamoxifen	cKO
156	Deposit	5.85	28	1945	fl/fl;cag/+	Tamoxifen	cKO
156	Deposit	5.86	35	1945	fl/fl;cag/+	Tamoxifen	cKO
156	Deposit	5.87	31	1945	fl/fl;cag/+	Tamoxifen	cKO
156	Deposit	5.88	27	1945	fl/fl;cag/+	Tamoxifen	cKO
156	Deposit	5.89	24	1945	fl/fl;cag/+	Tamoxifen	cKO
156	Deposit	5.9	26	1945	fl/fl;cag/+	Tamoxifen	cKO
156	Deposit	5.91	30	1945	fl/fl;cag/+	Tamoxifen	cKO
156	Deposit	5.92	31	1945	fl/fl;cag/+	Tamoxifen	cKO
156	Deposit	5.93	28	1945	fl/fl;cag/+	Tamoxifen	cKO
156	Deposit	5.94	28	1945	fl/fl;cag/+	Tamoxifen	cKO
156	Deposit	5.95	28	1945	fl/fl;cag/+	Tamoxifen	cKO
156	Deposit	5.96	26	1945	fl/fl;cag/+	Tamoxifen	cKO
156	Deposit	5.97	25	1945	fl/fl;cag/+	Tamoxifen	cKO
156	Deposit	5.98	24	1945	fl/fl;cag/+	Tamoxifen	cKO
156	Deposit	5.99	28	1945	fl/fl;cag/+	Tamoxifen	cKO
156	Deposit	6	26	1945	fl/fl;cag/+	Tamoxifen	cKO
156	Deposit	6.01	24	1945	fl/fl;cag/+	Tamoxifen	cKO
156	Deposit	6.02	28	1945	fl/fl;cag/+	Tamoxifen	cKO
156	Deposit	6.03	28	1945	fl/fl;cag/+	Tamoxifen	cKO
156	Deposit	6.04	22	1945	fl/fl;cag/+	Tamoxifen	cKO
156	Deposit	6.05	26	1945	fl/fl;cag/+	Tamoxifen	cKO
156	Deposit	6.06	29	1945	fl/fl;cag/+	Tamoxifen	cKO
156	Deposit	6.07	30	1945	fl/fl;cag/+	Tamoxifen	cKO
156	Deposit	6.08	28	1945	fl/fl;cag/+	Tamoxifen	cKO
156	Deposit	6.09	29	1945	fl/fl;cag/+	Tamoxifen	cKO
156	Deposit	6.1	30	1945	fl/fl;cag/+	Tamoxifen	cKO
156	Deposit	6.11	35	1945	fl/fl;cag/+	Tamoxifen	cKO
156	Deposit	6.12	30	1945	fl/fl;cag/+	Tamoxifen	cKO
156	Deposit	6.13	25	1945	fl/fl;cag/+	Tamoxifen	cKO
156	Deposit	6.14	27	1945	fl/fl;cag/+	Tamoxifen	cKO
156	Deposit	6.15	28	1945	fl/fl;cag/+	Tamoxifen	cKO
156	Deposit	6.16	25	1945	fl/fl;cag/+	Tamoxifen	cKO
156	Deposit	6.17	29	1945	fl/fl;cag/+	Tamoxifen	cKO
156	Deposit	6.18	23	1945	fl/fl;cag/+	Tamoxifen	cKO
156	Deposit	6.19	27	1945	fl/fl;cag/+	Tamoxifen	cKO
156	Deposit	6.2	20	1945	fl/fl;cag/+	Tamoxifen	cKO
156	Deposit	6.21	27	1945	fl/fl;cag/+	Tamoxifen	cKO
156	Deposit	6.22	33	1945	fl/fl;cag/+	Tamoxifen	cKO
156	Deposit	6.23	26	1945	fl/fl;cag/+	Tamoxifen	cKO
156	Deposit	6.24	21	1945	fl/fl;cag/+	Tamoxifen	cKO
156	Deposit	6.25	29	1945	fl/fl;cag/+	Tamoxifen	cKO
156	Deposit	6.26	31	1945	fl/fl;cag/+	Tamoxifen	cKO
156	Deposit	6.27	26	1945	fl/fl;cag/+	Tamoxifen	cKO
156	Deposit	6.28	20	1945	fl/fl;cag/+	Tamoxifen	cKO
156	Deposit	6.29	20	1945	fl/fl;cag/+	Tamoxifen	cKO
156	Deposit	6.3	23	1945	fl/fl;cag/+	Tamoxifen	cKO
156	Deposit	6.31	29	1945	fl/fl;cag/+	Tamoxifen	cKO
156	Deposit	6.32	29	1945	fl/fl;cag/+	Tamoxifen	cKO
156	Deposit	6.33	25	1945	fl/fl;cag/+	Tamoxifen	cKO
156	Deposit	6.34	25	1945	fl/fl;cag/+	Tamoxifen	cKO
156	Deposit	6.35	23	1945	fl/fl;cag/+	Tamoxifen	cKO
156	Deposit	6.36	23	1945	fl/fl;cag/+	Tamoxifen	cKO
156	Deposit	6.37	20	1945	fl/fl;cag/+	Tamoxifen	cKO
156	Deposit	6.38	24	1945	fl/fl;cag/+	Tamoxifen	cKO
156	Deposit	6.39	20	1945	fl/fl;cag/+	Tamoxifen	cKO
156	Deposit	6.4	19	1945	fl/fl;cag/+	Tamoxifen	cKO
156	Deposit	6.41	21	1945	fl/fl;cag/+	Tamoxifen	cKO
156	Deposit	6.42	24	1945	fl/fl;cag/+	Tamoxifen	cKO
156	Deposit	6.43	24	1945	fl/fl;cag/+	Tamoxifen	cKO
156	Deposit	6.44	19	1945	fl/fl;cag/+	Tamoxifen	cKO
156	Deposit	6.45	13	1945	fl/fl;cag/+	Tamoxifen	cKO
156	Deposit	6.46	15	1945	fl/fl;cag/+	Tamoxifen	cKO
156	Deposit	6.47	23	1945	fl/fl;cag/+	Tamoxifen	cKO
156	Deposit	6.48	22	1945	fl/fl;cag/+	Tamoxifen	cKO
156	Deposit	6.49	22	1945	fl/fl;cag/+	Tamoxifen	cKO
156	Deposit	6.5	20	1945	fl/fl;cag/+	Tamoxifen	cKO
156	Deposit	6.51	14	1945	fl/fl;cag/+	Tamoxifen	cKO
156	Deposit	6.52	15	1945	fl/fl;cag/+	Tamoxifen	cKO
156	Deposit	6.53	24	1945	fl/fl;cag/+	Tamoxifen	cKO
156	Deposit	6.54	25	1945	fl/fl;cag/+	Tamoxifen	cKO
156	Deposit	6.55	27	1945	fl/fl;cag/+	Tamoxifen	cKO
156	Deposit	6.56	22	1945	fl/fl;cag/+	Tamoxifen	cKO
156	Deposit	6.57	17	1945	fl/fl;cag/+	Tamoxifen	cKO
156	Deposit	6.58	18	1945	fl/fl;cag/+	Tamoxifen	cKO
156	Deposit	6.59	20	1945	fl/fl;cag/+	Tamoxifen	cKO
156	Deposit	6.6	21	1945	fl/fl;cag/+	Tamoxifen	cKO
156	Deposit	6.61	19	1945	fl/fl;cag/+	Tamoxifen	cKO
156	Deposit	6.62	17	1945	fl/fl;cag/+	Tamoxifen	cKO
156	Deposit	6.63	22	1945	fl/fl;cag/+	Tamoxifen	cKO
156	Deposit	6.64	23	1945	fl/fl;cag/+	Tamoxifen	cKO
156	Deposit	6.65	22	1945	fl/fl;cag/+	Tamoxifen	cKO
156	Deposit	6.66	24	1945	fl/fl;cag/+	Tamoxifen	cKO
156	Deposit	6.67	26	1945	fl/fl;cag/+	Tamoxifen	cKO
156	Deposit	6.68	27	1945	fl/fl;cag/+	Tamoxifen	cKO
156	Deposit	6.69	20	1945	fl/fl;cag/+	Tamoxifen	cKO
156	Deposit	6.7	20	1945	fl/fl;cag/+	Tamoxifen	cKO
156	Deposit	6.71	16	1945	fl/fl;cag/+	Tamoxifen	cKO
156	Deposit	6.72	19	1945	fl/fl;cag/+	Tamoxifen	cKO
156	Deposit	6.73	19	1945	fl/fl;cag/+	Tamoxifen	cKO
156	Deposit	6.74	17	1945	fl/fl;cag/+	Tamoxifen	cKO
156	Deposit	6.75	15	1945	fl/fl;cag/+	Tamoxifen	cKO
156	Deposit	6.76	21	1945	fl/fl;cag/+	Tamoxifen	cKO
156	Deposit	6.77	19	1945	fl/fl;cag/+	Tamoxifen	cKO
156	Deposit	6.78	17	1945	fl/fl;cag/+	Tamoxifen	cKO
156	Deposit	6.79	18	1945	fl/fl;cag/+	Tamoxifen	cKO
156	Deposit	6.8	13	1945	fl/fl;cag/+	Tamoxifen	cKO
156	Deposit	6.81	16	1945	fl/fl;cag/+	Tamoxifen	cKO
156	Deposit	6.82	17	1945	fl/fl;cag/+	Tamoxifen	cKO
156	Deposit	6.83	23	1945	fl/fl;cag/+	Tamoxifen	cKO
156	Deposit	6.84	21	1945	fl/fl;cag/+	Tamoxifen	cKO
156	Deposit	6.85	16	1945	fl/fl;cag/+	Tamoxifen	cKO
156	Deposit	6.86	20	1945	fl/fl;cag/+	Tamoxifen	cKO
156	Deposit	6.87	19	1945	fl/fl;cag/+	Tamoxifen	cKO
156	Deposit	6.88	19	1945	fl/fl;cag/+	Tamoxifen	cKO
156	Deposit	6.89	18	1945	fl/fl;cag/+	Tamoxifen	cKO
156	Deposit	6.9	15	1945	fl/fl;cag/+	Tamoxifen	cKO
156	Deposit	6.91	19	1945	fl/fl;cag/+	Tamoxifen	cKO
156	Deposit	6.92	17	1945	fl/fl;cag/+	Tamoxifen	cKO
156	Deposit	6.93	21	1945	fl/fl;cag/+	Tamoxifen	cKO
156	Deposit	6.94	23	1945	fl/fl;cag/+	Tamoxifen	cKO
156	Deposit	6.95	17	1945	fl/fl;cag/+	Tamoxifen	cKO
156	Deposit	6.96	16	1945	fl/fl;cag/+	Tamoxifen	cKO
156	Deposit	6.97	18	1945	fl/fl;cag/+	Tamoxifen	cKO
156	Deposit	6.98	17	1945	fl/fl;cag/+	Tamoxifen	cKO
156	Deposit	6.99	18	1945	fl/fl;cag/+	Tamoxifen	cKO
156	Deposit	7	18	1945	fl/fl;cag/+	Tamoxifen	cKO
156	Deposit	7.01	17	1945	fl/fl;cag/+	Tamoxifen	cKO
156	Deposit	7.02	12	1945	fl/fl;cag/+	Tamoxifen	cKO
156	Deposit	7.03	12	1945	fl/fl;cag/+	Tamoxifen	cKO
156	Deposit	7.04	12	1945	fl/fl;cag/+	Tamoxifen	cKO
156	Deposit	7.05	13	1945	fl/fl;cag/+	Tamoxifen	cKO
156	Deposit	7.06	13	1945	fl/fl;cag/+	Tamoxifen	cKO
156	Deposit	7.07	17	1945	fl/fl;cag/+	Tamoxifen	cKO
156	Deposit	7.08	19	1945	fl/fl;cag/+	Tamoxifen	cKO
156	Deposit	7.09	18	1945	fl/fl;cag/+	Tamoxifen	cKO
156	Deposit	7.1	19	1945	fl/fl;cag/+	Tamoxifen	cKO
156	Deposit	7.11	17	1945	fl/fl;cag/+	Tamoxifen	cKO
156	Deposit	7.12	14	1945	fl/fl;cag/+	Tamoxifen	cKO
156	Deposit	7.13	12	1945	fl/fl;cag/+	Tamoxifen	cKO
156	Deposit	7.14	14	1945	fl/fl;cag/+	Tamoxifen	cKO
156	Deposit	7.15	15	1945	fl/fl;cag/+	Tamoxifen	cKO
156	Deposit	7.16	14	1945	fl/fl;cag/+	Tamoxifen	cKO
156	Deposit	7.17	15	1945	fl/fl;cag/+	Tamoxifen	cKO
156	Deposit	7.18	15	1945	fl/fl;cag/+	Tamoxifen	cKO
156	Deposit	7.19	12	1945	fl/fl;cag/+	Tamoxifen	cKO
156	Deposit	7.2	13	1945	fl/fl;cag/+	Tamoxifen	cKO
156	Deposit	7.21	13	1945	fl/fl;cag/+	Tamoxifen	cKO
156	Deposit	7.22	15	1945	fl/fl;cag/+	Tamoxifen	cKO
156	Deposit	7.23	19	1945	fl/fl;cag/+	Tamoxifen	cKO
156	Deposit	7.24	14	1945	fl/fl;cag/+	Tamoxifen	cKO
156	Deposit	7.25	15	1945	fl/fl;cag/+	Tamoxifen	cKO
156	Deposit	7.26	14	1945	fl/fl;cag/+	Tamoxifen	cKO
156	Deposit	7.27	10	1945	fl/fl;cag/+	Tamoxifen	cKO
156	Deposit	7.28	11	1945	fl/fl;cag/+	Tamoxifen	cKO
156	Deposit	7.29	17	1945	fl/fl;cag/+	Tamoxifen	cKO
156	Deposit	7.3	18	1945	fl/fl;cag/+	Tamoxifen	cKO
156	Deposit	7.31	15	1945	fl/fl;cag/+	Tamoxifen	cKO
156	Deposit	7.32	12	1945	fl/fl;cag/+	Tamoxifen	cKO
156	Deposit	7.33	11	1945	fl/fl;cag/+	Tamoxifen	cKO
156	Deposit	7.34	11	1945	fl/fl;cag/+	Tamoxifen	cKO
156	Deposit	7.35	10	1945	fl/fl;cag/+	Tamoxifen	cKO
156	Deposit	7.36	11	1945	fl/fl;cag/+	Tamoxifen	cKO
156	Deposit	7.37	16	1945	fl/fl;cag/+	Tamoxifen	cKO
156	Deposit	7.38	15	1945	fl/fl;cag/+	Tamoxifen	cKO
156	Deposit	7.39	13	1945	fl/fl;cag/+	Tamoxifen	cKO
156	Deposit	7.4	11	1945	fl/fl;cag/+	Tamoxifen	cKO
156	Deposit	7.41	10	1945	fl/fl;cag/+	Tamoxifen	cKO
156	Deposit	7.42	14	1945	fl/fl;cag/+	Tamoxifen	cKO
156	Deposit	7.43	16	1945	fl/fl;cag/+	Tamoxifen	cKO
156	Deposit	7.44	15	1945	fl/fl;cag/+	Tamoxifen	cKO
156	Deposit	7.45	15	1945	fl/fl;cag/+	Tamoxifen	cKO
156	Deposit	7.46	16	1945	fl/fl;cag/+	Tamoxifen	cKO
156	Deposit	7.47	14	1945	fl/fl;cag/+	Tamoxifen	cKO
156	Deposit	7.48	14	1945	fl/fl;cag/+	Tamoxifen	cKO
156	Deposit	7.49	12	1945	fl/fl;cag/+	Tamoxifen	cKO
156	Deposit	7.5	14	1945	fl/fl;cag/+	Tamoxifen	cKO
156	Deposit	7.51	16	1945	fl/fl;cag/+	Tamoxifen	cKO
156	Deposit	7.52	14	1945	fl/fl;cag/+	Tamoxifen	cKO
156	Deposit	7.53	10	1945	fl/fl;cag/+	Tamoxifen	cKO
156	Deposit	7.54	6	1945	fl/fl;cag/+	Tamoxifen	cKO
156	Deposit	7.55	11	1945	fl/fl;cag/+	Tamoxifen	cKO
156	Deposit	7.56	13	1945	fl/fl;cag/+	Tamoxifen	cKO
156	Deposit	7.57	12	1945	fl/fl;cag/+	Tamoxifen	cKO
156	Deposit	7.58	13	1945	fl/fl;cag/+	Tamoxifen	cKO
156	Deposit	7.59	15	1945	fl/fl;cag/+	Tamoxifen	cKO
156	Deposit	7.6	13	1945	fl/fl;cag/+	Tamoxifen	cKO
156	Deposit	7.61	12	1945	fl/fl;cag/+	Tamoxifen	cKO
156	Deposit	7.62	11	1945	fl/fl;cag/+	Tamoxifen	cKO
156	Deposit	7.63	14	1945	fl/fl;cag/+	Tamoxifen	cKO
156	Deposit	7.64	15	1945	fl/fl;cag/+	Tamoxifen	cKO
156	Deposit	7.65	15	1945	fl/fl;cag/+	Tamoxifen	cKO
156	Deposit	7.66	13	1945	fl/fl;cag/+	Tamoxifen	cKO
156	Deposit	7.67	12	1945	fl/fl;cag/+	Tamoxifen	cKO
156	Deposit	7.68	12	1945	fl/fl;cag/+	Tamoxifen	cKO
156	Deposit	7.69	11	1945	fl/fl;cag/+	Tamoxifen	cKO
156	Deposit	7.7	12	1945	fl/fl;cag/+	Tamoxifen	cKO
156	Deposit	7.71	12	1945	fl/fl;cag/+	Tamoxifen	cKO
156	Deposit	7.72	11	1945	fl/fl;cag/+	Tamoxifen	cKO
156	Deposit	7.73	9	1945	fl/fl;cag/+	Tamoxifen	cKO
156	Deposit	7.74	13	1945	fl/fl;cag/+	Tamoxifen	cKO
156	Deposit	7.75	14	1945	fl/fl;cag/+	Tamoxifen	cKO
156	Deposit	7.76	17	1945	fl/fl;cag/+	Tamoxifen	cKO
156	Deposit	7.77	14	1945	fl/fl;cag/+	Tamoxifen	cKO
156	Deposit	7.78	11	1945	fl/fl;cag/+	Tamoxifen	cKO
156	Deposit	7.79	10	1945	fl/fl;cag/+	Tamoxifen	cKO
156	Deposit	7.8	7	1945	fl/fl;cag/+	Tamoxifen	cKO
156	Deposit	7.81	7	1945	fl/fl;cag/+	Tamoxifen	cKO
156	Deposit	7.82	10	1945	fl/fl;cag/+	Tamoxifen	cKO
156	Deposit	7.83	11	1945	fl/fl;cag/+	Tamoxifen	cKO
156	Deposit	7.84	12	1945	fl/fl;cag/+	Tamoxifen	cKO
156	Deposit	7.85	11	1945	fl/fl;cag/+	Tamoxifen	cKO
156	Deposit	7.86	11	1945	fl/fl;cag/+	Tamoxifen	cKO
156	Deposit	7.87	11	1945	fl/fl;cag/+	Tamoxifen	cKO
156	Deposit	7.88	10	1945	fl/fl;cag/+	Tamoxifen	cKO
156	Deposit	7.89	10	1945	fl/fl;cag/+	Tamoxifen	cKO
156	Deposit	7.9	8	1945	fl/fl;cag/+	Tamoxifen	cKO
156	Deposit	7.91	8	1945	fl/fl;cag/+	Tamoxifen	cKO
156	Deposit	7.92	10	1945	fl/fl;cag/+	Tamoxifen	cKO
156	Deposit	7.93	13	1945	fl/fl;cag/+	Tamoxifen	cKO
156	Deposit	7.94	12	1945	fl/fl;cag/+	Tamoxifen	cKO
156	Deposit	7.95	10	1945	fl/fl;cag/+	Tamoxifen	cKO
156	Deposit	7.96	12	1945	fl/fl;cag/+	Tamoxifen	cKO
156	Deposit	7.97	14	1945	fl/fl;cag/+	Tamoxifen	cKO
156	Deposit	7.98	11	1945	fl/fl;cag/+	Tamoxifen	cKO
156	Deposit	7.99	9	1945	fl/fl;cag/+	Tamoxifen	cKO
156	Deposit	8	8	1945	fl/fl;cag/+	Tamoxifen	cKO
156	Deposit	8.01	10	1945	fl/fl;cag/+	Tamoxifen	cKO
156	Deposit	8.02	8	1945	fl/fl;cag/+	Tamoxifen	cKO
156	Deposit	8.03	8	1945	fl/fl;cag/+	Tamoxifen	cKO
156	Deposit	8.04	9	1945	fl/fl;cag/+	Tamoxifen	cKO
156	Deposit	8.05	9	1945	fl/fl;cag/+	Tamoxifen	cKO
156	Deposit	8.06	6	1945	fl/fl;cag/+	Tamoxifen	cKO
156	Deposit	8.07	5	1945	fl/fl;cag/+	Tamoxifen	cKO
156	Deposit	8.08	9	1945	fl/fl;cag/+	Tamoxifen	cKO
156	Deposit	8.09	9	1945	fl/fl;cag/+	Tamoxifen	cKO
156	Deposit	8.1	10	1945	fl/fl;cag/+	Tamoxifen	cKO
156	Deposit	8.11	9	1945	fl/fl;cag/+	Tamoxifen	cKO
156	Deposit	8.12	13	1945	fl/fl;cag/+	Tamoxifen	cKO
156	Deposit	8.13	10	1945	fl/fl;cag/+	Tamoxifen	cKO
156	Deposit	8.14	5	1945	fl/fl;cag/+	Tamoxifen	cKO
156	Deposit	8.15	5	1945	fl/fl;cag/+	Tamoxifen	cKO
156	Deposit	8.16	7	1945	fl/fl;cag/+	Tamoxifen	cKO
156	Deposit	8.17	8	1945	fl/fl;cag/+	Tamoxifen	cKO
156	Deposit	8.18	6	1945	fl/fl;cag/+	Tamoxifen	cKO
156	Deposit	8.19	8	1945	fl/fl;cag/+	Tamoxifen	cKO
156	Deposit	8.2	10	1945	fl/fl;cag/+	Tamoxifen	cKO
156	Deposit	8.21	9	1945	fl/fl;cag/+	Tamoxifen	cKO
156	Deposit	8.22	7	1945	fl/fl;cag/+	Tamoxifen	cKO
156	Deposit	8.23	7	1945	fl/fl;cag/+	Tamoxifen	cKO
156	Deposit	8.24	7	1945	fl/fl;cag/+	Tamoxifen	cKO
156	Deposit	8.25	8	1945	fl/fl;cag/+	Tamoxifen	cKO
156	Deposit	8.26	6	1945	fl/fl;cag/+	Tamoxifen	cKO
156	Deposit	8.27	6	1945	fl/fl;cag/+	Tamoxifen	cKO
156	Deposit	8.28	5	1945	fl/fl;cag/+	Tamoxifen	cKO
156	Deposit	8.29	8	1945	fl/fl;cag/+	Tamoxifen	cKO
156	Deposit	8.3	11	1945	fl/fl;cag/+	Tamoxifen	cKO
156	Deposit	8.31	8	1945	fl/fl;cag/+	Tamoxifen	cKO
156	Deposit	8.32	8	1945	fl/fl;cag/+	Tamoxifen	cKO
156	Deposit	8.33	7	1945	fl/fl;cag/+	Tamoxifen	cKO
156	Deposit	8.34	8	1945	fl/fl;cag/+	Tamoxifen	cKO
156	Deposit	8.35	10	1945	fl/fl;cag/+	Tamoxifen	cKO
156	Deposit	8.36	6	1945	fl/fl;cag/+	Tamoxifen	cKO
156	Deposit	8.37	7	1945	fl/fl;cag/+	Tamoxifen	cKO
156	Deposit	8.38	9	1945	fl/fl;cag/+	Tamoxifen	cKO
156	Deposit	8.39	7	1945	fl/fl;cag/+	Tamoxifen	cKO
156	Deposit	8.4	8	1945	fl/fl;cag/+	Tamoxifen	cKO
156	Deposit	8.41	8	1945	fl/fl;cag/+	Tamoxifen	cKO
156	Deposit	8.42	9	1945	fl/fl;cag/+	Tamoxifen	cKO
156	Deposit	8.43	9	1945	fl/fl;cag/+	Tamoxifen	cKO
156	Deposit	8.44	8	1945	fl/fl;cag/+	Tamoxifen	cKO
156	Deposit	8.45	9	1945	fl/fl;cag/+	Tamoxifen	cKO
156	Deposit	8.46	7	1945	fl/fl;cag/+	Tamoxifen	cKO
156	Deposit	8.47	8	1945	fl/fl;cag/+	Tamoxifen	cKO
156	Deposit	8.48	7	1945	fl/fl;cag/+	Tamoxifen	cKO
156	Deposit	8.49	9	1945	fl/fl;cag/+	Tamoxifen	cKO
156	Deposit	8.5	8	1945	fl/fl;cag/+	Tamoxifen	cKO
156	Deposit	8.51	8	1945	fl/fl;cag/+	Tamoxifen	cKO
156	Deposit	8.52	8	1945	fl/fl;cag/+	Tamoxifen	cKO
156	Deposit	8.53	4	1945	fl/fl;cag/+	Tamoxifen	cKO
156	Deposit	8.54	6	1945	fl/fl;cag/+	Tamoxifen	cKO
156	Deposit	8.55	10	1945	fl/fl;cag/+	Tamoxifen	cKO
156	Deposit	8.56	8	1945	fl/fl;cag/+	Tamoxifen	cKO
156	Deposit	8.57	9	1945	fl/fl;cag/+	Tamoxifen	cKO
156	Deposit	8.58	9	1945	fl/fl;cag/+	Tamoxifen	cKO
156	Deposit	8.59	7	1945	fl/fl;cag/+	Tamoxifen	cKO
156	Deposit	8.6	6	1945	fl/fl;cag/+	Tamoxifen	cKO
156	Deposit	8.61	5	1945	fl/fl;cag/+	Tamoxifen	cKO
156	Deposit	8.62	5	1945	fl/fl;cag/+	Tamoxifen	cKO
156	Deposit	8.63	7	1945	fl/fl;cag/+	Tamoxifen	cKO
156	Deposit	8.64	7	1945	fl/fl;cag/+	Tamoxifen	cKO
156	Deposit	8.65	7	1945	fl/fl;cag/+	Tamoxifen	cKO
156	Deposit	8.66	5	1945	fl/fl;cag/+	Tamoxifen	cKO
156	Deposit	8.67	5	1945	fl/fl;cag/+	Tamoxifen	cKO
156	Deposit	8.68	9	1945	fl/fl;cag/+	Tamoxifen	cKO
156	Deposit	8.69	7	1945	fl/fl;cag/+	Tamoxifen	cKO
156	Deposit	8.7	9	1945	fl/fl;cag/+	Tamoxifen	cKO
156	Deposit	8.71	7	1945	fl/fl;cag/+	Tamoxifen	cKO
156	Deposit	8.72	4	1945	fl/fl;cag/+	Tamoxifen	cKO
156	Deposit	8.73	3	1945	fl/fl;cag/+	Tamoxifen	cKO
156	Deposit	8.74	5	1945	fl/fl;cag/+	Tamoxifen	cKO
156	Deposit	8.75	8	1945	fl/fl;cag/+	Tamoxifen	cKO
156	Deposit	8.76	7	1945	fl/fl;cag/+	Tamoxifen	cKO
156	Deposit	8.77	5	1945	fl/fl;cag/+	Tamoxifen	cKO
156	Deposit	8.78	5	1945	fl/fl;cag/+	Tamoxifen	cKO
156	Deposit	8.79	3	1945	fl/fl;cag/+	Tamoxifen	cKO
156	Deposit	8.8	4	1945	fl/fl;cag/+	Tamoxifen	cKO
156	Deposit	8.81	3	1945	fl/fl;cag/+	Tamoxifen	cKO
156	Deposit	8.82	3	1945	fl/fl;cag/+	Tamoxifen	cKO
156	Deposit	8.83	7	1945	fl/fl;cag/+	Tamoxifen	cKO
156	Deposit	8.84	5	1945	fl/fl;cag/+	Tamoxifen	cKO
156	Deposit	8.85	4	1945	fl/fl;cag/+	Tamoxifen	cKO
156	Deposit	8.86	3	1945	fl/fl;cag/+	Tamoxifen	cKO
156	Deposit	8.87	5	1945	fl/fl;cag/+	Tamoxifen	cKO
156	Deposit	8.88	5	1945	fl/fl;cag/+	Tamoxifen	cKO
156	Deposit	8.89	4	1945	fl/fl;cag/+	Tamoxifen	cKO
156	Deposit	8.9	5	1945	fl/fl;cag/+	Tamoxifen	cKO
156	Deposit	8.91	6	1945	fl/fl;cag/+	Tamoxifen	cKO
156	Deposit	8.92	5	1945	fl/fl;cag/+	Tamoxifen	cKO
156	Deposit	8.93	5	1945	fl/fl;cag/+	Tamoxifen	cKO
156	Deposit	8.94	9	1945	fl/fl;cag/+	Tamoxifen	cKO
156	Deposit	8.95	5	1945	fl/fl;cag/+	Tamoxifen	cKO
156	Deposit	8.96	6	1945	fl/fl;cag/+	Tamoxifen	cKO
156	Deposit	8.97	6	1945	fl/fl;cag/+	Tamoxifen	cKO
156	Deposit	8.98	4	1945	fl/fl;cag/+	Tamoxifen	cKO
156	Deposit	8.99	2	1945	fl/fl;cag/+	Tamoxifen	cKO
156	Deposit	9	4	1945	fl/fl;cag/+	Tamoxifen	cKO
156	Deposit	9.01	4	1945	fl/fl;cag/+	Tamoxifen	cKO
156	Deposit	9.02	4	1945	fl/fl;cag/+	Tamoxifen	cKO
156	Deposit	9.03	6	1945	fl/fl;cag/+	Tamoxifen	cKO
156	Deposit	9.04	5	1945	fl/fl;cag/+	Tamoxifen	cKO
156	Deposit	9.05	2	1945	fl/fl;cag/+	Tamoxifen	cKO
156	Deposit	9.06	3	1945	fl/fl;cag/+	Tamoxifen	cKO
156	Deposit	9.07	4	1945	fl/fl;cag/+	Tamoxifen	cKO
156	Deposit	9.08	4	1945	fl/fl;cag/+	Tamoxifen	cKO
156	Deposit	9.09	4	1945	fl/fl;cag/+	Tamoxifen	cKO
156	Deposit	9.1	3	1945	fl/fl;cag/+	Tamoxifen	cKO
156	Deposit	9.11	4	1945	fl/fl;cag/+	Tamoxifen	cKO
156	Deposit	9.12	3	1945	fl/fl;cag/+	Tamoxifen	cKO
156	Deposit	9.13	3	1945	fl/fl;cag/+	Tamoxifen	cKO
156	Deposit	9.14	3	1945	fl/fl;cag/+	Tamoxifen	cKO
156	Deposit	9.15	4	1945	fl/fl;cag/+	Tamoxifen	cKO
156	Deposit	9.16	2	1945	fl/fl;cag/+	Tamoxifen	cKO
156	Deposit	9.17	2	1945	fl/fl;cag/+	Tamoxifen	cKO
156	Deposit	9.18	2	1945	fl/fl;cag/+	Tamoxifen	cKO
156	Deposit	9.19	3	1945	fl/fl;cag/+	Tamoxifen	cKO
156	Deposit	9.2	3	1945	fl/fl;cag/+	Tamoxifen	cKO
156	Deposit	9.21	1	1945	fl/fl;cag/+	Tamoxifen	cKO
156	Deposit	9.22	3	1945	fl/fl;cag/+	Tamoxifen	cKO
156	Deposit	9.23	5	1945	fl/fl;cag/+	Tamoxifen	cKO
156	Deposit	9.24	4	1945	fl/fl;cag/+	Tamoxifen	cKO
156	Deposit	9.25	4	1945	fl/fl;cag/+	Tamoxifen	cKO
156	Deposit	9.26	3	1945	fl/fl;cag/+	Tamoxifen	cKO
156	Deposit	9.27	4	1945	fl/fl;cag/+	Tamoxifen	cKO
156	Deposit	9.28	6	1945	fl/fl;cag/+	Tamoxifen	cKO
156	Deposit	9.29	3	1945	fl/fl;cag/+	Tamoxifen	cKO
156	Deposit	9.3	2	1945	fl/fl;cag/+	Tamoxifen	cKO
156	Deposit	9.31	3	1945	fl/fl;cag/+	Tamoxifen	cKO
156	Deposit	9.32	2	1945	fl/fl;cag/+	Tamoxifen	cKO
156	Deposit	9.33	3	1945	fl/fl;cag/+	Tamoxifen	cKO
156	Deposit	9.34	3	1945	fl/fl;cag/+	Tamoxifen	cKO
156	Deposit	9.35	3	1945	fl/fl;cag/+	Tamoxifen	cKO
156	Deposit	9.36	2	1945	fl/fl;cag/+	Tamoxifen	cKO
156	Deposit	9.37	2	1945	fl/fl;cag/+	Tamoxifen	cKO
156	Deposit	9.38	2	1945	fl/fl;cag/+	Tamoxifen	cKO
156	Deposit	9.39	2	1945	fl/fl;cag/+	Tamoxifen	cKO
156	Deposit	9.4	1	1945	fl/fl;cag/+	Tamoxifen	cKO
156	Deposit	9.41	2	1945	fl/fl;cag/+	Tamoxifen	cKO
156	Deposit	9.42	1	1945	fl/fl;cag/+	Tamoxifen	cKO
156	Deposit	9.43	0	1945	fl/fl;cag/+	Tamoxifen	cKO
156	Deposit	9.44	2	1945	fl/fl;cag/+	Tamoxifen	cKO
156	Deposit	9.45	2	1945	fl/fl;cag/+	Tamoxifen	cKO
156	Deposit	9.46	1	1945	fl/fl;cag/+	Tamoxifen	cKO
156	Deposit	9.47	2	1945	fl/fl;cag/+	Tamoxifen	cKO
156	Deposit	9.48	1	1945	fl/fl;cag/+	Tamoxifen	cKO
156	Deposit	9.49	2	1945	fl/fl;cag/+	Tamoxifen	cKO
156	Deposit	9.5	2	1945	fl/fl;cag/+	Tamoxifen	cKO
156	Deposit	9.51	2	1945	fl/fl;cag/+	Tamoxifen	cKO
156	Deposit	9.52	1	1945	fl/fl;cag/+	Tamoxifen	cKO
156	Deposit	9.53	1	1945	fl/fl;cag/+	Tamoxifen	cKO
156	Deposit	9.54	1	1945	fl/fl;cag/+	Tamoxifen	cKO
156	Deposit	9.55	0	1945	fl/fl;cag/+	Tamoxifen	cKO
156	Deposit	9.56	1	1945	fl/fl;cag/+	Tamoxifen	cKO
156	Deposit	9.57	1	1945	fl/fl;cag/+	Tamoxifen	cKO
156	Deposit	9.58	0	1945	fl/fl;cag/+	Tamoxifen	cKO
156	Deposit	9.59	2	1945	fl/fl;cag/+	Tamoxifen	cKO
156	Deposit	9.6	2	1945	fl/fl;cag/+	Tamoxifen	cKO
156	Deposit	9.61	2	1945	fl/fl;cag/+	Tamoxifen	cKO
156	Deposit	9.62	1	1945	fl/fl;cag/+	Tamoxifen	cKO
156	Deposit	9.63	2	1945	fl/fl;cag/+	Tamoxifen	cKO
156	Deposit	9.64	1	1945	fl/fl;cag/+	Tamoxifen	cKO
156	Deposit	9.65	1	1945	fl/fl;cag/+	Tamoxifen	cKO
156	Deposit	9.66	1	1945	fl/fl;cag/+	Tamoxifen	cKO
156	Deposit	9.67	1	1945	fl/fl;cag/+	Tamoxifen	cKO
156	Deposit	9.68	2	1945	fl/fl;cag/+	Tamoxifen	cKO
156	Deposit	9.69	1	1945	fl/fl;cag/+	Tamoxifen	cKO
156	Deposit	9.7	1	1945	fl/fl;cag/+	Tamoxifen	cKO
156	Deposit	9.71	0	1945	fl/fl;cag/+	Tamoxifen	cKO
156	Deposit	9.72	1	1945	fl/fl;cag/+	Tamoxifen	cKO
156	Deposit	9.73	2	1945	fl/fl;cag/+	Tamoxifen	cKO
156	Deposit	9.74	2	1945	fl/fl;cag/+	Tamoxifen	cKO
156	Deposit	9.75	1	1945	fl/fl;cag/+	Tamoxifen	cKO
156	Deposit	9.76	2	1945	fl/fl;cag/+	Tamoxifen	cKO
156	Deposit	9.77	1	1945	fl/fl;cag/+	Tamoxifen	cKO
156	Deposit	9.78	0	1945	fl/fl;cag/+	Tamoxifen	cKO
156	Deposit	9.79	1	1945	fl/fl;cag/+	Tamoxifen	cKO
156	Deposit	9.8	1	1945	fl/fl;cag/+	Tamoxifen	cKO
156	Deposit	9.81	0	1945	fl/fl;cag/+	Tamoxifen	cKO
156	Deposit	9.82	0	1945	fl/fl;cag/+	Tamoxifen	cKO
156	Deposit	9.83	0	1945	fl/fl;cag/+	Tamoxifen	cKO
156	Deposit	9.84	1	1945	fl/fl;cag/+	Tamoxifen	cKO
156	Deposit	9.85	1	1945	fl/fl;cag/+	Tamoxifen	cKO
156	Deposit	9.86	0	1945	fl/fl;cag/+	Tamoxifen	cKO
156	Deposit	9.87	1	1945	fl/fl;cag/+	Tamoxifen	cKO
156	Deposit	9.88	0	1945	fl/fl;cag/+	Tamoxifen	cKO
156	Deposit	9.89	0	1945	fl/fl;cag/+	Tamoxifen	cKO
156	Deposit	9.9	1	1945	fl/fl;cag/+	Tamoxifen	cKO
156	Deposit	9.91	1	1945	fl/fl;cag/+	Tamoxifen	cKO
156	Deposit	9.92	1	1945	fl/fl;cag/+	Tamoxifen	cKO
156	Deposit	9.93	1	1945	fl/fl;cag/+	Tamoxifen	cKO
156	Deposit	9.94	0	1945	fl/fl;cag/+	Tamoxifen	cKO
156	Deposit	9.95	1	1945	fl/fl;cag/+	Tamoxifen	cKO
156	Deposit	9.96	1	1945	fl/fl;cag/+	Tamoxifen	cKO
156	Deposit	9.97	1	1945	fl/fl;cag/+	Tamoxifen	cKO
156	Deposit	9.98	0	1945	fl/fl;cag/+	Tamoxifen	cKO
156	Deposit	9.99	0	1945	fl/fl;cag/+	Tamoxifen	cKO
156	Deposit	10	1	1945	fl/fl;cag/+	Tamoxifen	cKO
156	Deposit	10.01	0	1945	fl/fl;cag/+	Tamoxifen	cKO
156	Deposit	10.02	0	1945	fl/fl;cag/+	Tamoxifen	cKO
156	Deposit	10.03	1	1945	fl/fl;cag/+	Tamoxifen	cKO
156	Deposit	10.04	2	1945	fl/fl;cag/+	Tamoxifen	cKO
156	Deposit	10.05	1	1945	fl/fl;cag/+	Tamoxifen	cKO
156	Deposit	10.06	0	1945	fl/fl;cag/+	Tamoxifen	cKO
156	Deposit	10.07	0	1945	fl/fl;cag/+	Tamoxifen	cKO
156	Deposit	10.08	1	1945	fl/fl;cag/+	Tamoxifen	cKO
156	Deposit	10.09	0	1945	fl/fl;cag/+	Tamoxifen	cKO
156	Deposit	10.1	0	1945	fl/fl;cag/+	Tamoxifen	cKO
156	Deposit	10.11	0	1945	fl/fl;cag/+	Tamoxifen	cKO
156	Deposit	10.12	0	1945	fl/fl;cag/+	Tamoxifen	cKO
156	Deposit	10.13	0	1945	fl/fl;cag/+	Tamoxifen	cKO
156	Tissue	-0.1	0	1945	fl/fl;cag/+	Tamoxifen	cKO
156	Tissue	-0.09	0	1945	fl/fl;cag/+	Tamoxifen	cKO
156	Tissue	-0.08	0	1945	fl/fl;cag/+	Tamoxifen	cKO
156	Tissue	-0.07	0	1945	fl/fl;cag/+	Tamoxifen	cKO
156	Tissue	-0.06	0	1945	fl/fl;cag/+	Tamoxifen	cKO
156	Tissue	-0.05	1	1945	fl/fl;cag/+	Tamoxifen	cKO
156	Tissue	-0.04	5	1945	fl/fl;cag/+	Tamoxifen	cKO
156	Tissue	-0.03	16	1945	fl/fl;cag/+	Tamoxifen	cKO
156	Tissue	-0.02	50	1945	fl/fl;cag/+	Tamoxifen	cKO
156	Tissue	-0.01	108	1945	fl/fl;cag/+	Tamoxifen	cKO
156	Tissue	0	140	1945	fl/fl;cag/+	Tamoxifen	cKO
156	Tissue	0.01	186	1945	fl/fl;cag/+	Tamoxifen	cKO
156	Tissue	0.02	237	1945	fl/fl;cag/+	Tamoxifen	cKO
156	Tissue	0.03	288	1945	fl/fl;cag/+	Tamoxifen	cKO
156	Tissue	0.04	364	1945	fl/fl;cag/+	Tamoxifen	cKO
156	Tissue	0.05	368	1945	fl/fl;cag/+	Tamoxifen	cKO
156	Tissue	0.06	323	1945	fl/fl;cag/+	Tamoxifen	cKO
156	Tissue	0.07	313	1945	fl/fl;cag/+	Tamoxifen	cKO
156	Tissue	0.08	299	1945	fl/fl;cag/+	Tamoxifen	cKO
156	Tissue	0.09	275	1945	fl/fl;cag/+	Tamoxifen	cKO
156	Tissue	0.1	248	1945	fl/fl;cag/+	Tamoxifen	cKO
156	Tissue	0.11	245	1945	fl/fl;cag/+	Tamoxifen	cKO
156	Tissue	0.12	253	1945	fl/fl;cag/+	Tamoxifen	cKO
156	Tissue	0.13	249	1945	fl/fl;cag/+	Tamoxifen	cKO
156	Tissue	0.14	285	1945	fl/fl;cag/+	Tamoxifen	cKO
156	Tissue	0.15	310	1945	fl/fl;cag/+	Tamoxifen	cKO
156	Tissue	0.16	333	1945	fl/fl;cag/+	Tamoxifen	cKO
156	Tissue	0.17	367	1945	fl/fl;cag/+	Tamoxifen	cKO
156	Tissue	0.18	436	1945	fl/fl;cag/+	Tamoxifen	cKO
156	Tissue	0.19	563	1945	fl/fl;cag/+	Tamoxifen	cKO
156	Tissue	0.2	848	1945	fl/fl;cag/+	Tamoxifen	cKO
156	Tissue	0.21	1405	1945	fl/fl;cag/+	Tamoxifen	cKO
156	Tissue	0.22	2849	1945	fl/fl;cag/+	Tamoxifen	cKO
156	Tissue	0.23	5851	1945	fl/fl;cag/+	Tamoxifen	cKO
156	Tissue	0.24	11001	1945	fl/fl;cag/+	Tamoxifen	cKO
156	Tissue	0.25	17892	1945	fl/fl;cag/+	Tamoxifen	cKO
156	Tissue	0.26	23860	1945	fl/fl;cag/+	Tamoxifen	cKO
156	Tissue	0.27	25975	1945	fl/fl;cag/+	Tamoxifen	cKO
156	Tissue	0.28	23065	1945	fl/fl;cag/+	Tamoxifen	cKO
156	Tissue	0.29	16380	1945	fl/fl;cag/+	Tamoxifen	cKO
156	Tissue	0.3	9478	1945	fl/fl;cag/+	Tamoxifen	cKO
156	Tissue	0.31	4400	1945	fl/fl;cag/+	Tamoxifen	cKO
156	Tissue	0.32	1684	1945	fl/fl;cag/+	Tamoxifen	cKO
156	Tissue	0.33	668	1945	fl/fl;cag/+	Tamoxifen	cKO
156	Tissue	0.34	410	1945	fl/fl;cag/+	Tamoxifen	cKO
156	Tissue	0.35	519	1945	fl/fl;cag/+	Tamoxifen	cKO
156	Tissue	0.36	757	1945	fl/fl;cag/+	Tamoxifen	cKO
156	Tissue	0.37	1086	1945	fl/fl;cag/+	Tamoxifen	cKO
156	Tissue	0.38	1309	1945	fl/fl;cag/+	Tamoxifen	cKO
156	Tissue	0.39	1361	1945	fl/fl;cag/+	Tamoxifen	cKO
156	Tissue	0.4	1205	1945	fl/fl;cag/+	Tamoxifen	cKO
156	Tissue	0.41	906	1945	fl/fl;cag/+	Tamoxifen	cKO
156	Tissue	0.42	599	1945	fl/fl;cag/+	Tamoxifen	cKO
156	Tissue	0.43	396	1945	fl/fl;cag/+	Tamoxifen	cKO
156	Tissue	0.44	349	1945	fl/fl;cag/+	Tamoxifen	cKO
156	Tissue	0.45	440	1945	fl/fl;cag/+	Tamoxifen	cKO
156	Tissue	0.46	605	1945	fl/fl;cag/+	Tamoxifen	cKO
156	Tissue	0.47	1002	1945	fl/fl;cag/+	Tamoxifen	cKO
156	Tissue	0.48	1769	1945	fl/fl;cag/+	Tamoxifen	cKO
156	Tissue	0.49	2977	1945	fl/fl;cag/+	Tamoxifen	cKO
156	Tissue	0.5	4481	1945	fl/fl;cag/+	Tamoxifen	cKO
156	Tissue	0.51	5966	1945	fl/fl;cag/+	Tamoxifen	cKO
156	Tissue	0.52	6786	1945	fl/fl;cag/+	Tamoxifen	cKO
156	Tissue	0.53	6391	1945	fl/fl;cag/+	Tamoxifen	cKO
156	Tissue	0.54	4995	1945	fl/fl;cag/+	Tamoxifen	cKO
156	Tissue	0.55	3335	1945	fl/fl;cag/+	Tamoxifen	cKO
156	Tissue	0.56	1882	1945	fl/fl;cag/+	Tamoxifen	cKO
156	Tissue	0.57	960	1945	fl/fl;cag/+	Tamoxifen	cKO
156	Tissue	0.58	465	1945	fl/fl;cag/+	Tamoxifen	cKO
156	Tissue	0.59	247	1945	fl/fl;cag/+	Tamoxifen	cKO
156	Tissue	0.6	170	1945	fl/fl;cag/+	Tamoxifen	cKO
156	Tissue	0.61	130	1945	fl/fl;cag/+	Tamoxifen	cKO
156	Tissue	0.62	125	1945	fl/fl;cag/+	Tamoxifen	cKO
156	Tissue	0.63	147	1945	fl/fl;cag/+	Tamoxifen	cKO
156	Tissue	0.64	148	1945	fl/fl;cag/+	Tamoxifen	cKO
156	Tissue	0.65	137	1945	fl/fl;cag/+	Tamoxifen	cKO
156	Tissue	0.66	149	1945	fl/fl;cag/+	Tamoxifen	cKO
156	Tissue	0.67	167	1945	fl/fl;cag/+	Tamoxifen	cKO
156	Tissue	0.68	174	1945	fl/fl;cag/+	Tamoxifen	cKO
156	Tissue	0.69	181	1945	fl/fl;cag/+	Tamoxifen	cKO
156	Tissue	0.7	184	1945	fl/fl;cag/+	Tamoxifen	cKO
156	Tissue	0.71	187	1945	fl/fl;cag/+	Tamoxifen	cKO
156	Tissue	0.72	202	1945	fl/fl;cag/+	Tamoxifen	cKO
156	Tissue	0.73	201	1945	fl/fl;cag/+	Tamoxifen	cKO
156	Tissue	0.74	219	1945	fl/fl;cag/+	Tamoxifen	cKO
156	Tissue	0.75	228	1945	fl/fl;cag/+	Tamoxifen	cKO
156	Tissue	0.76	229	1945	fl/fl;cag/+	Tamoxifen	cKO
156	Tissue	0.77	254	1945	fl/fl;cag/+	Tamoxifen	cKO
156	Tissue	0.78	264	1945	fl/fl;cag/+	Tamoxifen	cKO
156	Tissue	0.79	266	1945	fl/fl;cag/+	Tamoxifen	cKO
156	Tissue	0.8	241	1945	fl/fl;cag/+	Tamoxifen	cKO
156	Tissue	0.81	239	1945	fl/fl;cag/+	Tamoxifen	cKO
156	Tissue	0.82	230	1945	fl/fl;cag/+	Tamoxifen	cKO
156	Tissue	0.83	218	1945	fl/fl;cag/+	Tamoxifen	cKO
156	Tissue	0.84	218	1945	fl/fl;cag/+	Tamoxifen	cKO
156	Tissue	0.85	209	1945	fl/fl;cag/+	Tamoxifen	cKO
156	Tissue	0.86	197	1945	fl/fl;cag/+	Tamoxifen	cKO
156	Tissue	0.87	197	1945	fl/fl;cag/+	Tamoxifen	cKO
156	Tissue	0.88	195	1945	fl/fl;cag/+	Tamoxifen	cKO
156	Tissue	0.89	216	1945	fl/fl;cag/+	Tamoxifen	cKO
156	Tissue	0.9	240	1945	fl/fl;cag/+	Tamoxifen	cKO
156	Tissue	0.91	240	1945	fl/fl;cag/+	Tamoxifen	cKO
156	Tissue	0.92	233	1945	fl/fl;cag/+	Tamoxifen	cKO
156	Tissue	0.93	230	1945	fl/fl;cag/+	Tamoxifen	cKO
156	Tissue	0.94	243	1945	fl/fl;cag/+	Tamoxifen	cKO
156	Tissue	0.95	263	1945	fl/fl;cag/+	Tamoxifen	cKO
156	Tissue	0.96	278	1945	fl/fl;cag/+	Tamoxifen	cKO
156	Tissue	0.97	276	1945	fl/fl;cag/+	Tamoxifen	cKO
156	Tissue	0.98	320	1945	fl/fl;cag/+	Tamoxifen	cKO
156	Tissue	0.99	435	1945	fl/fl;cag/+	Tamoxifen	cKO
156	Tissue	1	611	1945	fl/fl;cag/+	Tamoxifen	cKO
156	Tissue	1.01	840	1945	fl/fl;cag/+	Tamoxifen	cKO
156	Tissue	1.02	1089	1945	fl/fl;cag/+	Tamoxifen	cKO
156	Tissue	1.03	1323	1945	fl/fl;cag/+	Tamoxifen	cKO
156	Tissue	1.04	1441	1945	fl/fl;cag/+	Tamoxifen	cKO
156	Tissue	1.05	1460	1945	fl/fl;cag/+	Tamoxifen	cKO
156	Tissue	1.06	1278	1945	fl/fl;cag/+	Tamoxifen	cKO
156	Tissue	1.07	1002	1945	fl/fl;cag/+	Tamoxifen	cKO
156	Tissue	1.08	732	1945	fl/fl;cag/+	Tamoxifen	cKO
156	Tissue	1.09	539	1945	fl/fl;cag/+	Tamoxifen	cKO
156	Tissue	1.1	403	1945	fl/fl;cag/+	Tamoxifen	cKO
156	Tissue	1.11	328	1945	fl/fl;cag/+	Tamoxifen	cKO
156	Tissue	1.12	284	1945	fl/fl;cag/+	Tamoxifen	cKO
156	Tissue	1.13	241	1945	fl/fl;cag/+	Tamoxifen	cKO
156	Tissue	1.14	255	1945	fl/fl;cag/+	Tamoxifen	cKO
156	Tissue	1.15	245	1945	fl/fl;cag/+	Tamoxifen	cKO
156	Tissue	1.16	242	1945	fl/fl;cag/+	Tamoxifen	cKO
156	Tissue	1.17	254	1945	fl/fl;cag/+	Tamoxifen	cKO
156	Tissue	1.18	258	1945	fl/fl;cag/+	Tamoxifen	cKO
156	Tissue	1.19	266	1945	fl/fl;cag/+	Tamoxifen	cKO
156	Tissue	1.2	307	1945	fl/fl;cag/+	Tamoxifen	cKO
156	Tissue	1.21	340	1945	fl/fl;cag/+	Tamoxifen	cKO
156	Tissue	1.22	380	1945	fl/fl;cag/+	Tamoxifen	cKO
156	Tissue	1.23	430	1945	fl/fl;cag/+	Tamoxifen	cKO
156	Tissue	1.24	503	1945	fl/fl;cag/+	Tamoxifen	cKO
156	Tissue	1.25	529	1945	fl/fl;cag/+	Tamoxifen	cKO
156	Tissue	1.26	541	1945	fl/fl;cag/+	Tamoxifen	cKO
156	Tissue	1.27	510	1945	fl/fl;cag/+	Tamoxifen	cKO
156	Tissue	1.28	468	1945	fl/fl;cag/+	Tamoxifen	cKO
156	Tissue	1.29	440	1945	fl/fl;cag/+	Tamoxifen	cKO
156	Tissue	1.3	370	1945	fl/fl;cag/+	Tamoxifen	cKO
156	Tissue	1.31	321	1945	fl/fl;cag/+	Tamoxifen	cKO
156	Tissue	1.32	278	1945	fl/fl;cag/+	Tamoxifen	cKO
156	Tissue	1.33	260	1945	fl/fl;cag/+	Tamoxifen	cKO
156	Tissue	1.34	256	1945	fl/fl;cag/+	Tamoxifen	cKO
156	Tissue	1.35	229	1945	fl/fl;cag/+	Tamoxifen	cKO
156	Tissue	1.36	230	1945	fl/fl;cag/+	Tamoxifen	cKO
156	Tissue	1.37	252	1945	fl/fl;cag/+	Tamoxifen	cKO
156	Tissue	1.38	250	1945	fl/fl;cag/+	Tamoxifen	cKO
156	Tissue	1.39	251	1945	fl/fl;cag/+	Tamoxifen	cKO
156	Tissue	1.4	237	1945	fl/fl;cag/+	Tamoxifen	cKO
156	Tissue	1.41	251	1945	fl/fl;cag/+	Tamoxifen	cKO
156	Tissue	1.42	239	1945	fl/fl;cag/+	Tamoxifen	cKO
156	Tissue	1.43	231	1945	fl/fl;cag/+	Tamoxifen	cKO
156	Tissue	1.44	239	1945	fl/fl;cag/+	Tamoxifen	cKO
156	Tissue	1.45	254	1945	fl/fl;cag/+	Tamoxifen	cKO
156	Tissue	1.46	279	1945	fl/fl;cag/+	Tamoxifen	cKO
156	Tissue	1.47	278	1945	fl/fl;cag/+	Tamoxifen	cKO
156	Tissue	1.48	283	1945	fl/fl;cag/+	Tamoxifen	cKO
156	Tissue	1.49	293	1945	fl/fl;cag/+	Tamoxifen	cKO
156	Tissue	1.5	269	1945	fl/fl;cag/+	Tamoxifen	cKO
156	Tissue	1.51	265	1945	fl/fl;cag/+	Tamoxifen	cKO
156	Tissue	1.52	276	1945	fl/fl;cag/+	Tamoxifen	cKO
156	Tissue	1.53	241	1945	fl/fl;cag/+	Tamoxifen	cKO
156	Tissue	1.54	223	1945	fl/fl;cag/+	Tamoxifen	cKO
156	Tissue	1.55	234	1945	fl/fl;cag/+	Tamoxifen	cKO
156	Tissue	1.56	233	1945	fl/fl;cag/+	Tamoxifen	cKO
156	Tissue	1.57	230	1945	fl/fl;cag/+	Tamoxifen	cKO
156	Tissue	1.58	229	1945	fl/fl;cag/+	Tamoxifen	cKO
156	Tissue	1.59	204	1945	fl/fl;cag/+	Tamoxifen	cKO
156	Tissue	1.6	222	1945	fl/fl;cag/+	Tamoxifen	cKO
156	Tissue	1.61	231	1945	fl/fl;cag/+	Tamoxifen	cKO
156	Tissue	1.62	232	1945	fl/fl;cag/+	Tamoxifen	cKO
156	Tissue	1.63	234	1945	fl/fl;cag/+	Tamoxifen	cKO
156	Tissue	1.64	242	1945	fl/fl;cag/+	Tamoxifen	cKO
156	Tissue	1.65	260	1945	fl/fl;cag/+	Tamoxifen	cKO
156	Tissue	1.66	327	1945	fl/fl;cag/+	Tamoxifen	cKO
156	Tissue	1.67	462	1945	fl/fl;cag/+	Tamoxifen	cKO
156	Tissue	1.68	666	1945	fl/fl;cag/+	Tamoxifen	cKO
156	Tissue	1.69	1046	1945	fl/fl;cag/+	Tamoxifen	cKO
156	Tissue	1.7	1593	1945	fl/fl;cag/+	Tamoxifen	cKO
156	Tissue	1.71	2170	1945	fl/fl;cag/+	Tamoxifen	cKO
156	Tissue	1.72	2708	1945	fl/fl;cag/+	Tamoxifen	cKO
156	Tissue	1.73	3142	1945	fl/fl;cag/+	Tamoxifen	cKO
156	Tissue	1.74	3423	1945	fl/fl;cag/+	Tamoxifen	cKO
156	Tissue	1.75	3402	1945	fl/fl;cag/+	Tamoxifen	cKO
156	Tissue	1.76	3042	1945	fl/fl;cag/+	Tamoxifen	cKO
156	Tissue	1.77	2487	1945	fl/fl;cag/+	Tamoxifen	cKO
156	Tissue	1.78	1901	1945	fl/fl;cag/+	Tamoxifen	cKO
156	Tissue	1.79	1389	1945	fl/fl;cag/+	Tamoxifen	cKO
156	Tissue	1.8	964	1945	fl/fl;cag/+	Tamoxifen	cKO
156	Tissue	1.81	644	1945	fl/fl;cag/+	Tamoxifen	cKO
156	Tissue	1.82	448	1945	fl/fl;cag/+	Tamoxifen	cKO
156	Tissue	1.83	370	1945	fl/fl;cag/+	Tamoxifen	cKO
156	Tissue	1.84	345	1945	fl/fl;cag/+	Tamoxifen	cKO
156	Tissue	1.85	300	1945	fl/fl;cag/+	Tamoxifen	cKO
156	Tissue	1.86	255	1945	fl/fl;cag/+	Tamoxifen	cKO
156	Tissue	1.87	236	1945	fl/fl;cag/+	Tamoxifen	cKO
156	Tissue	1.88	206	1945	fl/fl;cag/+	Tamoxifen	cKO
156	Tissue	1.89	193	1945	fl/fl;cag/+	Tamoxifen	cKO
156	Tissue	1.9	186	1945	fl/fl;cag/+	Tamoxifen	cKO
156	Tissue	1.91	205	1945	fl/fl;cag/+	Tamoxifen	cKO
156	Tissue	1.92	197	1945	fl/fl;cag/+	Tamoxifen	cKO
156	Tissue	1.93	192	1945	fl/fl;cag/+	Tamoxifen	cKO
156	Tissue	1.94	209	1945	fl/fl;cag/+	Tamoxifen	cKO
156	Tissue	1.95	237	1945	fl/fl;cag/+	Tamoxifen	cKO
156	Tissue	1.96	250	1945	fl/fl;cag/+	Tamoxifen	cKO
156	Tissue	1.97	269	1945	fl/fl;cag/+	Tamoxifen	cKO
156	Tissue	1.98	334	1945	fl/fl;cag/+	Tamoxifen	cKO
156	Tissue	1.99	399	1945	fl/fl;cag/+	Tamoxifen	cKO
156	Tissue	2	433	1945	fl/fl;cag/+	Tamoxifen	cKO
156	Tissue	2.01	456	1945	fl/fl;cag/+	Tamoxifen	cKO
156	Tissue	2.02	472	1945	fl/fl;cag/+	Tamoxifen	cKO
156	Tissue	2.03	433	1945	fl/fl;cag/+	Tamoxifen	cKO
156	Tissue	2.04	384	1945	fl/fl;cag/+	Tamoxifen	cKO
156	Tissue	2.05	343	1945	fl/fl;cag/+	Tamoxifen	cKO
156	Tissue	2.06	292	1945	fl/fl;cag/+	Tamoxifen	cKO
156	Tissue	2.07	252	1945	fl/fl;cag/+	Tamoxifen	cKO
156	Tissue	2.08	206	1945	fl/fl;cag/+	Tamoxifen	cKO
156	Tissue	2.09	174	1945	fl/fl;cag/+	Tamoxifen	cKO
156	Tissue	2.1	157	1945	fl/fl;cag/+	Tamoxifen	cKO
156	Tissue	2.11	167	1945	fl/fl;cag/+	Tamoxifen	cKO
156	Tissue	2.12	156	1945	fl/fl;cag/+	Tamoxifen	cKO
156	Tissue	2.13	148	1945	fl/fl;cag/+	Tamoxifen	cKO
156	Tissue	2.14	155	1945	fl/fl;cag/+	Tamoxifen	cKO
156	Tissue	2.15	161	1945	fl/fl;cag/+	Tamoxifen	cKO
156	Tissue	2.16	165	1945	fl/fl;cag/+	Tamoxifen	cKO
156	Tissue	2.17	158	1945	fl/fl;cag/+	Tamoxifen	cKO
156	Tissue	2.18	151	1945	fl/fl;cag/+	Tamoxifen	cKO
156	Tissue	2.19	147	1945	fl/fl;cag/+	Tamoxifen	cKO
156	Tissue	2.2	147	1945	fl/fl;cag/+	Tamoxifen	cKO
156	Tissue	2.21	162	1945	fl/fl;cag/+	Tamoxifen	cKO
156	Tissue	2.22	180	1945	fl/fl;cag/+	Tamoxifen	cKO
156	Tissue	2.23	165	1945	fl/fl;cag/+	Tamoxifen	cKO
156	Tissue	2.24	169	1945	fl/fl;cag/+	Tamoxifen	cKO
156	Tissue	2.25	197	1945	fl/fl;cag/+	Tamoxifen	cKO
156	Tissue	2.26	220	1945	fl/fl;cag/+	Tamoxifen	cKO
156	Tissue	2.27	262	1945	fl/fl;cag/+	Tamoxifen	cKO
156	Tissue	2.28	307	1945	fl/fl;cag/+	Tamoxifen	cKO
156	Tissue	2.29	371	1945	fl/fl;cag/+	Tamoxifen	cKO
156	Tissue	2.3	404	1945	fl/fl;cag/+	Tamoxifen	cKO
156	Tissue	2.31	383	1945	fl/fl;cag/+	Tamoxifen	cKO
156	Tissue	2.32	372	1945	fl/fl;cag/+	Tamoxifen	cKO
156	Tissue	2.33	362	1945	fl/fl;cag/+	Tamoxifen	cKO
156	Tissue	2.34	335	1945	fl/fl;cag/+	Tamoxifen	cKO
156	Tissue	2.35	279	1945	fl/fl;cag/+	Tamoxifen	cKO
156	Tissue	2.36	233	1945	fl/fl;cag/+	Tamoxifen	cKO
156	Tissue	2.37	196	1945	fl/fl;cag/+	Tamoxifen	cKO
156	Tissue	2.38	181	1945	fl/fl;cag/+	Tamoxifen	cKO
156	Tissue	2.39	167	1945	fl/fl;cag/+	Tamoxifen	cKO
156	Tissue	2.4	145	1945	fl/fl;cag/+	Tamoxifen	cKO
156	Tissue	2.41	139	1945	fl/fl;cag/+	Tamoxifen	cKO
156	Tissue	2.42	124	1945	fl/fl;cag/+	Tamoxifen	cKO
156	Tissue	2.43	144	1945	fl/fl;cag/+	Tamoxifen	cKO
156	Tissue	2.44	138	1945	fl/fl;cag/+	Tamoxifen	cKO
156	Tissue	2.45	121	1945	fl/fl;cag/+	Tamoxifen	cKO
156	Tissue	2.46	129	1945	fl/fl;cag/+	Tamoxifen	cKO
156	Tissue	2.47	129	1945	fl/fl;cag/+	Tamoxifen	cKO
156	Tissue	2.48	131	1945	fl/fl;cag/+	Tamoxifen	cKO
156	Tissue	2.49	125	1945	fl/fl;cag/+	Tamoxifen	cKO
156	Tissue	2.5	117	1945	fl/fl;cag/+	Tamoxifen	cKO
156	Tissue	2.51	130	1945	fl/fl;cag/+	Tamoxifen	cKO
156	Tissue	2.52	129	1945	fl/fl;cag/+	Tamoxifen	cKO
156	Tissue	2.53	110	1945	fl/fl;cag/+	Tamoxifen	cKO
156	Tissue	2.54	113	1945	fl/fl;cag/+	Tamoxifen	cKO
156	Tissue	2.55	119	1945	fl/fl;cag/+	Tamoxifen	cKO
156	Tissue	2.56	119	1945	fl/fl;cag/+	Tamoxifen	cKO
156	Tissue	2.57	115	1945	fl/fl;cag/+	Tamoxifen	cKO
156	Tissue	2.58	120	1945	fl/fl;cag/+	Tamoxifen	cKO
156	Tissue	2.59	115	1945	fl/fl;cag/+	Tamoxifen	cKO
156	Tissue	2.6	117	1945	fl/fl;cag/+	Tamoxifen	cKO
156	Tissue	2.61	132	1945	fl/fl;cag/+	Tamoxifen	cKO
156	Tissue	2.62	134	1945	fl/fl;cag/+	Tamoxifen	cKO
156	Tissue	2.63	134	1945	fl/fl;cag/+	Tamoxifen	cKO
156	Tissue	2.64	121	1945	fl/fl;cag/+	Tamoxifen	cKO
156	Tissue	2.65	122	1945	fl/fl;cag/+	Tamoxifen	cKO
156	Tissue	2.66	116	1945	fl/fl;cag/+	Tamoxifen	cKO
156	Tissue	2.67	111	1945	fl/fl;cag/+	Tamoxifen	cKO
156	Tissue	2.68	106	1945	fl/fl;cag/+	Tamoxifen	cKO
156	Tissue	2.69	99	1945	fl/fl;cag/+	Tamoxifen	cKO
156	Tissue	2.7	96	1945	fl/fl;cag/+	Tamoxifen	cKO
156	Tissue	2.71	85	1945	fl/fl;cag/+	Tamoxifen	cKO
156	Tissue	2.72	93	1945	fl/fl;cag/+	Tamoxifen	cKO
156	Tissue	2.73	102	1945	fl/fl;cag/+	Tamoxifen	cKO
156	Tissue	2.74	95	1945	fl/fl;cag/+	Tamoxifen	cKO
156	Tissue	2.75	93	1945	fl/fl;cag/+	Tamoxifen	cKO
156	Tissue	2.76	102	1945	fl/fl;cag/+	Tamoxifen	cKO
156	Tissue	2.77	109	1945	fl/fl;cag/+	Tamoxifen	cKO
156	Tissue	2.78	102	1945	fl/fl;cag/+	Tamoxifen	cKO
156	Tissue	2.79	100	1945	fl/fl;cag/+	Tamoxifen	cKO
156	Tissue	2.8	92	1945	fl/fl;cag/+	Tamoxifen	cKO
156	Tissue	2.81	101	1945	fl/fl;cag/+	Tamoxifen	cKO
156	Tissue	2.82	102	1945	fl/fl;cag/+	Tamoxifen	cKO
156	Tissue	2.83	97	1945	fl/fl;cag/+	Tamoxifen	cKO
156	Tissue	2.84	93	1945	fl/fl;cag/+	Tamoxifen	cKO
156	Tissue	2.85	95	1945	fl/fl;cag/+	Tamoxifen	cKO
156	Tissue	2.86	87	1945	fl/fl;cag/+	Tamoxifen	cKO
156	Tissue	2.87	80	1945	fl/fl;cag/+	Tamoxifen	cKO
156	Tissue	2.88	83	1945	fl/fl;cag/+	Tamoxifen	cKO
156	Tissue	2.89	87	1945	fl/fl;cag/+	Tamoxifen	cKO
156	Tissue	2.9	99	1945	fl/fl;cag/+	Tamoxifen	cKO
156	Tissue	2.91	92	1945	fl/fl;cag/+	Tamoxifen	cKO
156	Tissue	2.92	84	1945	fl/fl;cag/+	Tamoxifen	cKO
156	Tissue	2.93	82	1945	fl/fl;cag/+	Tamoxifen	cKO
156	Tissue	2.94	89	1945	fl/fl;cag/+	Tamoxifen	cKO
156	Tissue	2.95	89	1945	fl/fl;cag/+	Tamoxifen	cKO
156	Tissue	2.96	88	1945	fl/fl;cag/+	Tamoxifen	cKO
156	Tissue	2.97	94	1945	fl/fl;cag/+	Tamoxifen	cKO
156	Tissue	2.98	94	1945	fl/fl;cag/+	Tamoxifen	cKO
156	Tissue	2.99	93	1945	fl/fl;cag/+	Tamoxifen	cKO
156	Tissue	3	91	1945	fl/fl;cag/+	Tamoxifen	cKO
156	Tissue	3.01	95	1945	fl/fl;cag/+	Tamoxifen	cKO
156	Tissue	3.02	84	1945	fl/fl;cag/+	Tamoxifen	cKO
156	Tissue	3.03	79	1945	fl/fl;cag/+	Tamoxifen	cKO
156	Tissue	3.04	80	1945	fl/fl;cag/+	Tamoxifen	cKO
156	Tissue	3.05	82	1945	fl/fl;cag/+	Tamoxifen	cKO
156	Tissue	3.06	83	1945	fl/fl;cag/+	Tamoxifen	cKO
156	Tissue	3.07	88	1945	fl/fl;cag/+	Tamoxifen	cKO
156	Tissue	3.08	81	1945	fl/fl;cag/+	Tamoxifen	cKO
156	Tissue	3.09	79	1945	fl/fl;cag/+	Tamoxifen	cKO
156	Tissue	3.1	78	1945	fl/fl;cag/+	Tamoxifen	cKO
156	Tissue	3.11	73	1945	fl/fl;cag/+	Tamoxifen	cKO
156	Tissue	3.12	73	1945	fl/fl;cag/+	Tamoxifen	cKO
156	Tissue	3.13	72	1945	fl/fl;cag/+	Tamoxifen	cKO
156	Tissue	3.14	82	1945	fl/fl;cag/+	Tamoxifen	cKO
156	Tissue	3.15	74	1945	fl/fl;cag/+	Tamoxifen	cKO
156	Tissue	3.16	83	1945	fl/fl;cag/+	Tamoxifen	cKO
156	Tissue	3.17	86	1945	fl/fl;cag/+	Tamoxifen	cKO
156	Tissue	3.18	83	1945	fl/fl;cag/+	Tamoxifen	cKO
156	Tissue	3.19	71	1945	fl/fl;cag/+	Tamoxifen	cKO
156	Tissue	3.2	73	1945	fl/fl;cag/+	Tamoxifen	cKO
156	Tissue	3.21	76	1945	fl/fl;cag/+	Tamoxifen	cKO
156	Tissue	3.22	84	1945	fl/fl;cag/+	Tamoxifen	cKO
156	Tissue	3.23	79	1945	fl/fl;cag/+	Tamoxifen	cKO
156	Tissue	3.24	69	1945	fl/fl;cag/+	Tamoxifen	cKO
156	Tissue	3.25	72	1945	fl/fl;cag/+	Tamoxifen	cKO
156	Tissue	3.26	78	1945	fl/fl;cag/+	Tamoxifen	cKO
156	Tissue	3.27	69	1945	fl/fl;cag/+	Tamoxifen	cKO
156	Tissue	3.28	69	1945	fl/fl;cag/+	Tamoxifen	cKO
156	Tissue	3.29	72	1945	fl/fl;cag/+	Tamoxifen	cKO
156	Tissue	3.3	73	1945	fl/fl;cag/+	Tamoxifen	cKO
156	Tissue	3.31	70	1945	fl/fl;cag/+	Tamoxifen	cKO
156	Tissue	3.32	72	1945	fl/fl;cag/+	Tamoxifen	cKO
156	Tissue	3.33	79	1945	fl/fl;cag/+	Tamoxifen	cKO
156	Tissue	3.34	75	1945	fl/fl;cag/+	Tamoxifen	cKO
156	Tissue	3.35	69	1945	fl/fl;cag/+	Tamoxifen	cKO
156	Tissue	3.36	82	1945	fl/fl;cag/+	Tamoxifen	cKO
156	Tissue	3.37	80	1945	fl/fl;cag/+	Tamoxifen	cKO
156	Tissue	3.38	70	1945	fl/fl;cag/+	Tamoxifen	cKO
156	Tissue	3.39	69	1945	fl/fl;cag/+	Tamoxifen	cKO
156	Tissue	3.4	69	1945	fl/fl;cag/+	Tamoxifen	cKO
156	Tissue	3.41	78	1945	fl/fl;cag/+	Tamoxifen	cKO
156	Tissue	3.42	78	1945	fl/fl;cag/+	Tamoxifen	cKO
156	Tissue	3.43	71	1945	fl/fl;cag/+	Tamoxifen	cKO
156	Tissue	3.44	61	1945	fl/fl;cag/+	Tamoxifen	cKO
156	Tissue	3.45	66	1945	fl/fl;cag/+	Tamoxifen	cKO
156	Tissue	3.46	62	1945	fl/fl;cag/+	Tamoxifen	cKO
156	Tissue	3.47	60	1945	fl/fl;cag/+	Tamoxifen	cKO
156	Tissue	3.48	68	1945	fl/fl;cag/+	Tamoxifen	cKO
156	Tissue	3.49	65	1945	fl/fl;cag/+	Tamoxifen	cKO
156	Tissue	3.5	74	1945	fl/fl;cag/+	Tamoxifen	cKO
156	Tissue	3.51	73	1945	fl/fl;cag/+	Tamoxifen	cKO
156	Tissue	3.52	70	1945	fl/fl;cag/+	Tamoxifen	cKO
156	Tissue	3.53	65	1945	fl/fl;cag/+	Tamoxifen	cKO
156	Tissue	3.54	66	1945	fl/fl;cag/+	Tamoxifen	cKO
156	Tissue	3.55	67	1945	fl/fl;cag/+	Tamoxifen	cKO
156	Tissue	3.56	70	1945	fl/fl;cag/+	Tamoxifen	cKO
156	Tissue	3.57	73	1945	fl/fl;cag/+	Tamoxifen	cKO
156	Tissue	3.58	73	1945	fl/fl;cag/+	Tamoxifen	cKO
156	Tissue	3.59	82	1945	fl/fl;cag/+	Tamoxifen	cKO
156	Tissue	3.6	85	1945	fl/fl;cag/+	Tamoxifen	cKO
156	Tissue	3.61	88	1945	fl/fl;cag/+	Tamoxifen	cKO
156	Tissue	3.62	107	1945	fl/fl;cag/+	Tamoxifen	cKO
156	Tissue	3.63	138	1945	fl/fl;cag/+	Tamoxifen	cKO
156	Tissue	3.64	147	1945	fl/fl;cag/+	Tamoxifen	cKO
156	Tissue	3.65	183	1945	fl/fl;cag/+	Tamoxifen	cKO
156	Tissue	3.66	227	1945	fl/fl;cag/+	Tamoxifen	cKO
156	Tissue	3.67	240	1945	fl/fl;cag/+	Tamoxifen	cKO
156	Tissue	3.68	269	1945	fl/fl;cag/+	Tamoxifen	cKO
156	Tissue	3.69	284	1945	fl/fl;cag/+	Tamoxifen	cKO
156	Tissue	3.7	294	1945	fl/fl;cag/+	Tamoxifen	cKO
156	Tissue	3.71	261	1945	fl/fl;cag/+	Tamoxifen	cKO
156	Tissue	3.72	216	1945	fl/fl;cag/+	Tamoxifen	cKO
156	Tissue	3.73	205	1945	fl/fl;cag/+	Tamoxifen	cKO
156	Tissue	3.74	185	1945	fl/fl;cag/+	Tamoxifen	cKO
156	Tissue	3.75	155	1945	fl/fl;cag/+	Tamoxifen	cKO
156	Tissue	3.76	131	1945	fl/fl;cag/+	Tamoxifen	cKO
156	Tissue	3.77	112	1945	fl/fl;cag/+	Tamoxifen	cKO
156	Tissue	3.78	92	1945	fl/fl;cag/+	Tamoxifen	cKO
156	Tissue	3.79	85	1945	fl/fl;cag/+	Tamoxifen	cKO
156	Tissue	3.8	69	1945	fl/fl;cag/+	Tamoxifen	cKO
156	Tissue	3.81	61	1945	fl/fl;cag/+	Tamoxifen	cKO
156	Tissue	3.82	62	1945	fl/fl;cag/+	Tamoxifen	cKO
156	Tissue	3.83	48	1945	fl/fl;cag/+	Tamoxifen	cKO
156	Tissue	3.84	57	1945	fl/fl;cag/+	Tamoxifen	cKO
156	Tissue	3.85	66	1945	fl/fl;cag/+	Tamoxifen	cKO
156	Tissue	3.86	55	1945	fl/fl;cag/+	Tamoxifen	cKO
156	Tissue	3.87	53	1945	fl/fl;cag/+	Tamoxifen	cKO
156	Tissue	3.88	65	1945	fl/fl;cag/+	Tamoxifen	cKO
156	Tissue	3.89	58	1945	fl/fl;cag/+	Tamoxifen	cKO
156	Tissue	3.9	62	1945	fl/fl;cag/+	Tamoxifen	cKO
156	Tissue	3.91	50	1945	fl/fl;cag/+	Tamoxifen	cKO
156	Tissue	3.92	47	1945	fl/fl;cag/+	Tamoxifen	cKO
156	Tissue	3.93	67	1945	fl/fl;cag/+	Tamoxifen	cKO
156	Tissue	3.94	76	1945	fl/fl;cag/+	Tamoxifen	cKO
156	Tissue	3.95	70	1945	fl/fl;cag/+	Tamoxifen	cKO
156	Tissue	3.96	63	1945	fl/fl;cag/+	Tamoxifen	cKO
156	Tissue	3.97	67	1945	fl/fl;cag/+	Tamoxifen	cKO
156	Tissue	3.98	69	1945	fl/fl;cag/+	Tamoxifen	cKO
156	Tissue	3.99	82	1945	fl/fl;cag/+	Tamoxifen	cKO
156	Tissue	4	83	1945	fl/fl;cag/+	Tamoxifen	cKO
156	Tissue	4.01	81	1945	fl/fl;cag/+	Tamoxifen	cKO
156	Tissue	4.02	77	1945	fl/fl;cag/+	Tamoxifen	cKO
156	Tissue	4.03	73	1945	fl/fl;cag/+	Tamoxifen	cKO
156	Tissue	4.04	71	1945	fl/fl;cag/+	Tamoxifen	cKO
156	Tissue	4.05	79	1945	fl/fl;cag/+	Tamoxifen	cKO
156	Tissue	4.06	69	1945	fl/fl;cag/+	Tamoxifen	cKO
156	Tissue	4.07	63	1945	fl/fl;cag/+	Tamoxifen	cKO
156	Tissue	4.08	61	1945	fl/fl;cag/+	Tamoxifen	cKO
156	Tissue	4.09	56	1945	fl/fl;cag/+	Tamoxifen	cKO
156	Tissue	4.1	46	1945	fl/fl;cag/+	Tamoxifen	cKO
156	Tissue	4.11	42	1945	fl/fl;cag/+	Tamoxifen	cKO
156	Tissue	4.12	36	1945	fl/fl;cag/+	Tamoxifen	cKO
156	Tissue	4.13	38	1945	fl/fl;cag/+	Tamoxifen	cKO
156	Tissue	4.14	38	1945	fl/fl;cag/+	Tamoxifen	cKO
156	Tissue	4.15	36	1945	fl/fl;cag/+	Tamoxifen	cKO
156	Tissue	4.16	42	1945	fl/fl;cag/+	Tamoxifen	cKO
156	Tissue	4.17	46	1945	fl/fl;cag/+	Tamoxifen	cKO
156	Tissue	4.18	50	1945	fl/fl;cag/+	Tamoxifen	cKO
156	Tissue	4.19	52	1945	fl/fl;cag/+	Tamoxifen	cKO
156	Tissue	4.2	42	1945	fl/fl;cag/+	Tamoxifen	cKO
156	Tissue	4.21	42	1945	fl/fl;cag/+	Tamoxifen	cKO
156	Tissue	4.22	46	1945	fl/fl;cag/+	Tamoxifen	cKO
156	Tissue	4.23	48	1945	fl/fl;cag/+	Tamoxifen	cKO
156	Tissue	4.24	45	1945	fl/fl;cag/+	Tamoxifen	cKO
156	Tissue	4.25	41	1945	fl/fl;cag/+	Tamoxifen	cKO
156	Tissue	4.26	38	1945	fl/fl;cag/+	Tamoxifen	cKO
156	Tissue	4.27	34	1945	fl/fl;cag/+	Tamoxifen	cKO
156	Tissue	4.28	36	1945	fl/fl;cag/+	Tamoxifen	cKO
156	Tissue	4.29	40	1945	fl/fl;cag/+	Tamoxifen	cKO
156	Tissue	4.3	52	1945	fl/fl;cag/+	Tamoxifen	cKO
156	Tissue	4.31	48	1945	fl/fl;cag/+	Tamoxifen	cKO
156	Tissue	4.32	38	1945	fl/fl;cag/+	Tamoxifen	cKO
156	Tissue	4.33	46	1945	fl/fl;cag/+	Tamoxifen	cKO
156	Tissue	4.34	44	1945	fl/fl;cag/+	Tamoxifen	cKO
156	Tissue	4.35	39	1945	fl/fl;cag/+	Tamoxifen	cKO
156	Tissue	4.36	37	1945	fl/fl;cag/+	Tamoxifen	cKO
156	Tissue	4.37	39	1945	fl/fl;cag/+	Tamoxifen	cKO
156	Tissue	4.38	41	1945	fl/fl;cag/+	Tamoxifen	cKO
156	Tissue	4.39	45	1945	fl/fl;cag/+	Tamoxifen	cKO
156	Tissue	4.4	46	1945	fl/fl;cag/+	Tamoxifen	cKO
156	Tissue	4.41	45	1945	fl/fl;cag/+	Tamoxifen	cKO
156	Tissue	4.42	43	1945	fl/fl;cag/+	Tamoxifen	cKO
156	Tissue	4.43	38	1945	fl/fl;cag/+	Tamoxifen	cKO
156	Tissue	4.44	36	1945	fl/fl;cag/+	Tamoxifen	cKO
156	Tissue	4.45	32	1945	fl/fl;cag/+	Tamoxifen	cKO
156	Tissue	4.46	33	1945	fl/fl;cag/+	Tamoxifen	cKO
156	Tissue	4.47	34	1945	fl/fl;cag/+	Tamoxifen	cKO
156	Tissue	4.48	39	1945	fl/fl;cag/+	Tamoxifen	cKO
156	Tissue	4.49	29	1945	fl/fl;cag/+	Tamoxifen	cKO
156	Tissue	4.5	27	1945	fl/fl;cag/+	Tamoxifen	cKO
156	Tissue	4.51	30	1945	fl/fl;cag/+	Tamoxifen	cKO
156	Tissue	4.52	35	1945	fl/fl;cag/+	Tamoxifen	cKO
156	Tissue	4.53	34	1945	fl/fl;cag/+	Tamoxifen	cKO
156	Tissue	4.54	40	1945	fl/fl;cag/+	Tamoxifen	cKO
156	Tissue	4.55	44	1945	fl/fl;cag/+	Tamoxifen	cKO
156	Tissue	4.56	38	1945	fl/fl;cag/+	Tamoxifen	cKO
156	Tissue	4.57	38	1945	fl/fl;cag/+	Tamoxifen	cKO
156	Tissue	4.58	45	1945	fl/fl;cag/+	Tamoxifen	cKO
156	Tissue	4.59	42	1945	fl/fl;cag/+	Tamoxifen	cKO
156	Tissue	4.6	34	1945	fl/fl;cag/+	Tamoxifen	cKO
156	Tissue	4.61	37	1945	fl/fl;cag/+	Tamoxifen	cKO
156	Tissue	4.62	36	1945	fl/fl;cag/+	Tamoxifen	cKO
156	Tissue	4.63	33	1945	fl/fl;cag/+	Tamoxifen	cKO
156	Tissue	4.64	41	1945	fl/fl;cag/+	Tamoxifen	cKO
156	Tissue	4.65	39	1945	fl/fl;cag/+	Tamoxifen	cKO
156	Tissue	4.66	35	1945	fl/fl;cag/+	Tamoxifen	cKO
156	Tissue	4.67	35	1945	fl/fl;cag/+	Tamoxifen	cKO
156	Tissue	4.68	40	1945	fl/fl;cag/+	Tamoxifen	cKO
156	Tissue	4.69	40	1945	fl/fl;cag/+	Tamoxifen	cKO
156	Tissue	4.7	39	1945	fl/fl;cag/+	Tamoxifen	cKO
156	Tissue	4.71	34	1945	fl/fl;cag/+	Tamoxifen	cKO
156	Tissue	4.72	33	1945	fl/fl;cag/+	Tamoxifen	cKO
156	Tissue	4.73	34	1945	fl/fl;cag/+	Tamoxifen	cKO
156	Tissue	4.74	37	1945	fl/fl;cag/+	Tamoxifen	cKO
156	Tissue	4.75	35	1945	fl/fl;cag/+	Tamoxifen	cKO
156	Tissue	4.76	38	1945	fl/fl;cag/+	Tamoxifen	cKO
156	Tissue	4.77	40	1945	fl/fl;cag/+	Tamoxifen	cKO
156	Tissue	4.78	38	1945	fl/fl;cag/+	Tamoxifen	cKO
156	Tissue	4.79	34	1945	fl/fl;cag/+	Tamoxifen	cKO
156	Tissue	4.8	33	1945	fl/fl;cag/+	Tamoxifen	cKO
156	Tissue	4.81	31	1945	fl/fl;cag/+	Tamoxifen	cKO
156	Tissue	4.82	30	1945	fl/fl;cag/+	Tamoxifen	cKO
156	Tissue	4.83	35	1945	fl/fl;cag/+	Tamoxifen	cKO
156	Tissue	4.84	35	1945	fl/fl;cag/+	Tamoxifen	cKO
156	Tissue	4.85	29	1945	fl/fl;cag/+	Tamoxifen	cKO
156	Tissue	4.86	32	1945	fl/fl;cag/+	Tamoxifen	cKO
156	Tissue	4.87	33	1945	fl/fl;cag/+	Tamoxifen	cKO
156	Tissue	4.88	30	1945	fl/fl;cag/+	Tamoxifen	cKO
156	Tissue	4.89	40	1945	fl/fl;cag/+	Tamoxifen	cKO
156	Tissue	4.9	37	1945	fl/fl;cag/+	Tamoxifen	cKO
156	Tissue	4.91	32	1945	fl/fl;cag/+	Tamoxifen	cKO
156	Tissue	4.92	32	1945	fl/fl;cag/+	Tamoxifen	cKO
156	Tissue	4.93	34	1945	fl/fl;cag/+	Tamoxifen	cKO
156	Tissue	4.94	30	1945	fl/fl;cag/+	Tamoxifen	cKO
156	Tissue	4.95	27	1945	fl/fl;cag/+	Tamoxifen	cKO
156	Tissue	4.96	29	1945	fl/fl;cag/+	Tamoxifen	cKO
156	Tissue	4.97	27	1945	fl/fl;cag/+	Tamoxifen	cKO
156	Tissue	4.98	29	1945	fl/fl;cag/+	Tamoxifen	cKO
156	Tissue	4.99	26	1945	fl/fl;cag/+	Tamoxifen	cKO
156	Tissue	5	32	1945	fl/fl;cag/+	Tamoxifen	cKO
156	Tissue	5.01	27	1945	fl/fl;cag/+	Tamoxifen	cKO
156	Tissue	5.02	25	1945	fl/fl;cag/+	Tamoxifen	cKO
156	Tissue	5.03	32	1945	fl/fl;cag/+	Tamoxifen	cKO
156	Tissue	5.04	25	1945	fl/fl;cag/+	Tamoxifen	cKO
156	Tissue	5.05	27	1945	fl/fl;cag/+	Tamoxifen	cKO
156	Tissue	5.06	27	1945	fl/fl;cag/+	Tamoxifen	cKO
156	Tissue	5.07	28	1945	fl/fl;cag/+	Tamoxifen	cKO
156	Tissue	5.08	28	1945	fl/fl;cag/+	Tamoxifen	cKO
156	Tissue	5.09	33	1945	fl/fl;cag/+	Tamoxifen	cKO
156	Tissue	5.1	27	1945	fl/fl;cag/+	Tamoxifen	cKO
156	Tissue	5.11	27	1945	fl/fl;cag/+	Tamoxifen	cKO
156	Tissue	5.12	26	1945	fl/fl;cag/+	Tamoxifen	cKO
156	Tissue	5.13	26	1945	fl/fl;cag/+	Tamoxifen	cKO
156	Tissue	5.14	26	1945	fl/fl;cag/+	Tamoxifen	cKO
156	Tissue	5.15	26	1945	fl/fl;cag/+	Tamoxifen	cKO
156	Tissue	5.16	30	1945	fl/fl;cag/+	Tamoxifen	cKO
156	Tissue	5.17	30	1945	fl/fl;cag/+	Tamoxifen	cKO
156	Tissue	5.18	29	1945	fl/fl;cag/+	Tamoxifen	cKO
156	Tissue	5.19	27	1945	fl/fl;cag/+	Tamoxifen	cKO
156	Tissue	5.2	30	1945	fl/fl;cag/+	Tamoxifen	cKO
156	Tissue	5.21	28	1945	fl/fl;cag/+	Tamoxifen	cKO
156	Tissue	5.22	32	1945	fl/fl;cag/+	Tamoxifen	cKO
156	Tissue	5.23	25	1945	fl/fl;cag/+	Tamoxifen	cKO
156	Tissue	5.24	22	1945	fl/fl;cag/+	Tamoxifen	cKO
156	Tissue	5.25	22	1945	fl/fl;cag/+	Tamoxifen	cKO
156	Tissue	5.26	22	1945	fl/fl;cag/+	Tamoxifen	cKO
156	Tissue	5.27	23	1945	fl/fl;cag/+	Tamoxifen	cKO
156	Tissue	5.28	29	1945	fl/fl;cag/+	Tamoxifen	cKO
156	Tissue	5.29	25	1945	fl/fl;cag/+	Tamoxifen	cKO
156	Tissue	5.3	25	1945	fl/fl;cag/+	Tamoxifen	cKO
156	Tissue	5.31	30	1945	fl/fl;cag/+	Tamoxifen	cKO
156	Tissue	5.32	28	1945	fl/fl;cag/+	Tamoxifen	cKO
156	Tissue	5.33	25	1945	fl/fl;cag/+	Tamoxifen	cKO
156	Tissue	5.34	28	1945	fl/fl;cag/+	Tamoxifen	cKO
156	Tissue	5.35	25	1945	fl/fl;cag/+	Tamoxifen	cKO
156	Tissue	5.36	23	1945	fl/fl;cag/+	Tamoxifen	cKO
156	Tissue	5.37	27	1945	fl/fl;cag/+	Tamoxifen	cKO
156	Tissue	5.38	23	1945	fl/fl;cag/+	Tamoxifen	cKO
156	Tissue	5.39	23	1945	fl/fl;cag/+	Tamoxifen	cKO
156	Tissue	5.4	28	1945	fl/fl;cag/+	Tamoxifen	cKO
156	Tissue	5.41	26	1945	fl/fl;cag/+	Tamoxifen	cKO
156	Tissue	5.42	28	1945	fl/fl;cag/+	Tamoxifen	cKO
156	Tissue	5.43	27	1945	fl/fl;cag/+	Tamoxifen	cKO
156	Tissue	5.44	29	1945	fl/fl;cag/+	Tamoxifen	cKO
156	Tissue	5.45	26	1945	fl/fl;cag/+	Tamoxifen	cKO
156	Tissue	5.46	25	1945	fl/fl;cag/+	Tamoxifen	cKO
156	Tissue	5.47	23	1945	fl/fl;cag/+	Tamoxifen	cKO
156	Tissue	5.48	25	1945	fl/fl;cag/+	Tamoxifen	cKO
156	Tissue	5.49	23	1945	fl/fl;cag/+	Tamoxifen	cKO
156	Tissue	5.5	24	1945	fl/fl;cag/+	Tamoxifen	cKO
156	Tissue	5.51	30	1945	fl/fl;cag/+	Tamoxifen	cKO
156	Tissue	5.52	26	1945	fl/fl;cag/+	Tamoxifen	cKO
156	Tissue	5.53	26	1945	fl/fl;cag/+	Tamoxifen	cKO
156	Tissue	5.54	20	1945	fl/fl;cag/+	Tamoxifen	cKO
156	Tissue	5.55	23	1945	fl/fl;cag/+	Tamoxifen	cKO
156	Tissue	5.56	27	1945	fl/fl;cag/+	Tamoxifen	cKO
156	Tissue	5.57	24	1945	fl/fl;cag/+	Tamoxifen	cKO
156	Tissue	5.58	23	1945	fl/fl;cag/+	Tamoxifen	cKO
156	Tissue	5.59	22	1945	fl/fl;cag/+	Tamoxifen	cKO
156	Tissue	5.6	22	1945	fl/fl;cag/+	Tamoxifen	cKO
156	Tissue	5.61	20	1945	fl/fl;cag/+	Tamoxifen	cKO
156	Tissue	5.62	16	1945	fl/fl;cag/+	Tamoxifen	cKO
156	Tissue	5.63	26	1945	fl/fl;cag/+	Tamoxifen	cKO
156	Tissue	5.64	21	1945	fl/fl;cag/+	Tamoxifen	cKO
156	Tissue	5.65	19	1945	fl/fl;cag/+	Tamoxifen	cKO
156	Tissue	5.66	21	1945	fl/fl;cag/+	Tamoxifen	cKO
156	Tissue	5.67	20	1945	fl/fl;cag/+	Tamoxifen	cKO
156	Tissue	5.68	26	1945	fl/fl;cag/+	Tamoxifen	cKO
156	Tissue	5.69	24	1945	fl/fl;cag/+	Tamoxifen	cKO
156	Tissue	5.7	20	1945	fl/fl;cag/+	Tamoxifen	cKO
156	Tissue	5.71	22	1945	fl/fl;cag/+	Tamoxifen	cKO
156	Tissue	5.72	18	1945	fl/fl;cag/+	Tamoxifen	cKO
156	Tissue	5.73	18	1945	fl/fl;cag/+	Tamoxifen	cKO
156	Tissue	5.74	24	1945	fl/fl;cag/+	Tamoxifen	cKO
156	Tissue	5.75	21	1945	fl/fl;cag/+	Tamoxifen	cKO
156	Tissue	5.76	18	1945	fl/fl;cag/+	Tamoxifen	cKO
156	Tissue	5.77	19	1945	fl/fl;cag/+	Tamoxifen	cKO
156	Tissue	5.78	18	1945	fl/fl;cag/+	Tamoxifen	cKO
156	Tissue	5.79	17	1945	fl/fl;cag/+	Tamoxifen	cKO
156	Tissue	5.8	20	1945	fl/fl;cag/+	Tamoxifen	cKO
156	Tissue	5.81	25	1945	fl/fl;cag/+	Tamoxifen	cKO
156	Tissue	5.82	24	1945	fl/fl;cag/+	Tamoxifen	cKO
156	Tissue	5.83	27	1945	fl/fl;cag/+	Tamoxifen	cKO
156	Tissue	5.84	20	1945	fl/fl;cag/+	Tamoxifen	cKO
156	Tissue	5.85	20	1945	fl/fl;cag/+	Tamoxifen	cKO
156	Tissue	5.86	20	1945	fl/fl;cag/+	Tamoxifen	cKO
156	Tissue	5.87	20	1945	fl/fl;cag/+	Tamoxifen	cKO
156	Tissue	5.88	17	1945	fl/fl;cag/+	Tamoxifen	cKO
156	Tissue	5.89	21	1945	fl/fl;cag/+	Tamoxifen	cKO
156	Tissue	5.9	17	1945	fl/fl;cag/+	Tamoxifen	cKO
156	Tissue	5.91	14	1945	fl/fl;cag/+	Tamoxifen	cKO
156	Tissue	5.92	16	1945	fl/fl;cag/+	Tamoxifen	cKO
156	Tissue	5.93	16	1945	fl/fl;cag/+	Tamoxifen	cKO
156	Tissue	5.94	18	1945	fl/fl;cag/+	Tamoxifen	cKO
156	Tissue	5.95	19	1945	fl/fl;cag/+	Tamoxifen	cKO
156	Tissue	5.96	19	1945	fl/fl;cag/+	Tamoxifen	cKO
156	Tissue	5.97	15	1945	fl/fl;cag/+	Tamoxifen	cKO
156	Tissue	5.98	15	1945	fl/fl;cag/+	Tamoxifen	cKO
156	Tissue	5.99	12	1945	fl/fl;cag/+	Tamoxifen	cKO
156	Tissue	6	18	1945	fl/fl;cag/+	Tamoxifen	cKO
156	Tissue	6.01	20	1945	fl/fl;cag/+	Tamoxifen	cKO
156	Tissue	6.02	21	1945	fl/fl;cag/+	Tamoxifen	cKO
156	Tissue	6.03	22	1945	fl/fl;cag/+	Tamoxifen	cKO
156	Tissue	6.04	18	1945	fl/fl;cag/+	Tamoxifen	cKO
156	Tissue	6.05	15	1945	fl/fl;cag/+	Tamoxifen	cKO
156	Tissue	6.06	14	1945	fl/fl;cag/+	Tamoxifen	cKO
156	Tissue	6.07	22	1945	fl/fl;cag/+	Tamoxifen	cKO
156	Tissue	6.08	23	1945	fl/fl;cag/+	Tamoxifen	cKO
156	Tissue	6.09	18	1945	fl/fl;cag/+	Tamoxifen	cKO
156	Tissue	6.1	19	1945	fl/fl;cag/+	Tamoxifen	cKO
156	Tissue	6.11	17	1945	fl/fl;cag/+	Tamoxifen	cKO
156	Tissue	6.12	15	1945	fl/fl;cag/+	Tamoxifen	cKO
156	Tissue	6.13	15	1945	fl/fl;cag/+	Tamoxifen	cKO
156	Tissue	6.14	22	1945	fl/fl;cag/+	Tamoxifen	cKO
156	Tissue	6.15	19	1945	fl/fl;cag/+	Tamoxifen	cKO
156	Tissue	6.16	19	1945	fl/fl;cag/+	Tamoxifen	cKO
156	Tissue	6.17	19	1945	fl/fl;cag/+	Tamoxifen	cKO
156	Tissue	6.18	16	1945	fl/fl;cag/+	Tamoxifen	cKO
156	Tissue	6.19	17	1945	fl/fl;cag/+	Tamoxifen	cKO
156	Tissue	6.2	18	1945	fl/fl;cag/+	Tamoxifen	cKO
156	Tissue	6.21	21	1945	fl/fl;cag/+	Tamoxifen	cKO
156	Tissue	6.22	16	1945	fl/fl;cag/+	Tamoxifen	cKO
156	Tissue	6.23	18	1945	fl/fl;cag/+	Tamoxifen	cKO
156	Tissue	6.24	17	1945	fl/fl;cag/+	Tamoxifen	cKO
156	Tissue	6.25	20	1945	fl/fl;cag/+	Tamoxifen	cKO
156	Tissue	6.26	20	1945	fl/fl;cag/+	Tamoxifen	cKO
156	Tissue	6.27	16	1945	fl/fl;cag/+	Tamoxifen	cKO
156	Tissue	6.28	19	1945	fl/fl;cag/+	Tamoxifen	cKO
156	Tissue	6.29	25	1945	fl/fl;cag/+	Tamoxifen	cKO
156	Tissue	6.3	20	1945	fl/fl;cag/+	Tamoxifen	cKO
156	Tissue	6.31	17	1945	fl/fl;cag/+	Tamoxifen	cKO
156	Tissue	6.32	16	1945	fl/fl;cag/+	Tamoxifen	cKO
156	Tissue	6.33	17	1945	fl/fl;cag/+	Tamoxifen	cKO
156	Tissue	6.34	18	1945	fl/fl;cag/+	Tamoxifen	cKO
156	Tissue	6.35	18	1945	fl/fl;cag/+	Tamoxifen	cKO
156	Tissue	6.36	15	1945	fl/fl;cag/+	Tamoxifen	cKO
156	Tissue	6.37	12	1945	fl/fl;cag/+	Tamoxifen	cKO
156	Tissue	6.38	12	1945	fl/fl;cag/+	Tamoxifen	cKO
156	Tissue	6.39	15	1945	fl/fl;cag/+	Tamoxifen	cKO
156	Tissue	6.4	17	1945	fl/fl;cag/+	Tamoxifen	cKO
156	Tissue	6.41	16	1945	fl/fl;cag/+	Tamoxifen	cKO
156	Tissue	6.42	14	1945	fl/fl;cag/+	Tamoxifen	cKO
156	Tissue	6.43	12	1945	fl/fl;cag/+	Tamoxifen	cKO
156	Tissue	6.44	16	1945	fl/fl;cag/+	Tamoxifen	cKO
156	Tissue	6.45	15	1945	fl/fl;cag/+	Tamoxifen	cKO
156	Tissue	6.46	11	1945	fl/fl;cag/+	Tamoxifen	cKO
156	Tissue	6.47	10	1945	fl/fl;cag/+	Tamoxifen	cKO
156	Tissue	6.48	13	1945	fl/fl;cag/+	Tamoxifen	cKO
156	Tissue	6.49	19	1945	fl/fl;cag/+	Tamoxifen	cKO
156	Tissue	6.5	15	1945	fl/fl;cag/+	Tamoxifen	cKO
156	Tissue	6.51	11	1945	fl/fl;cag/+	Tamoxifen	cKO
156	Tissue	6.52	18	1945	fl/fl;cag/+	Tamoxifen	cKO
156	Tissue	6.53	14	1945	fl/fl;cag/+	Tamoxifen	cKO
156	Tissue	6.54	11	1945	fl/fl;cag/+	Tamoxifen	cKO
156	Tissue	6.55	15	1945	fl/fl;cag/+	Tamoxifen	cKO
156	Tissue	6.56	21	1945	fl/fl;cag/+	Tamoxifen	cKO
156	Tissue	6.57	20	1945	fl/fl;cag/+	Tamoxifen	cKO
156	Tissue	6.58	21	1945	fl/fl;cag/+	Tamoxifen	cKO
156	Tissue	6.59	19	1945	fl/fl;cag/+	Tamoxifen	cKO
156	Tissue	6.6	17	1945	fl/fl;cag/+	Tamoxifen	cKO
156	Tissue	6.61	16	1945	fl/fl;cag/+	Tamoxifen	cKO
156	Tissue	6.62	13	1945	fl/fl;cag/+	Tamoxifen	cKO
156	Tissue	6.63	13	1945	fl/fl;cag/+	Tamoxifen	cKO
156	Tissue	6.64	14	1945	fl/fl;cag/+	Tamoxifen	cKO
156	Tissue	6.65	13	1945	fl/fl;cag/+	Tamoxifen	cKO
156	Tissue	6.66	12	1945	fl/fl;cag/+	Tamoxifen	cKO
156	Tissue	6.67	16	1945	fl/fl;cag/+	Tamoxifen	cKO
156	Tissue	6.68	15	1945	fl/fl;cag/+	Tamoxifen	cKO
156	Tissue	6.69	14	1945	fl/fl;cag/+	Tamoxifen	cKO
156	Tissue	6.7	13	1945	fl/fl;cag/+	Tamoxifen	cKO
156	Tissue	6.71	15	1945	fl/fl;cag/+	Tamoxifen	cKO
156	Tissue	6.72	10	1945	fl/fl;cag/+	Tamoxifen	cKO
156	Tissue	6.73	7	1945	fl/fl;cag/+	Tamoxifen	cKO
156	Tissue	6.74	10	1945	fl/fl;cag/+	Tamoxifen	cKO
156	Tissue	6.75	14	1945	fl/fl;cag/+	Tamoxifen	cKO
156	Tissue	6.76	14	1945	fl/fl;cag/+	Tamoxifen	cKO
156	Tissue	6.77	10	1945	fl/fl;cag/+	Tamoxifen	cKO
156	Tissue	6.78	9	1945	fl/fl;cag/+	Tamoxifen	cKO
156	Tissue	6.79	11	1945	fl/fl;cag/+	Tamoxifen	cKO
156	Tissue	6.8	16	1945	fl/fl;cag/+	Tamoxifen	cKO
156	Tissue	6.81	13	1945	fl/fl;cag/+	Tamoxifen	cKO
156	Tissue	6.82	11	1945	fl/fl;cag/+	Tamoxifen	cKO
156	Tissue	6.83	13	1945	fl/fl;cag/+	Tamoxifen	cKO
156	Tissue	6.84	11	1945	fl/fl;cag/+	Tamoxifen	cKO
156	Tissue	6.85	9	1945	fl/fl;cag/+	Tamoxifen	cKO
156	Tissue	6.86	8	1945	fl/fl;cag/+	Tamoxifen	cKO
156	Tissue	6.87	12	1945	fl/fl;cag/+	Tamoxifen	cKO
156	Tissue	6.88	14	1945	fl/fl;cag/+	Tamoxifen	cKO
156	Tissue	6.89	7	1945	fl/fl;cag/+	Tamoxifen	cKO
156	Tissue	6.9	8	1945	fl/fl;cag/+	Tamoxifen	cKO
156	Tissue	6.91	10	1945	fl/fl;cag/+	Tamoxifen	cKO
156	Tissue	6.92	15	1945	fl/fl;cag/+	Tamoxifen	cKO
156	Tissue	6.93	15	1945	fl/fl;cag/+	Tamoxifen	cKO
156	Tissue	6.94	13	1945	fl/fl;cag/+	Tamoxifen	cKO
156	Tissue	6.95	11	1945	fl/fl;cag/+	Tamoxifen	cKO
156	Tissue	6.96	13	1945	fl/fl;cag/+	Tamoxifen	cKO
156	Tissue	6.97	8	1945	fl/fl;cag/+	Tamoxifen	cKO
156	Tissue	6.98	6	1945	fl/fl;cag/+	Tamoxifen	cKO
156	Tissue	6.99	14	1945	fl/fl;cag/+	Tamoxifen	cKO
156	Tissue	7	10	1945	fl/fl;cag/+	Tamoxifen	cKO
156	Tissue	7.01	11	1945	fl/fl;cag/+	Tamoxifen	cKO
156	Tissue	7.02	11	1945	fl/fl;cag/+	Tamoxifen	cKO
156	Tissue	7.03	12	1945	fl/fl;cag/+	Tamoxifen	cKO
156	Tissue	7.04	14	1945	fl/fl;cag/+	Tamoxifen	cKO
156	Tissue	7.05	13	1945	fl/fl;cag/+	Tamoxifen	cKO
156	Tissue	7.06	16	1945	fl/fl;cag/+	Tamoxifen	cKO
156	Tissue	7.07	9	1945	fl/fl;cag/+	Tamoxifen	cKO
156	Tissue	7.08	6	1945	fl/fl;cag/+	Tamoxifen	cKO
156	Tissue	7.09	9	1945	fl/fl;cag/+	Tamoxifen	cKO
156	Tissue	7.1	14	1945	fl/fl;cag/+	Tamoxifen	cKO
156	Tissue	7.11	13	1945	fl/fl;cag/+	Tamoxifen	cKO
156	Tissue	7.12	7	1945	fl/fl;cag/+	Tamoxifen	cKO
156	Tissue	7.13	6	1945	fl/fl;cag/+	Tamoxifen	cKO
156	Tissue	7.14	11	1945	fl/fl;cag/+	Tamoxifen	cKO
156	Tissue	7.15	14	1945	fl/fl;cag/+	Tamoxifen	cKO
156	Tissue	7.16	12	1945	fl/fl;cag/+	Tamoxifen	cKO
156	Tissue	7.17	9	1945	fl/fl;cag/+	Tamoxifen	cKO
156	Tissue	7.18	10	1945	fl/fl;cag/+	Tamoxifen	cKO
156	Tissue	7.19	8	1945	fl/fl;cag/+	Tamoxifen	cKO
156	Tissue	7.2	12	1945	fl/fl;cag/+	Tamoxifen	cKO
156	Tissue	7.21	12	1945	fl/fl;cag/+	Tamoxifen	cKO
156	Tissue	7.22	8	1945	fl/fl;cag/+	Tamoxifen	cKO
156	Tissue	7.23	8	1945	fl/fl;cag/+	Tamoxifen	cKO
156	Tissue	7.24	11	1945	fl/fl;cag/+	Tamoxifen	cKO
156	Tissue	7.25	9	1945	fl/fl;cag/+	Tamoxifen	cKO
156	Tissue	7.26	10	1945	fl/fl;cag/+	Tamoxifen	cKO
156	Tissue	7.27	8	1945	fl/fl;cag/+	Tamoxifen	cKO
156	Tissue	7.28	7	1945	fl/fl;cag/+	Tamoxifen	cKO
156	Tissue	7.29	7	1945	fl/fl;cag/+	Tamoxifen	cKO
156	Tissue	7.3	9	1945	fl/fl;cag/+	Tamoxifen	cKO
156	Tissue	7.31	10	1945	fl/fl;cag/+	Tamoxifen	cKO
156	Tissue	7.32	7	1945	fl/fl;cag/+	Tamoxifen	cKO
156	Tissue	7.33	7	1945	fl/fl;cag/+	Tamoxifen	cKO
156	Tissue	7.34	7	1945	fl/fl;cag/+	Tamoxifen	cKO
156	Tissue	7.35	8	1945	fl/fl;cag/+	Tamoxifen	cKO
156	Tissue	7.36	8	1945	fl/fl;cag/+	Tamoxifen	cKO
156	Tissue	7.37	7	1945	fl/fl;cag/+	Tamoxifen	cKO
156	Tissue	7.38	7	1945	fl/fl;cag/+	Tamoxifen	cKO
156	Tissue	7.39	6	1945	fl/fl;cag/+	Tamoxifen	cKO
156	Tissue	7.4	9	1945	fl/fl;cag/+	Tamoxifen	cKO
156	Tissue	7.41	9	1945	fl/fl;cag/+	Tamoxifen	cKO
156	Tissue	7.42	9	1945	fl/fl;cag/+	Tamoxifen	cKO
156	Tissue	7.43	6	1945	fl/fl;cag/+	Tamoxifen	cKO
156	Tissue	7.44	4	1945	fl/fl;cag/+	Tamoxifen	cKO
156	Tissue	7.45	4	1945	fl/fl;cag/+	Tamoxifen	cKO
156	Tissue	7.46	8	1945	fl/fl;cag/+	Tamoxifen	cKO
156	Tissue	7.47	11	1945	fl/fl;cag/+	Tamoxifen	cKO
156	Tissue	7.48	11	1945	fl/fl;cag/+	Tamoxifen	cKO
156	Tissue	7.49	7	1945	fl/fl;cag/+	Tamoxifen	cKO
156	Tissue	7.5	6	1945	fl/fl;cag/+	Tamoxifen	cKO
156	Tissue	7.51	9	1945	fl/fl;cag/+	Tamoxifen	cKO
156	Tissue	7.52	7	1945	fl/fl;cag/+	Tamoxifen	cKO
156	Tissue	7.53	4	1945	fl/fl;cag/+	Tamoxifen	cKO
156	Tissue	7.54	7	1945	fl/fl;cag/+	Tamoxifen	cKO
156	Tissue	7.55	7	1945	fl/fl;cag/+	Tamoxifen	cKO
156	Tissue	7.56	8	1945	fl/fl;cag/+	Tamoxifen	cKO
156	Tissue	7.57	6	1945	fl/fl;cag/+	Tamoxifen	cKO
156	Tissue	7.58	8	1945	fl/fl;cag/+	Tamoxifen	cKO
156	Tissue	7.59	11	1945	fl/fl;cag/+	Tamoxifen	cKO
156	Tissue	7.6	9	1945	fl/fl;cag/+	Tamoxifen	cKO
156	Tissue	7.61	9	1945	fl/fl;cag/+	Tamoxifen	cKO
156	Tissue	7.62	9	1945	fl/fl;cag/+	Tamoxifen	cKO
156	Tissue	7.63	6	1945	fl/fl;cag/+	Tamoxifen	cKO
156	Tissue	7.64	6	1945	fl/fl;cag/+	Tamoxifen	cKO
156	Tissue	7.65	7	1945	fl/fl;cag/+	Tamoxifen	cKO
156	Tissue	7.66	8	1945	fl/fl;cag/+	Tamoxifen	cKO
156	Tissue	7.67	4	1945	fl/fl;cag/+	Tamoxifen	cKO
156	Tissue	7.68	5	1945	fl/fl;cag/+	Tamoxifen	cKO
156	Tissue	7.69	8	1945	fl/fl;cag/+	Tamoxifen	cKO
156	Tissue	7.7	7	1945	fl/fl;cag/+	Tamoxifen	cKO
156	Tissue	7.71	7	1945	fl/fl;cag/+	Tamoxifen	cKO
156	Tissue	7.72	7	1945	fl/fl;cag/+	Tamoxifen	cKO
156	Tissue	7.73	7	1945	fl/fl;cag/+	Tamoxifen	cKO
156	Tissue	7.74	7	1945	fl/fl;cag/+	Tamoxifen	cKO
156	Tissue	7.75	7	1945	fl/fl;cag/+	Tamoxifen	cKO
156	Tissue	7.76	8	1945	fl/fl;cag/+	Tamoxifen	cKO
156	Tissue	7.77	5	1945	fl/fl;cag/+	Tamoxifen	cKO
156	Tissue	7.78	7	1945	fl/fl;cag/+	Tamoxifen	cKO
156	Tissue	7.79	8	1945	fl/fl;cag/+	Tamoxifen	cKO
156	Tissue	7.8	6	1945	fl/fl;cag/+	Tamoxifen	cKO
156	Tissue	7.81	5	1945	fl/fl;cag/+	Tamoxifen	cKO
156	Tissue	7.82	6	1945	fl/fl;cag/+	Tamoxifen	cKO
156	Tissue	7.83	9	1945	fl/fl;cag/+	Tamoxifen	cKO
156	Tissue	7.84	6	1945	fl/fl;cag/+	Tamoxifen	cKO
156	Tissue	7.85	4	1945	fl/fl;cag/+	Tamoxifen	cKO
156	Tissue	7.86	7	1945	fl/fl;cag/+	Tamoxifen	cKO
156	Tissue	7.87	8	1945	fl/fl;cag/+	Tamoxifen	cKO
156	Tissue	7.88	6	1945	fl/fl;cag/+	Tamoxifen	cKO
156	Tissue	7.89	5	1945	fl/fl;cag/+	Tamoxifen	cKO
156	Tissue	7.9	4	1945	fl/fl;cag/+	Tamoxifen	cKO
156	Tissue	7.91	7	1945	fl/fl;cag/+	Tamoxifen	cKO
156	Tissue	7.92	6	1945	fl/fl;cag/+	Tamoxifen	cKO
156	Tissue	7.93	6	1945	fl/fl;cag/+	Tamoxifen	cKO
156	Tissue	7.94	10	1945	fl/fl;cag/+	Tamoxifen	cKO
156	Tissue	7.95	10	1945	fl/fl;cag/+	Tamoxifen	cKO
156	Tissue	7.96	5	1945	fl/fl;cag/+	Tamoxifen	cKO
156	Tissue	7.97	4	1945	fl/fl;cag/+	Tamoxifen	cKO
156	Tissue	7.98	4	1945	fl/fl;cag/+	Tamoxifen	cKO
156	Tissue	7.99	6	1945	fl/fl;cag/+	Tamoxifen	cKO
156	Tissue	8	7	1945	fl/fl;cag/+	Tamoxifen	cKO
156	Tissue	8.01	7	1945	fl/fl;cag/+	Tamoxifen	cKO
156	Tissue	8.02	3	1945	fl/fl;cag/+	Tamoxifen	cKO
156	Tissue	8.03	4	1945	fl/fl;cag/+	Tamoxifen	cKO
156	Tissue	8.04	5	1945	fl/fl;cag/+	Tamoxifen	cKO
156	Tissue	8.05	4	1945	fl/fl;cag/+	Tamoxifen	cKO
156	Tissue	8.06	3	1945	fl/fl;cag/+	Tamoxifen	cKO
156	Tissue	8.07	5	1945	fl/fl;cag/+	Tamoxifen	cKO
156	Tissue	8.08	4	1945	fl/fl;cag/+	Tamoxifen	cKO
156	Tissue	8.09	4	1945	fl/fl;cag/+	Tamoxifen	cKO
156	Tissue	8.1	7	1945	fl/fl;cag/+	Tamoxifen	cKO
156	Tissue	8.11	5	1945	fl/fl;cag/+	Tamoxifen	cKO
156	Tissue	8.12	6	1945	fl/fl;cag/+	Tamoxifen	cKO
156	Tissue	8.13	6	1945	fl/fl;cag/+	Tamoxifen	cKO
156	Tissue	8.14	6	1945	fl/fl;cag/+	Tamoxifen	cKO
156	Tissue	8.15	8	1945	fl/fl;cag/+	Tamoxifen	cKO
156	Tissue	8.16	6	1945	fl/fl;cag/+	Tamoxifen	cKO
156	Tissue	8.17	1	1945	fl/fl;cag/+	Tamoxifen	cKO
156	Tissue	8.18	5	1945	fl/fl;cag/+	Tamoxifen	cKO
156	Tissue	8.19	5	1945	fl/fl;cag/+	Tamoxifen	cKO
156	Tissue	8.2	3	1945	fl/fl;cag/+	Tamoxifen	cKO
156	Tissue	8.21	3	1945	fl/fl;cag/+	Tamoxifen	cKO
156	Tissue	8.22	2	1945	fl/fl;cag/+	Tamoxifen	cKO
156	Tissue	8.23	2	1945	fl/fl;cag/+	Tamoxifen	cKO
156	Tissue	8.24	4	1945	fl/fl;cag/+	Tamoxifen	cKO
156	Tissue	8.25	9	1945	fl/fl;cag/+	Tamoxifen	cKO
156	Tissue	8.26	7	1945	fl/fl;cag/+	Tamoxifen	cKO
156	Tissue	8.27	4	1945	fl/fl;cag/+	Tamoxifen	cKO
156	Tissue	8.28	5	1945	fl/fl;cag/+	Tamoxifen	cKO
156	Tissue	8.29	5	1945	fl/fl;cag/+	Tamoxifen	cKO
156	Tissue	8.3	6	1945	fl/fl;cag/+	Tamoxifen	cKO
156	Tissue	8.31	3	1945	fl/fl;cag/+	Tamoxifen	cKO
156	Tissue	8.32	3	1945	fl/fl;cag/+	Tamoxifen	cKO
156	Tissue	8.33	5	1945	fl/fl;cag/+	Tamoxifen	cKO
156	Tissue	8.34	4	1945	fl/fl;cag/+	Tamoxifen	cKO
156	Tissue	8.35	3	1945	fl/fl;cag/+	Tamoxifen	cKO
156	Tissue	8.36	4	1945	fl/fl;cag/+	Tamoxifen	cKO
156	Tissue	8.37	5	1945	fl/fl;cag/+	Tamoxifen	cKO
156	Tissue	8.38	5	1945	fl/fl;cag/+	Tamoxifen	cKO
156	Tissue	8.39	5	1945	fl/fl;cag/+	Tamoxifen	cKO
156	Tissue	8.4	4	1945	fl/fl;cag/+	Tamoxifen	cKO
156	Tissue	8.41	3	1945	fl/fl;cag/+	Tamoxifen	cKO
156	Tissue	8.42	3	1945	fl/fl;cag/+	Tamoxifen	cKO
156	Tissue	8.43	3	1945	fl/fl;cag/+	Tamoxifen	cKO
156	Tissue	8.44	3	1945	fl/fl;cag/+	Tamoxifen	cKO
156	Tissue	8.45	4	1945	fl/fl;cag/+	Tamoxifen	cKO
156	Tissue	8.46	5	1945	fl/fl;cag/+	Tamoxifen	cKO
156	Tissue	8.47	6	1945	fl/fl;cag/+	Tamoxifen	cKO
156	Tissue	8.48	3	1945	fl/fl;cag/+	Tamoxifen	cKO
156	Tissue	8.49	3	1945	fl/fl;cag/+	Tamoxifen	cKO
156	Tissue	8.5	5	1945	fl/fl;cag/+	Tamoxifen	cKO
156	Tissue	8.51	4	1945	fl/fl;cag/+	Tamoxifen	cKO
156	Tissue	8.52	2	1945	fl/fl;cag/+	Tamoxifen	cKO
156	Tissue	8.53	5	1945	fl/fl;cag/+	Tamoxifen	cKO
156	Tissue	8.54	5	1945	fl/fl;cag/+	Tamoxifen	cKO
156	Tissue	8.55	4	1945	fl/fl;cag/+	Tamoxifen	cKO
156	Tissue	8.56	5	1945	fl/fl;cag/+	Tamoxifen	cKO
156	Tissue	8.57	4	1945	fl/fl;cag/+	Tamoxifen	cKO
156	Tissue	8.58	4	1945	fl/fl;cag/+	Tamoxifen	cKO
156	Tissue	8.59	3	1945	fl/fl;cag/+	Tamoxifen	cKO
156	Tissue	8.6	6	1945	fl/fl;cag/+	Tamoxifen	cKO
156	Tissue	8.61	7	1945	fl/fl;cag/+	Tamoxifen	cKO
156	Tissue	8.62	3	1945	fl/fl;cag/+	Tamoxifen	cKO
156	Tissue	8.63	3	1945	fl/fl;cag/+	Tamoxifen	cKO
156	Tissue	8.64	2	1945	fl/fl;cag/+	Tamoxifen	cKO
156	Tissue	8.65	5	1945	fl/fl;cag/+	Tamoxifen	cKO
156	Tissue	8.66	4	1945	fl/fl;cag/+	Tamoxifen	cKO
156	Tissue	8.67	3	1945	fl/fl;cag/+	Tamoxifen	cKO
156	Tissue	8.68	2	1945	fl/fl;cag/+	Tamoxifen	cKO
156	Tissue	8.69	3	1945	fl/fl;cag/+	Tamoxifen	cKO
156	Tissue	8.7	4	1945	fl/fl;cag/+	Tamoxifen	cKO
156	Tissue	8.71	3	1945	fl/fl;cag/+	Tamoxifen	cKO
156	Tissue	8.72	2	1945	fl/fl;cag/+	Tamoxifen	cKO
156	Tissue	8.73	3	1945	fl/fl;cag/+	Tamoxifen	cKO
156	Tissue	8.74	4	1945	fl/fl;cag/+	Tamoxifen	cKO
156	Tissue	8.75	2	1945	fl/fl;cag/+	Tamoxifen	cKO
156	Tissue	8.76	2	1945	fl/fl;cag/+	Tamoxifen	cKO
156	Tissue	8.77	1	1945	fl/fl;cag/+	Tamoxifen	cKO
156	Tissue	8.78	3	1945	fl/fl;cag/+	Tamoxifen	cKO
156	Tissue	8.79	3	1945	fl/fl;cag/+	Tamoxifen	cKO
156	Tissue	8.8	2	1945	fl/fl;cag/+	Tamoxifen	cKO
156	Tissue	8.81	1	1945	fl/fl;cag/+	Tamoxifen	cKO
156	Tissue	8.82	3	1945	fl/fl;cag/+	Tamoxifen	cKO
156	Tissue	8.83	4	1945	fl/fl;cag/+	Tamoxifen	cKO
156	Tissue	8.84	3	1945	fl/fl;cag/+	Tamoxifen	cKO
156	Tissue	8.85	3	1945	fl/fl;cag/+	Tamoxifen	cKO
156	Tissue	8.86	3	1945	fl/fl;cag/+	Tamoxifen	cKO
156	Tissue	8.87	2	1945	fl/fl;cag/+	Tamoxifen	cKO
156	Tissue	8.88	3	1945	fl/fl;cag/+	Tamoxifen	cKO
156	Tissue	8.89	1	1945	fl/fl;cag/+	Tamoxifen	cKO
156	Tissue	8.9	1	1945	fl/fl;cag/+	Tamoxifen	cKO
156	Tissue	8.91	1	1945	fl/fl;cag/+	Tamoxifen	cKO
156	Tissue	8.92	3	1945	fl/fl;cag/+	Tamoxifen	cKO
156	Tissue	8.93	3	1945	fl/fl;cag/+	Tamoxifen	cKO
156	Tissue	8.94	5	1945	fl/fl;cag/+	Tamoxifen	cKO
156	Tissue	8.95	4	1945	fl/fl;cag/+	Tamoxifen	cKO
156	Tissue	8.96	1	1945	fl/fl;cag/+	Tamoxifen	cKO
156	Tissue	8.97	3	1945	fl/fl;cag/+	Tamoxifen	cKO
156	Tissue	8.98	3	1945	fl/fl;cag/+	Tamoxifen	cKO
156	Tissue	8.99	1	1945	fl/fl;cag/+	Tamoxifen	cKO
156	Tissue	9	0	1945	fl/fl;cag/+	Tamoxifen	cKO
156	Tissue	9.01	0	1945	fl/fl;cag/+	Tamoxifen	cKO
156	Tissue	9.02	1	1945	fl/fl;cag/+	Tamoxifen	cKO
156	Tissue	9.03	0	1945	fl/fl;cag/+	Tamoxifen	cKO
156	Tissue	9.04	1	1945	fl/fl;cag/+	Tamoxifen	cKO
156	Tissue	9.05	3	1945	fl/fl;cag/+	Tamoxifen	cKO
156	Tissue	9.06	3	1945	fl/fl;cag/+	Tamoxifen	cKO
156	Tissue	9.07	1	1945	fl/fl;cag/+	Tamoxifen	cKO
156	Tissue	9.08	2	1945	fl/fl;cag/+	Tamoxifen	cKO
156	Tissue	9.09	2	1945	fl/fl;cag/+	Tamoxifen	cKO
156	Tissue	9.1	1	1945	fl/fl;cag/+	Tamoxifen	cKO
156	Tissue	9.11	1	1945	fl/fl;cag/+	Tamoxifen	cKO
156	Tissue	9.12	0	1945	fl/fl;cag/+	Tamoxifen	cKO
156	Tissue	9.13	1	1945	fl/fl;cag/+	Tamoxifen	cKO
156	Tissue	9.14	2	1945	fl/fl;cag/+	Tamoxifen	cKO
156	Tissue	9.15	4	1945	fl/fl;cag/+	Tamoxifen	cKO
156	Tissue	9.16	4	1945	fl/fl;cag/+	Tamoxifen	cKO
156	Tissue	9.17	3	1945	fl/fl;cag/+	Tamoxifen	cKO
156	Tissue	9.18	4	1945	fl/fl;cag/+	Tamoxifen	cKO
156	Tissue	9.19	3	1945	fl/fl;cag/+	Tamoxifen	cKO
156	Tissue	9.2	2	1945	fl/fl;cag/+	Tamoxifen	cKO
156	Tissue	9.21	2	1945	fl/fl;cag/+	Tamoxifen	cKO
156	Tissue	9.22	2	1945	fl/fl;cag/+	Tamoxifen	cKO
156	Tissue	9.23	1	1945	fl/fl;cag/+	Tamoxifen	cKO
156	Tissue	9.24	0	1945	fl/fl;cag/+	Tamoxifen	cKO
156	Tissue	9.25	1	1945	fl/fl;cag/+	Tamoxifen	cKO
156	Tissue	9.26	1	1945	fl/fl;cag/+	Tamoxifen	cKO
156	Tissue	9.27	1	1945	fl/fl;cag/+	Tamoxifen	cKO
156	Tissue	9.28	1	1945	fl/fl;cag/+	Tamoxifen	cKO
156	Tissue	9.29	1	1945	fl/fl;cag/+	Tamoxifen	cKO
156	Tissue	9.3	2	1945	fl/fl;cag/+	Tamoxifen	cKO
156	Tissue	9.31	3	1945	fl/fl;cag/+	Tamoxifen	cKO
156	Tissue	9.32	4	1945	fl/fl;cag/+	Tamoxifen	cKO
156	Tissue	9.33	2	1945	fl/fl;cag/+	Tamoxifen	cKO
156	Tissue	9.34	0	1945	fl/fl;cag/+	Tamoxifen	cKO
156	Tissue	9.35	0	1945	fl/fl;cag/+	Tamoxifen	cKO
156	Tissue	9.36	1	1945	fl/fl;cag/+	Tamoxifen	cKO
156	Tissue	9.37	2	1945	fl/fl;cag/+	Tamoxifen	cKO
156	Tissue	9.38	3	1945	fl/fl;cag/+	Tamoxifen	cKO
156	Tissue	9.39	2	1945	fl/fl;cag/+	Tamoxifen	cKO
156	Tissue	9.4	2	1945	fl/fl;cag/+	Tamoxifen	cKO
156	Tissue	9.41	1	1945	fl/fl;cag/+	Tamoxifen	cKO
156	Tissue	9.42	1	1945	fl/fl;cag/+	Tamoxifen	cKO
156	Tissue	9.43	0	1945	fl/fl;cag/+	Tamoxifen	cKO
156	Tissue	9.44	0	1945	fl/fl;cag/+	Tamoxifen	cKO
156	Tissue	9.45	0	1945	fl/fl;cag/+	Tamoxifen	cKO
156	Tissue	9.46	1	1945	fl/fl;cag/+	Tamoxifen	cKO
156	Tissue	9.47	2	1945	fl/fl;cag/+	Tamoxifen	cKO
156	Tissue	9.48	1	1945	fl/fl;cag/+	Tamoxifen	cKO
156	Tissue	9.49	2	1945	fl/fl;cag/+	Tamoxifen	cKO
156	Tissue	9.5	1	1945	fl/fl;cag/+	Tamoxifen	cKO
156	Tissue	9.51	2	1945	fl/fl;cag/+	Tamoxifen	cKO
156	Tissue	9.52	1	1945	fl/fl;cag/+	Tamoxifen	cKO
156	Tissue	9.53	1	1945	fl/fl;cag/+	Tamoxifen	cKO
156	Tissue	9.54	2	1945	fl/fl;cag/+	Tamoxifen	cKO
156	Tissue	9.55	1	1945	fl/fl;cag/+	Tamoxifen	cKO
156	Tissue	9.56	1	1945	fl/fl;cag/+	Tamoxifen	cKO
156	Tissue	9.57	1	1945	fl/fl;cag/+	Tamoxifen	cKO
156	Tissue	9.58	1	1945	fl/fl;cag/+	Tamoxifen	cKO
156	Tissue	9.59	1	1945	fl/fl;cag/+	Tamoxifen	cKO
156	Tissue	9.6	0	1945	fl/fl;cag/+	Tamoxifen	cKO
156	Tissue	9.61	1	1945	fl/fl;cag/+	Tamoxifen	cKO
156	Tissue	9.62	2	1945	fl/fl;cag/+	Tamoxifen	cKO
156	Tissue	9.63	1	1945	fl/fl;cag/+	Tamoxifen	cKO
156	Tissue	9.64	0	1945	fl/fl;cag/+	Tamoxifen	cKO
[truncated: 4,145 more rows]

## Sheet: 06c - TFRC
Mouse	Blot	TPS_signal	TPS_norm	Target_signal	Target_norm	Norm_btw_blots	Mouse_Number	Genotype	Sex	Treatment
129	231008 blot 2	41300	0.429761	107	248.9758	0.464873	1734	Fl/Fl;CAG/+	Male	Tamoxifen
1	231008 blot 2	59600	0.620187	53.4	86.10302	0.058917	1544	Fl/Fl	Female	Tamoxifen
2	231008 blot 2	91800	0.955255	72	75.37255	0.032172	1551	Fl/Fl	Female	Tamoxifen
39	231008 blot 2	69000	0.718002	67	93.31449	0.076891	1545	Fl/Fl	Female	Tamoxifen
116	231008 blot 2	80800	0.840791	91.5	108.8261	0.115554	1549	Fl/Fl	Female	Tamoxifen
28	231008 blot 2	32800	0.341311	88.5	259.2942	0.490591	1691	Fl/Fl;UBC/+	Male	Tamoxifen
65	231008 blot 2	25700	0.26743	124	463.6732	1	1579	Fl/Fl;UBC/+	Male	Tamoxifen
97	231008 blot 2	93000	0.967742	162	167.4	0.261548	1539	Fl/Fl;UBC/+	Female	Tamoxifen
99	231008 blot 2	76100	0.791883	116	146.4862	0.20942	1688	Fl/Fl;UBC/+	Female	Tamoxifen
104	231008 blot 2	37500	0.390219	93.8	240.3781	0.443443	1663	Fl/Fl;UBC/+	Male	Tamoxifen
141	231008 blot 2	43200	0.449532	97.3	216.4475	0.383797	1689	Fl/Fl;UBC/+	Male	Tamoxifen
15	231008 blot 1	92600	0.96358	247	256.3359	0.483218	1818	Fl/Fl;CAG/+	Female	Tamoxifen
19	231008 blot 1	92300	0.960458	190	197.8223	0.337374	1810	Fl/Fl;CAG/+	Male	Tamoxifen
127	231008 blot 1	96100	1	202	202	0.347787	1806	Fl/Fl;CAG/+	Female	Tamoxifen
130	231008 blot 1	82400	0.85744	188	219.2573	0.3908	1808	Fl/Fl;CAG/+	Male	Tamoxifen
84	231008 blot 1	44500	0.463059	112	241.8697	0.447161	1657	Fl/Fl	Male	Tamoxifen
116	231008 blot 1	68000	0.707596	44.2	62.465	0	1549	Fl/Fl	Female	Tamoxifen
121	231008 blot 1	76800	0.799168	58.3	72.95091	0.026136	1569	Fl/Fl	Male	Tamoxifen
122	231008 blot 1	78000	0.811655	67.8	83.53308	0.052512	1690	Fl/Fl	Male	Tamoxifen
133	231008 blot 1	75700	0.787721	164	208.1955	0.363229	1567	Fl/Fl;UBC/+	Female	Tamoxifen
135	231008 blot 1	68300	0.710718	145	204.019	0.352819	1562	Fl/Fl;UBC/+	Female	Tamoxifen
140	231008 blot 1	76800	0.799168	79.6	99.60365	0.092567	1605	Fl/Fl;UBC/+	Male	Tamoxifen
56	230324	58.5	0.219925	0.372	1.691487	0.17624	1945	Fl/Fl;CAG/+	Male	Tamoxifen
90	230324	90	0.338346	0.462	1.365467	0.124316	1761	Fl/Fl;CAG/+	Male	Tamoxifen
93	230324	11.2	0.042105	0.289	6.86375	1	1732	Fl/Fl;CAG/+	Male	Tamoxifen
78	230324	50.2	0.188722	0.188	0.996175	0.065501	1547	Fl/Fl	Female	Tamoxifen
79	230324	62.2	0.233835	0.208	0.889518	0.048514	1749	Fl/Fl	Female	Tamoxifen
83	230324	90.5	0.340226	0.199	0.584906	0	1826	Fl/Fl	Female	Vehicle
59	230324	72.8	0.273684	0.285	1.041346	0.072695	1535	Fl/Fl;UBC/+	Female	Tamoxifen
60	230324	83.9	0.315414	0.309	0.979666	0.062871	1548	Fl/Fl;UBC/+	Female	Tamoxifen
65	230324	87.1	0.327444	0.497	1.517819	0.14858	1579	Fl/Fl;UBC/+	Male	Tamoxifen
70	230324	62.8	0.23609	0.292	1.236815	0.103826	1616	Htt +/+	Female	Tamoxifen
72	230324	131	0.492481	0.33	0.670076	0.013565	1786	Htt +/+	Female	Tamoxifen
14	230308	14.7	0.055263	0.789	14.27714	1	1751	Fl/Fl;CAG/+	Female	Tamoxifen
18	230308	15.2	0.057143	0.858	15.015	1	1723	Fl/Fl;CAG/+	Male	Tamoxifen
7	230308	157	0.590226	0.757	1.282561	0	1572	Fl/Fl	Male	Tamoxifen
4	230308	138	0.518797	0.82	1.58058	0	1564	Fl/Fl	Female	Vehicle
22	230308	25.9	0.097368	0.733	7.528108	0.454802	1533	Fl/Fl;UBC/+	Female	Tamoxifen
28	230308	29.3	0.11015	0.954	8.660887	0.557655	1691	Fl/Fl;UBC/+	Male	Tamoxifen
35	230308	107	0.402256	0.679	1.687981	0.029523	1812	Htt +/+	Female	Vehicle
35	230308	125	0.469925	0.873	1.857744	0.02183	1812	Htt +/+	Female	Vehicle
