# Supplementary material for: Global huntingtin knockout in adult mice leads to fatal neurodegeneration that spares the pancreas
Source: Life Sci Alliance. 2024 Jul 25;7(9):e202402571. doi: 10.26508/lsa.202402571 (PMC11272958; doi:10.26508/lsa.202402571)
Supplement: Supplementary file 12 [file LSA-2024-02571_SdataF7.zip › LSA-2024-02571_SdataF7.ods]

## Sheet: 07 - IHC
Leroy slide number	Mouse Number	Section	Genotype	Sex	Treatment	cKO	Label	Type	Stain	Area	Mean	%Area	Total_area	Adjusted_total	Adjusted_%	MinThr	MaxThr
4	1544	Sagittal	Fl/Fl	Female	Tamoxifen	FALSE	231010_-_cKO_GFAP_Iba1_additional_slides_4_4.tif_1000-0003	Measurement	IBA1	18514.77	9091.606	1.851	1000257	941733.9	1.966029	7753	65535
4	1544	Sagittal	Fl/Fl	Female	Tamoxifen	FALSE	231010_-_cKO_GFAP_Iba1_additional_slides_4_4.tif_1000-0002	Measurement	GFAP	9832.897	3334.961	0.983	1000295	960202.3	1.024044	2444	65535
9	1549	Sagittal	Fl/Fl	Female	Tamoxifen	FALSE	231010_-_cKO_GFAP_Iba1_additional_slides_9_9.tif_1000-0002	Measurement	GFAP	10860.54	5015.413	1.086	1000050	826345.1	1.314287	3482	65535
9	1549	Sagittal	Fl/Fl	Female	Tamoxifen	FALSE	231010_-_cKO_GFAP_Iba1_additional_slides_9_9.tif_1000-0003	Measurement	IBA1	17854.7	9215.96	1.785	1000263	831815.1	2.146474	7755	65535
41	1616	Sagittal	Htt +/+	Female	Tamoxifen	FALSE	231010_-_cKO_GFAP_Iba1_additional_slides_41_41-0002	Measurement	GFAP	8770.353	3885.225	0.877	1000040	995447.2	0.881047	2683	65535
41	1616	Sagittal	Htt +/+	Female	Tamoxifen	FALSE	231010_-_cKO_GFAP_Iba1_additional_slides_41_41-0003	Measurement	IBA1	19685.89	7305.715	1.968	1000299	951631.7	2.068646	5942	65535
58	1676	Sagittal	Fl/Fl	Male	Vehicle	FALSE	231010_-_cKO_GFAP_Iba1_additional_slides_58_58-0003	Measurement	IBA1	24091.95	9291.148	2.408	1000496	991782.6	2.429156	7508	65535
58	1676	Sagittal	Fl/Fl	Male	Vehicle	FALSE	231010_-_cKO_GFAP_Iba1_additional_slides_58_58-0002	Measurement	GFAP	9878.792	5065.429	0.988	999877.7	991577.3	0.996271	3834	65535
80	1732	Sagittal	Fl/Fl;CAG/+	Male	Tamoxifen	TRUE	231010_-_cKO_GFAP_Iba1_additional_slides_80_80.tif_1000-0002	Measurement	GFAP	22630.98	4935.141	2.262	1000485	971686.6	2.329041	3174	65535
80	1732	Sagittal	Fl/Fl;CAG/+	Male	Tamoxifen	TRUE	231010_-_cKO_GFAP_Iba1_additional_slides_80_80.tif_1000-0003	Measurement	IBA1	42867.2	9360.106	4.285	1000401	946139.1	4.53075	7189	65535
89	1745	Sagittal	Fl/Fl;CAG/+	Female	Vehicle	FALSE	231010_-_cKO_GFAP_Iba1_additional_slides_89_89.tif_1000-0002	Measurement	GFAP	8859.415	4901.862	0.886	999934	997771.8	0.88792	3312	65535
89	1745	Sagittal	Fl/Fl;CAG/+	Female	Vehicle	FALSE	231010_-_cKO_GFAP_Iba1_additional_slides_89_89.tif_1000-0003	Measurement	IBA1	15804.12	10560.71	1.58	1000261	998676.2	1.582507	8407	65535
92	1751	Sagittal	Fl/Fl;CAG/+	Female	Tamoxifen	TRUE	231010_-_cKO_GFAP_Iba1_additional_slides_92_92.tif_1000-0003	Measurement	IBA1	84878.76	9255.525	8.485	1000339	961099	8.831427	6918	65535
92	1751	Sagittal	Fl/Fl;CAG/+	Female	Tamoxifen	TRUE	231010_-_cKO_GFAP_Iba1_additional_slides_92_92.tif_1000-0002	Measurement	GFAP	41615.62	5959.659	4.16	1000375	972623.8	4.278696	4269	65535
93	1752	Sagittal	Fl/Fl;CAG/+	Male	Tamoxifen	TRUE	231010_-_cKO_GFAP_Iba1_additional_slides_93_93.tif_1000-0002	Measurement	GFAP	38240.76	6216.631	3.823	1000281	999179.4	3.827217	3867	65535
93	1752	Sagittal	Fl/Fl;CAG/+	Male	Tamoxifen	TRUE	231010_-_cKO_GFAP_Iba1_additional_slides_93_93.tif_1000-0003	Measurement	IBA1	59896.69	9107.069	5.988	1000279	997893.2	6.002314	6790	65535
96	1764	Sagittal	Fl/Fl;CAG/+	Male	Vehicle	FALSE	231010_-_cKO_GFAP_Iba1_additional_slides_96_96.tif_1000-0003	Measurement	IBA1	54370.78	8625.872	5.435	1000382	1000382	5.435	6776	65535
96	1764	Sagittal	Fl/Fl;CAG/+	Male	Vehicle	FALSE	231010_-_cKO_GFAP_Iba1_additional_slides_96_96.tif_1000-0002	Measurement	GFAP	17749.84	4494.684	1.774	1000555	997265.5	1.779851	3081	65535
98	1767	Sagittal	Fl/Fl;CAG/+	Male	Vehicle	FALSE	231010_-_cKO_GFAP_Iba1_additional_slides_98_98.tif_1000-0002	Measurement	GFAP	23682.28	4939.167	2.367	1000519	995678.3	2.378507	3446	65535
98	1767	Sagittal	Fl/Fl;CAG/+	Male	Vehicle	FALSE	231010_-_cKO_GFAP_Iba1_additional_slides_98_98.tif_1000-0003	Measurement	IBA1	70019.92	8173.59	7	1000285	994369.6	7.04164	5998	65535
99	1768	Sagittal	Fl/Fl;CAG/+	Male	Vehicle	FALSE	231010_-_cKO_GFAP_Iba1_additional_slides_99_99.tif_1000-0002	Measurement	GFAP	20580.4	4410.803	2.057	1000505	1000505	2.057	3095	65535
99	1768	Sagittal	Fl/Fl;CAG/+	Male	Vehicle	FALSE	231010_-_cKO_GFAP_Iba1_additional_slides_99_99.tif_1000-0003	Measurement	IBA1	37850.53	8353.564	3.784	1000278	1000278	3.784	6678	65535
107	1792	Sagittal	Htt +/+	Male	Vehicle	FALSE	231010_-_cKO_GFAP_Iba1_additional_slides_107_107.tif_1000-0003	Measurement	IBA1	49835.63	8201.424	4.982	1000314	1000314	4.982	6411	65535
107	1792	Sagittal	Htt +/+	Male	Vehicle	FALSE	231010_-_cKO_GFAP_Iba1_additional_slides_107_107.tif_1000-0002	Measurement	GFAP	10632.56	4863.476	1.063	1000240	1000021	1.063233	3553	65535
108	1793	Sagittal	Htt +/+	Male	Vehicle	FALSE	231010_-_cKO_GFAP_Iba1_additional_slides_108_108.tif_1000-0002	Measurement	GFAP	18101.87	4545.456	1.81	1000103	999914.6	1.810342	3019	65535
108	1793	Sagittal	Htt +/+	Male	Vehicle	FALSE	231010_-_cKO_GFAP_Iba1_additional_slides_108_108.tif_1000-0003	Measurement	IBA1	30563.22	9371.061	3.055	1000433	999841.4	3.056807	7467	65535
109	1800	Sagittal	Fl/Fl;CAG/+	Male	Tamoxifen	TRUE	231010_-_cKO_GFAP_Iba1_additional_slides_109_109.tif_1000-0003	Measurement	IBA1	62890.73	8548.737	6.287	1000330	1000330	6.287	6411	65535
109	1800	Sagittal	Fl/Fl;CAG/+	Male	Tamoxifen	TRUE	231010_-_cKO_GFAP_Iba1_additional_slides_109_109.tif_1000-0002	Measurement	GFAP	42370.45	4953.179	4.236	1000247	1000247	4.236	3164	65535
112	1808	Sagittal	Fl/Fl;CAG/+	Male	Tamoxifen	TRUE	231010_-_cKO_GFAP_Iba1_additional_slides_112_112.tif_1000-0002	Measurement	GFAP	25910.4	4911.676	2.59	1000402	998562.2	2.594771	3516	65535
112	1808	Sagittal	Fl/Fl;CAG/+	Male	Tamoxifen	TRUE	231010_-_cKO_GFAP_Iba1_additional_slides_112_112.tif_1000-0003	Measurement	IBA1	58797.34	8354.644	5.878	1000295	997420.3	5.894941	6453	65535
113	1810	Sagittal	Fl/Fl;CAG/+	Male	Tamoxifen	TRUE	231010_-_cKO_GFAP_Iba1_additional_slides_113_113.tif_1000-0003	Measurement	IBA1	20167.01	8959.288	2.016	1000348	989975.5	2.037122	7325	65535
113	1810	Sagittal	Fl/Fl;CAG/+	Male	Tamoxifen	TRUE	231010_-_cKO_GFAP_Iba1_additional_slides_113_113.tif_1000-0002	Measurement	GFAP	15355.83	4011.739	1.535	1000380	991646.5	1.548518	2860	65535
114	1812	Sagittal	Htt +/+	Female	Vehicle	FALSE	231010_-_cKO_GFAP_Iba1_additional_slides_114_114.tif_1000-0003	Measurement	IBA1	33291.9	8946.504	3.328	1000357	998555.8	3.334005	7198	65535
114	1812	Sagittal	Htt +/+	Female	Vehicle	FALSE	231010_-_cKO_GFAP_Iba1_additional_slides_114_114.tif_1000-0002	Measurement	GFAP	15241.46	3919.26	1.524	1000096	994174.4	1.533077	2699	65535
135	1878	Sagittal	Htt +/+	Female	Tamoxifen	FALSE	231010_-_cKO_GFAP_Iba1_additional_slides_135_135.tif_1000-0002	Measurement	GFAP	4030.375	4167.637	0.403	1000093	1000093	0.403	3154	65535
135	1878	Sagittal	Htt +/+	Female	Tamoxifen	FALSE	231010_-_cKO_GFAP_Iba1_additional_slides_135_135.tif_1000-0003	Measurement	IBA1	35325.19	8477.182	3.531	1000430	1000430	3.531	6656	65535
136	1879	Sagittal	Htt +/+	Female	Tamoxifen	FALSE	231010_-_cKO_GFAP_Iba1_additional_slides_136_136.tif_1000-0003	Measurement	IBA1	53904.05	8809.817	5.389	1000261	992215.5	5.432696	6771	65535
136	1879	Sagittal	Htt +/+	Female	Tamoxifen	FALSE	231010_-_cKO_GFAP_Iba1_additional_slides_136_136.tif_1000-0002	Measurement	GFAP	17005.84	5238.944	1.7	1000343	991012	1.716007	3754	65535
5	1545	Sagittal	Fl/Fl	Female	Tamoxifen	FALSE	005_405_488_568.tif_1000.tif (green)	Measurement	GFAP	2.011	61.899	1.043	192.8092	191.9262	1.047799	56	255
5	1545	Sagittal	Fl/Fl	Female	Tamoxifen	FALSE	005_405_488_568.tif_1000.tif (red)	Measurement	IBA1	6.339	79.774	3.286	192.9093	192.8033	3.287807	68	255
7	1547	Sagittal	Fl/Fl	Female	Tamoxifen	FALSE	007_405_488_568.tif_1000.tif (green)	Measurement	GFAP	2.034	62.865	1.054	192.9791	190.4751	1.067856	57	255
7	1547	Sagittal	Fl/Fl	Female	Tamoxifen	FALSE	007_405_488_568.tif_1000.tif (red)	Measurement	IBA1	7.253	76.562	3.76	192.8989	192.3849	3.770046	66	255
11	1551	Sagittal	Fl/Fl	Female	Tamoxifen	FALSE	011_405_488_568.tif_1000.tif (green)	Measurement	GFAP	2.317	69.604	1.201	192.9226	187.6336	1.234854	63	255
11	1551	Sagittal	Fl/Fl	Female	Tamoxifen	FALSE	011_405_488_568.tif_1000.tif (red)	Measurement	IBA1	4.747	88.652	2.461	192.8891	191.5461	2.478255	78	255
13	1553	Sagittal	Fl/Fl	Male	Vehicle	FALSE	013_405_488_568.tif_1000.tif (green)	Measurement	GFAP	1.478	68.988	0.766	192.9504	180.6984	0.817938	63	255
13	1553	Sagittal	Fl/Fl	Male	Vehicle	FALSE	013_405_488_568.tif_1000.tif (red)	Measurement	IBA1	8.839	78.974	4.582	192.907	181.634	4.866379	70	255
14	1554	Sagittal	Fl/Fl	Male	Vehicle	FALSE	014_405_488_568.tif_1000.tif (green)	Measurement	GFAP	1.41	61.571	0.731	192.8865	178.0595	0.79187	56	255
14	1554	Sagittal	Fl/Fl	Male	Vehicle	FALSE	014_405_488_568.tif_1000.tif (red)	Measurement	IBA1	8.609	80.173	4.463	192.8972	179.8132	4.787748	70	255
18	1564	Sagittal	Fl/Fl	Female	Vehicle	FALSE	018_405_488_568.tif_1000.tif (green)	Measurement	GFAP	1.938	58.674	1.005	192.8358	178.2608	1.087171	53	255
18	1564	Sagittal	Fl/Fl	Female	Vehicle	FALSE	018_405_488_568.tif_1000.tif (red)	Measurement	IBA1	10.626	70.75	5.509	192.8844	179.4884	5.920161	59	255
19	1565	Sagittal	Fl/Fl	Female	Vehicle	FALSE	019_405_488_568.tif_1000.tif (green)	Measurement	GFAP	1.941	57.257	1.006	192.9423	189.9653	1.021765	52	255
19	1565	Sagittal	Fl/Fl	Female	Vehicle	FALSE	019_405_488_568.tif_1000.tif (red)	Measurement	IBA1	8.385	69.124	4.347	192.8916	191.5556	4.377318	57	255
23	1572	Sagittal	Fl/Fl	Male	Tamoxifen	FALSE	023_405_488_568.tif_1000.tif (green)	Measurement	GFAP	1.967	63.298	1.02	192.8431	186.8761	1.052569	56	255
23	1572	Sagittal	Fl/Fl	Male	Tamoxifen	FALSE	023_405_488_568.tif_1000.tif (red)	Measurement	IBA1	7.648	80.229	3.965	192.8878	188.0828	4.066295	71	255
24	1578	Sagittal	Fl/Fl	Female	Tamoxifen	FALSE	024_405_488_568.tif_1000.tif (green)	Measurement	GFAP	2.014	54.096	1.044	192.9119	192.5479	1.045974	48	255
24	1578	Sagittal	Fl/Fl	Female	Tamoxifen	FALSE	024_405_488_568.tif_1000.tif (red)	Measurement	IBA1	9.166	73.49	4.751	192.9278	192.9278	4.751	63	255
26	1582	Sagittal	Fl/Fl	Male	Tamoxifen	FALSE	026_405_488_568.tif_1000.tif (green)	Measurement	GFAP	1.539	71.116	0.798	192.8571	190.4041	0.808281	66	255
26	1582	Sagittal	Fl/Fl	Male	Tamoxifen	FALSE	026_405_488_568.tif_1000.tif (red)	Measurement	IBA1	5.377	92.854	2.787	192.9315	192.4205	2.794401	83	255
34	1607	Sagittal	Fl/Fl	Female	Vehicle	FALSE	034_405_488_568.tif_1000.tif (green)	Measurement	GFAP	2.304	60.533	1.194	192.9648	187.7868	1.226923	54	255
34	1607	Sagittal	Fl/Fl	Female	Vehicle	FALSE	034_405_488_568.tif_1000.tif (red)	Measurement	IBA1	4.973	79.247	2.578	192.9015	192.3735	2.585076	70	255
36	1609	Sagittal	Fl/Fl	Female	Vehicle	FALSE	036_405_488_568.tif_1000.tif (green)	Measurement	GFAP	1.49	58.433	0.772	193.0052	190.2732	0.783085	53	255
36	1609	Sagittal	Fl/Fl	Female	Vehicle	FALSE	036_405_488_568.tif_1000.tif (red)	Measurement	IBA1	7.124	77.614	3.693	192.9055	191.2235	3.725484	68	255
39	1612	Sagittal	Fl/Fl	Male	Vehicle	FALSE	039_405_488_568.tif_1000.tif (green)	Measurement	GFAP	1.426	61.576	0.739	192.9635	181.3755	0.786214	55	255
39	1612	Sagittal	Fl/Fl	Male	Vehicle	FALSE	039_405_488_568.tif_1000.tif (red)	Measurement	IBA1	4.661	92.364	2.416	192.9222	192.0612	2.426831	82	255
42	1618	Sagittal	Htt +/+	Male	Tamoxifen	FALSE	042_405_488_568.tif_1000.tif (green)	Measurement	GFAP	1.896	52.872	0.983	192.8789	190.0109	0.997837	48	255
42	1618	Sagittal	Htt +/+	Male	Tamoxifen	FALSE	042_405_488_568.tif_1000.tif (red)	Measurement	IBA1	5.684	72.554	2.946	192.9396	191.6796	2.965365	64	255
43	1619	Sagittal	Htt +/+	Female	Vehicle	FALSE	043_405_488_568.tif_1000.tif (green)	Measurement	GFAP	1.552	55.289	0.804	193.0348	190.0828	0.816486	50	255
43	1619	Sagittal	Htt +/+	Female	Vehicle	FALSE	043_405_488_568.tif_1000.tif (red)	Measurement	IBA1	12.05	61.493	6.247	192.8926	190.0336	6.340984	51	255
44	1621	Sagittal	Htt +/+	Female	Vehicle	FALSE	044_405_488_568.tif_1000.tif (green)	Measurement	GFAP	2.045	54.488	1.06	192.9245	188.9425	1.08234	48	255
44	1621	Sagittal	Htt +/+	Female	Vehicle	FALSE	044_405_488_568.tif_1000.tif (red)	Measurement	IBA1	8.056	67.18	4.176	192.9119	190.7549	4.223221	57	255
45	1622	Sagittal	Htt +/+	Female	Vehicle	FALSE	045_405_488_568.tif_1000.tif (green)	Measurement	GFAP	1.702	51.553	0.882	192.9705	192.7505	0.883007	46	255
45	1622	Sagittal	Htt +/+	Female	Vehicle	FALSE	045_405_488_568.tif_1000.tif (red)	Measurement	IBA1	8.997	62.227	4.664	192.9031	192.9031	4.664	52	255
46	1623	Sagittal	Htt +/+	Male	Vehicle	FALSE	046_405_488_568.tif_1000.tif (green)	Measurement	GFAP	1.951	48.831	1.012	192.7866	163.8696	1.190581	44	255
46	1623	Sagittal	Htt +/+	Male	Vehicle	FALSE	046_405_488_568.tif_1000.tif (red)	Measurement	IBA1	4.536	85.214	2.351	192.9392	191.0312	2.374482	76	255
47	1625	Sagittal	Htt +/+	Male	Vehicle	FALSE	047_405_488_568.tif_1000.tif (green)	Measurement	GFAP	1.723	47.402	0.893	192.9451	186.5321	0.923701	42	255
47	1625	Sagittal	Htt +/+	Male	Vehicle	FALSE	047_405_488_568.tif_1000.tif (red)	Measurement	IBA1	9.398	67.57	4.872	192.8982	187.6682	5.007775	56	255
48	1626	Sagittal	Htt +/+	Male	Vehicle	FALSE	048_405_488_568.tif_1000.tif (green)	Measurement	GFAP	2.289	53.049	1.187	192.8391	180.3811	1.26898	46	255
48	1626	Sagittal	Htt +/+	Male	Vehicle	FALSE	048_405_488_568.tif_1000.tif (red)	Measurement	IBA1	4.519	86.736	2.343	192.8724	191.3604	2.361513	76	255
49	1627	Sagittal	Htt +/+	Male	Tamoxifen	FALSE	049_405_488_568.tif_1000.tif (green)	Measurement	GFAP	2.114	51.093	1.096	192.8832	190.9332	1.107193	45	255
49	1627	Sagittal	Htt +/+	Male	Tamoxifen	FALSE	049_405_488_568.tif_1000.tif (red)	Measurement	IBA1	7.892	68.048	4.091	192.9113	191.4353	4.122542	58	255
50	1628	Sagittal	Htt +/+	Female	Tamoxifen	FALSE	050_405_488_568.tif_1000.tif (green)	Measurement	GFAP	1.397	50.447	0.724	192.9558	189.7868	0.736089	45	255
50	1628	Sagittal	Htt +/+	Female	Tamoxifen	FALSE	050_405_488_568.tif_1000.tif (red)	Measurement	IBA1	1.443	75.985	0.748	192.9144	192.2884	0.750435	68	255
52	1657	Sagittal	Fl/Fl	Male	Tamoxifen	FALSE	052_405_488_568.tif_1000.tif (green)	Measurement	GFAP	1.726	56.467	0.895	192.8492	192.6452	0.895948	50	255
52	1657	Sagittal	Fl/Fl	Male	Tamoxifen	FALSE	052_405_488_568.tif_1000.tif (red)	Measurement	IBA1	8.818	65.897	4.571	192.9118	192.9118	4.571	56	255
60	1679	Sagittal	Fl/Fl	Female	Vehicle	FALSE	060_405_488_568.tif_1000.tif (green)	Measurement	GFAP	2.021	70.59	1.048	192.8435	191.8135	1.053628	64	255
60	1679	Sagittal	Fl/Fl	Female	Vehicle	FALSE	060_405_488_568.tif_1000.tif (red)	Measurement	IBA1	11.484	83.605	5.953	192.9111	192.4521	5.967198	72	255
64	1684	Sagittal	Fl/Fl	Female	Vehicle	FALSE	064_405_488_568.tif_1000.tif (green)	Measurement	GFAP	1.628	48.398	0.844	192.891	187.978	0.866059	44	255
64	1684	Sagittal	Fl/Fl	Female	Vehicle	FALSE	064_405_488_568.tif_1000.tif (red)	Measurement	IBA1	9.213	66.098	4.776	192.902	188.949	4.875919	56	255
69	1690	Sagittal	Fl/Fl	Male	Tamoxifen	FALSE	069_405_488_568.tif_1000.tif (green)	Measurement	GFAP	1.752	53.239	0.908	192.9515	186.4945	0.939438	47	255
69	1690	Sagittal	Fl/Fl	Male	Tamoxifen	FALSE	069_405_488_568.tif_1000.tif (red)	Measurement	IBA1	11.051	66.556	5.729	192.8958	187.3298	5.899222	57	255
76	1723	Sagittal	Fl/Fl;CAG/+	Male	Tamoxifen	TRUE	076_405_488_568.tif_1000.tif (green)	Measurement	GFAP	3.552	57.137	1.841	192.9386	191.5176	1.85466	50	255
76	1723	Sagittal	Fl/Fl;CAG/+	Male	Tamoxifen	TRUE	076_405_488_568.tif_1000.tif (red)	Measurement	IBA1	14.644	68.376	7.592	192.8872	191.7112	7.638571	56	255
79	1730	Sagittal	Fl/Fl;CAG/+	Female	Vehicle	FALSE	079_405_488_568.tif_1000.tif (green)	Measurement	GFAP	2.209	63.126	1.145	192.9258	192.4718	1.147701	55	255
79	1730	Sagittal	Fl/Fl;CAG/+	Female	Vehicle	FALSE	079_405_488_568.tif_1000.tif (red)	Measurement	IBA1	7.982	69.655	4.138	192.8951	192.6981	4.14223	59	255
81	1733	Sagittal	Fl/Fl	Male	Tamoxifen	FALSE	081_405_488_568.tif_1000.tif (green)	Measurement	GFAP	2.023	55.901	1.049	192.8503	187.8733	1.076789	48	255
81	1733	Sagittal	Fl/Fl	Male	Tamoxifen	FALSE	081_405_488_568.tif_1000.tif (red)	Measurement	IBA1	10.573	64.557	5.481	192.9028	188.2658	5.615997	54	255
82	1734	Sagittal	Fl/Fl;CAG/+	Male	Tamoxifen	TRUE	082_405_488_568.tif_1000.tif (green)	Measurement	GFAP	4.099	63.733	2.125	192.8941	192.1771	2.132928	56	255
82	1734	Sagittal	Fl/Fl;CAG/+	Male	Tamoxifen	TRUE	082_405_488_568.tif_1000.tif (red)	Measurement	IBA1	13.248	74.354	6.868	192.8946	192.8946	6.868	62	255
83	1735	Sagittal	Fl/Fl	Male	Tamoxifen	FALSE	083_405_488_568.tif_1000.tif (green)	Measurement	GFAP	2.471	68.93	1.281	192.8962	192.3662	1.284529	59	255
83	1735	Sagittal	Fl/Fl	Male	Tamoxifen	FALSE	083_405_488_568.tif_1000.tif (red)	Measurement	IBA1	8.907	80.221	4.617	192.9175	192.7995	4.619826	70	255
87	1743	Sagittal	Fl/Fl;CAG/+	Female	Vehicle	FALSE	087_405_488_568.tif_1000.tif (green)	Measurement	GFAP	3.147	67.395	1.631	192.9491	191.9041	1.639881	59	255
87	1743	Sagittal	Fl/Fl;CAG/+	Female	Vehicle	FALSE	087_405_488_568.tif_1000.tif (red)	Measurement	IBA1	10.743	78.941	5.569	192.9072	192.7112	5.574664	69	255
88	1744	Sagittal	Fl/Fl;CAG/+	Female	Vehicle	FALSE	088_405_488_568.tif_1000.tif (green)	Measurement	GFAP	2.671	67.26	1.385	192.852	192.336	1.388716	58	255
88	1744	Sagittal	Fl/Fl;CAG/+	Female	Vehicle	FALSE	088_405_488_568.tif_1000.tif (red)	Measurement	IBA1	7.834	77.753	4.061	192.9082	192.7252	4.064856	68	255
90	1748	Sagittal	Fl/Fl;CAG/+	Male	Vehicle	FALSE	090_405_488_568.tif_1000.tif (green)	Measurement	GFAP	2.356	62.177	1.221	192.9566	190.4786	1.236884	54	255
90	1748	Sagittal	Fl/Fl;CAG/+	Male	Vehicle	FALSE	090_405_488_568.tif_1000.tif (red)	Measurement	IBA1	9.368	74.718	4.856	192.916	191.409	4.894232	66	255
95	1761	Sagittal	Fl/Fl;CAG/+	Female	Tamoxifen	TRUE	095_405_488_568.tif_1000.tif (green)	Measurement	GFAP	4.872	74.211	2.526	192.8741	191.6671	2.541907	66	255
95	1761	Sagittal	Fl/Fl;CAG/+	Female	Tamoxifen	TRUE	095_405_488_568.tif_1000.tif (red)	Measurement	IBA1	18.409	89.943	9.543	192.9058	192.4188	9.567153	72	255
100	1778	Sagittal	Htt +/+	Female	Vehicle	FALSE	100_405_488_568.tif_1000.tif (green)	Measurement	GFAP	3.247	57.217	1.683	192.9293	192.5663	1.686173	51	255
100	1778	Sagittal	Htt +/+	Female	Vehicle	FALSE	100_405_488_568.tif_1000.tif (red)	Measurement	IBA1	7.869	77.79	4.079	192.9149	192.9149	4.079	66	255
101	1779	Sagittal	Htt +/+	Female	Vehicle	FALSE	101_405_488_568.tif_1000.tif (green)	Measurement	GFAP	3.273	60.004	1.697	192.8698	192.5048	1.700218	53	255
101	1779	Sagittal	Htt +/+	Female	Vehicle	FALSE	101_405_488_568.tif_1000.tif (red)	Measurement	IBA1	13.839	72.023	7.174	192.9049	192.8029	7.177795	62	255
102	1786	Sagittal	Htt +/+	Female	Tamoxifen	FALSE	102_405_488_568.tif_1000.tif (green)	Measurement	GFAP	2.047	60.113	1.061	192.9312	190.2192	1.076127	55	255
102	1786	Sagittal	Htt +/+	Female	Tamoxifen	FALSE	102_405_488_568.tif_1000.tif (red)	Measurement	IBA1	11.292	79.892	5.854	192.8937	191.5717	5.894397	68	255
103	1788	Sagittal	Htt +/+	Male	Tamoxifen	FALSE	103_405_488_568.tif_1000.tif (green)	Measurement	GFAP	1.964	60.004	1.018	192.9273	192.5933	1.019765	54	255
103	1788	Sagittal	Htt +/+	Male	Tamoxifen	FALSE	103_405_488_568.tif_1000.tif (red)	Measurement	IBA1	10.547	77.731	5.468	192.8859	178.9409	5.894125	66	255
104	1789	Sagittal	Htt +/+	Male	Tamoxifen	FALSE	104_405_488_568.tif_1000.tif (green)	Measurement	GFAP	1.912	58.138	0.991	192.9364	192.9364	0.991	53	255
104	1789	Sagittal	Htt +/+	Male	Tamoxifen	FALSE	104_405_488_568.tif_1000.tif (red)	Measurement	IBA1	11.28	75.215	5.848	192.8865	192.8865	5.848	64	255
105	1790	Sagittal	Htt +/+	Male	Tamoxifen	FALSE	105_405_488_568.tif_1000.tif (green)	Measurement	GFAP	1.919	63.138	0.995	192.8643	192.7563	0.995557	56	255
105	1790	Sagittal	Htt +/+	Male	Tamoxifen	FALSE	105_405_488_568.tif_1000.tif (red)	Measurement	IBA1	8.435	76.964	4.372	192.9323	192.9323	4.372	66	255
106	1791	Sagittal	Htt +/+	Male	Tamoxifen	FALSE	106_405_488_568.tif_1000.tif (green)	Measurement	GFAP	1.906	56.07	0.988	192.915	190.634	0.999822	51	255
106	1791	Sagittal	Htt +/+	Male	Tamoxifen	FALSE	106_405_488_568.tif_1000.tif (red)	Measurement	IBA1	6.927	77.636	3.591	192.8989	192.3449	3.601343	68	255
115	1813	Sagittal	Htt +/+	Male	Vehicle	FALSE	115_405_488_568.tif_1000.tif (green)	Measurement	GFAP	2.339	64.445	1.213	192.8277	192.0737	1.217762	59	255
115	1813	Sagittal	Htt +/+	Male	Vehicle	FALSE	115_405_488_568.tif_1000.tif (red)	Measurement	IBA1	9.797	77.103	5.079	192.8923	192.8923	5.079	66	255
121	1822	Sagittal	Fl/Fl;CAG/+	Male	Vehicle	FALSE	121_405_488_568.tif_1000.tif (green)	Measurement	GFAP	2.446	69.567	1.268	192.9022	192.8152	1.268572	62	255
121	1822	Sagittal	Fl/Fl;CAG/+	Male	Vehicle	FALSE	121_405_488_568.tif_1000.tif (red)	Measurement	IBA1	11.847	77.924	6.142	192.8851	192.8851	6.142	66	255
122	1823	Sagittal	Fl/Fl;CAG/+	Male	Vehicle	FALSE	122_405_488_568.tif_1000.tif (green)	Measurement	GFAP	2.509	64.1	1.3	193	192.098	1.306104	58	255
122	1823	Sagittal	Fl/Fl;CAG/+	Male	Vehicle	FALSE	122_405_488_568.tif_1000.tif (red)	Measurement	IBA1	11.197	77.928	5.805	192.8854	192.7694	5.808493	67	255
123	1824	Sagittal	Fl/Fl;CAG/+	Female	Vehicle	FALSE	123_405_488_568.tif_1000.tif (green)	Measurement	GFAP	2.74	56.91	1.42	192.9577	192.6777	1.422064	51	255
123	1824	Sagittal	Fl/Fl;CAG/+	Female	Vehicle	FALSE	123_405_488_568.tif_1000.tif (red)	Measurement	IBA1	11.552	67.981	5.988	192.9192	192.7972	5.991789	57	255
124	1825	Sagittal	Fl/Fl;CAG/+	Female	Vehicle	FALSE	124_405_488_568.tif_1000.tif (green)	Measurement	GFAP	2.994	62.003	1.552	192.9124	192.6564	1.554062	55	255
124	1825	Sagittal	Fl/Fl;CAG/+	Female	Vehicle	FALSE	124_405_488_568.tif_1000.tif (red)	Measurement	IBA1	7.029	79.14	3.644	192.8924	192.7964	3.645814	69	255
156	1945	Coronal	Fl/Fl;CAG/+	Male	Tamoxifen	TRUE	156_405_488_568.tif_1000.tif (green)	Measurement	GFAP	4.005	83.161	2.076	192.9191	191.0851	2.095925	76	255
156	1945	Coronal	Fl/Fl;CAG/+	Male	Tamoxifen	TRUE	156_405_488_568.tif_1000.tif (red)	Measurement	IBA1	14.372	92.148	7.451	192.8869	191.6299	7.499875	77	255
