# Supplementary material for: Global huntingtin knockout in adult mice leads to fatal neurodegeneration that spares the pancreas
Source: Life Sci Alliance. 2024 Jul 25;7(9):e202402571. doi: 10.26508/lsa.202402571 (PMC11272958; doi:10.26508/lsa.202402571)
Supplement: Supplementary file 13 [file LSA-2024-02571_SdataFS7.zip › LSA-2024-02571_SdataFS7.ods]

## Sheet: S7 - Cereb IHC
Pct.Area	Mouse Number	Genotype	Sex	Treatment	Stain
0.769	1545	Fl/Fl	Female	Tamoxifen	GFAP
4.721	1545	Fl/Fl	Female	Tamoxifen	IBA1
2.811	1547	Fl/Fl	Female	Tamoxifen	GFAP
5.234	1547	Fl/Fl	Female	Tamoxifen	IBA1
3.595	1551	Fl/Fl	Female	Tamoxifen	GFAP
5.802	1551	Fl/Fl	Female	Tamoxifen	IBA1
1.165	1553	Fl/Fl	Male	Vehicle	GFAP
3.66	1553	Fl/Fl	Male	Vehicle	IBA1
2.117	1554	Fl/Fl	Male	Vehicle	GFAP
5.291	1554	Fl/Fl	Male	Vehicle	IBA1
3.296	1564	Fl/Fl	Female	Vehicle	GFAP
4.515	1564	Fl/Fl	Female	Vehicle	IBA1
1.754	1565	Fl/Fl	Female	Vehicle	GFAP
5.1	1565	Fl/Fl	Female	Vehicle	IBA1
2.277	1572	Fl/Fl	Male	Tamoxifen	GFAP
4.058	1572	Fl/Fl	Male	Tamoxifen	IBA1
1.828	1578	Fl/Fl	Female	Tamoxifen	GFAP
3.967	1578	Fl/Fl	Female	Tamoxifen	IBA1
2.476	1582	Fl/Fl	Male	Tamoxifen	GFAP
3.151	1582	Fl/Fl	Male	Tamoxifen	IBA1
1.596	1607	Fl/Fl	Female	Vehicle	GFAP
4.857	1607	Fl/Fl	Female	Vehicle	IBA1
1.87	1609	Fl/Fl	Female	Vehicle	GFAP
4.267	1609	Fl/Fl	Female	Vehicle	IBA1
2.947	1612	Fl/Fl	Male	Vehicle	GFAP
3.908	1612	Fl/Fl	Male	Vehicle	IBA1
2.349	1618	Htt +/+	Male	Tamoxifen	GFAP
4.218	1618	Htt +/+	Male	Tamoxifen	IBA1
1.002	1619	Htt +/+	Female	Vehicle	GFAP
3.308	1619	Htt +/+	Female	Vehicle	IBA1
1.684	1621	Htt +/+	Female	Vehicle	GFAP
3.925	1621	Htt +/+	Female	Vehicle	IBA1
2.583	1622	Htt +/+	Female	Vehicle	GFAP
5.777	1622	Htt +/+	Female	Vehicle	IBA1
2.011	1623	Htt +/+	Male	Vehicle	GFAP
5.086	1623	Htt +/+	Male	Vehicle	IBA1
1.739	1625	Htt +/+	Male	Vehicle	GFAP
4.146	1625	Htt +/+	Male	Vehicle	IBA1
1.799	1626	Htt +/+	Male	Vehicle	GFAP
2.534	1627	Htt +/+	Male	Tamoxifen	GFAP
5.315	1627	Htt +/+	Male	Tamoxifen	IBA1
1.726	1628	Htt +/+	Female	Tamoxifen	GFAP
2.703	1628	Htt +/+	Female	Tamoxifen	IBA1
1.339	1657	Fl/Fl	Male	Tamoxifen	GFAP
2.423	1657	Fl/Fl	Male	Tamoxifen	IBA1
1.799	1679	Fl/Fl	Female	Vehicle	GFAP
4.392	1679	Fl/Fl	Female	Vehicle	IBA1
1.206	1684	Fl/Fl	Female	Vehicle	GFAP
5.101	1684	Fl/Fl	Female	Vehicle	IBA1
1.866	1690	Fl/Fl	Male	Tamoxifen	GFAP
4.649	1690	Fl/Fl	Male	Tamoxifen	IBA1
1.703	1723	Fl/Fl;CAG/+	Male	Tamoxifen	GFAP
4.008	1723	Fl/Fl;CAG/+	Male	Tamoxifen	IBA1
1.386	1723	Fl/Fl;CAG/+	Male	Tamoxifen	IBA1
2.027	1723	Fl/Fl;CAG/+	Male	Tamoxifen	GFAP
1.679	1730	Fl/Fl;CAG/+	Female	Vehicle	GFAP
4.33	1730	Fl/Fl;CAG/+	Female	Vehicle	IBA1
5.336	1732	Fl/Fl;CAG/+	Male	Tamoxifen	GFAP
4.858	1732	Fl/Fl;CAG/+	Male	Tamoxifen	IBA1
1.722	1734	Fl/Fl;CAG/+	Male	Tamoxifen	GFAP
2.473	1734	Fl/Fl;CAG/+	Male	Tamoxifen	IBA1
5.062	1735	Fl/Fl	Male	Tamoxifen	IBA1
2.343	1735	Fl/Fl	Male	Tamoxifen	GFAP
3.771	1743	Fl/Fl;CAG/+	Female	Vehicle	GFAP
0.439	1743	Fl/Fl;CAG/+	Female	Vehicle	GFAP
6.973	1743	Fl/Fl;CAG/+	Female	Vehicle	IBA1
4.832	1743	Fl/Fl;CAG/+	Female	Vehicle	IBA1
1.978	1743	Fl/Fl;CAG/+	Female	Vehicle	GFAP
2.791	1744	Fl/Fl;CAG/+	Female	Vehicle	GFAP
5.174	1744	Fl/Fl;CAG/+	Female	Vehicle	IBA1
1.987	1745	Fl/Fl;CAG/+	Female	Vehicle	IBA1
1.833	1745	Fl/Fl;CAG/+	Female	Vehicle	GFAP
3.314	1748	Fl/Fl;CAG/+	Male	Vehicle	IBA1
1.548	1748	Fl/Fl;CAG/+	Male	Vehicle	GFAP
5.917	1751	Fl/Fl;CAG/+	Female	Tamoxifen	GFAP
5.49	1751	Fl/Fl;CAG/+	Female	Tamoxifen	IBA1
6.072	1761	Fl/Fl;CAG/+	Female	Tamoxifen	IBA1
1.702	1761	Fl/Fl;CAG/+	Female	Tamoxifen	GFAP
2.43	1764	Fl/Fl;CAG/+	Male	Vehicle	IBA1
2.62	1764	Fl/Fl;CAG/+	Male	Vehicle	GFAP
1.97	1767	Fl/Fl;CAG/+	Male	Vehicle	IBA1
3.69	1767	Fl/Fl;CAG/+	Male	Vehicle	GFAP
5.334	1768	Fl/Fl;CAG/+	Male	Vehicle	IBA1
4.307	1768	Fl/Fl;CAG/+	Male	Vehicle	GFAP
3.106	1778	Htt +/+	Female	Vehicle	GFAP
4.315	1778	Htt +/+	Female	Vehicle	IBA1
4.681	1779	Htt +/+	Female	Vehicle	IBA1
1.674	1779	Htt +/+	Female	Vehicle	GFAP
3.622	1786	Htt +/+	Female	Tamoxifen	IBA1
1.658	1786	Htt +/+	Female	Tamoxifen	GFAP
1.206	1788	Htt +/+	Male	Tamoxifen	GFAP
4.486	1788	Htt +/+	Male	Tamoxifen	IBA1
4.014	1789	Htt +/+	Male	Tamoxifen	IBA1
1.317	1789	Htt +/+	Male	Tamoxifen	GFAP
2.267	1790	Htt +/+	Male	Tamoxifen	GFAP
5.764	1790	Htt +/+	Male	Tamoxifen	IBA1
6.405	1800	Fl/Fl;CAG/+	Male	Tamoxifen	IBA1
5.559	1800	Fl/Fl;CAG/+	Male	Tamoxifen	GFAP
1.601	1806	Fl/Fl;CAG/+	Female	Tamoxifen	GFAP
2.815	1806	Fl/Fl;CAG/+	Female	Tamoxifen	IBA1
3.375	1808	Fl/Fl;CAG/+	Male	Tamoxifen	IBA1
5.592	1808	Fl/Fl;CAG/+	Male	Tamoxifen	GFAP
5.926	1823	Fl/Fl;CAG/+	Male	Vehicle	IBA1
2.974	1823	Fl/Fl;CAG/+	Male	Vehicle	GFAP
2.046	1824	Fl/Fl;CAG/+	Female	Vehicle	GFAP
5.791	1824	Fl/Fl;CAG/+	Female	Vehicle	IBA1
2.065	1825	Fl/Fl;CAG/+	Female	Vehicle	GFAP
6.203	1825	Fl/Fl;CAG/+	Female	Vehicle	IBA1
1.907	1945	Fl/Fl;CAG/+	Male	Tamoxifen	GFAP
2.458	1945	Fl/Fl;CAG/+	Male	Tamoxifen	IBA1
